# Supplementary material for: The transcriptome signature analysis of the epithelial-mesenchymal transition and immune cell infiltration in colon adenocarcinoma
Source: Sci Rep. 2023 Oct 26;13:18383. doi: 10.1038/s41598-023-45792-y (PMC10603081; doi:10.1038/s41598-023-45792-y)
Supplement: Supplementary file 1 — Supplementary Table S1. [file 41598_2023_45792_MOESM1_ESM.xlsx]

## Sheet: immunomodulator_genes
Supplemental Table S1. The list of immunomodulator genes
Gene	HGNC Symbol	Entrez ID	Gene Family	Super Category	Immune Checkpoint	Function
ADORA2A	ADORA2A	135	Receptor	Receptor	Inhibitory
ARG1	ARG1	383	Enzyme	Other	Inhibitory	Immune suppression
BTLA	BTLA	151888	Immunoglobulin	Receptor	Inhibitory
BTN3A1	BTN3A1	11119	Butyrophilins	Co-inhibitor	Stimulatory	Activation of γδ T cells
BTN3A2	BTN3A2	11118	Butyrophilins	Co-inhibitor	Stimulatory	Higher expression leads to increased CD4+ infiltration
CCL5 (RANTES)	CCL5	6352	Chemokine	Ligand	Stimulatory
CD27 (TNFRSF7)	CD27	939	TNFR	Receptor	Stimulatory
CD274 (PD-L1)	CD274	29126	B7/CD28	Co-inhibitor	Inhibitory
CD276 (B7-H3)	CD276	80381	B7/CD28	Co-inhibitor	Inhibitory
CD28	CD28	940	B7/CD28	Co-stimulator	Stimulatory
CD40	CD40	958	TNFR	Receptor	Stimulatory
CD40LG	CD40LG	959	TNF	Ligand	Stimulatory
CD70	CD70	970	TNF	Ligand	Stimulatory
CD80 (B7-1)	CD80	941	B7/CD28	Co-stimulator	Stimulatory	T cell activation
CTLA4	CTLA4	1493	Receptor	Receptor	Inhibitory
CX3CL1	CX3CL1	6376	CXC chemokine	Ligand	Stimulatory
CXCL10 (IP-10)	CXCL10	3627	CXC chemokine	Ligand	Stimulatory
CXCL9	CXCL9	4283	CXC chemokine	Ligand	Stimulatory
EDNRB	EDNRB	1910	Receptor	Receptor	Inhibitory	Suppress T cell adhesion and homing
ENTPD1	ENTPD1	953	Ectonucleotidase	Other	Inhibitory	Immune suppression
GZMA	GZMA	3001	Granzyme	Other	Stimulatory	Granzyme
HAVCR2 (TIM-3)	HAVCR2	84868	Immunoglobulin	Receptor	Inhibitory
HLA-A	HLA-A	3105	MHC Class I	Antigen presentation		MHC Class I
HLA-B	HLA-B	3106	MHC Class I	Antigen presentation		MHC Class I
HLA-C	HLA-C	3107	MHC Class I	Antigen presentation		MHC Class I
HLA-DPA1	HLA-DPA1	3113	MHC Class II	Antigen presentation		MHC Class II
HLA-DPB1	HLA-DPB1	3115	MHC Class II	Antigen presentation		MHC Class II
HLA-DQA1	HLA-DQA1	3117	MHC Class II	Antigen presentation		MHC Class II
HLA-DQA2	HLA-DQA2	3118	MHC Class II	Antigen presentation		MHC Class II
HLA-DQB1	HLA-DQB1	3119	MHC Class II	Antigen presentation		MHC Class II
HLA-DQB2	HLA-DQB2	3120	MHC Class II	Antigen presentation		MHC Class II
HLA-DRA	HLA-DRA	3122	MHC Class II	Antigen presentation		MHC Class II
HLA-DRB1	HLA-DRB1	3123	MHC Class II	Antigen presentation		MHC Class II
HLA-DRB3	HLA-DRB3	3125	MHC Class II	Antigen presentation		MHC Class II
HLA-DRB4	HLA-DRB4	3126	MHC Class II	Antigen presentation		MHC Class II
HLA-DRB5	HLA-DRB5	3127	MHC Class II	Antigen presentation		MHC Class II
HMGB1	HMGB1	3146	HMG-box	Other	Stimulatory
ICAM1	ICAM1	3383		Cell adhesion	Stimulatory
ICOS	ICOS	29851	B7/CD28	Receptor	Stimulatory
ICOSLG (B7-H2)	ICOSLG	23308	Ligand	Co-stimulator	Stimulatory
IDO1	IDO1	3620	Enzyme	Other	Inhibitory
IFNA1	IFNA1	3439	Cytokine	Ligand	Stimulatory
IFNA2	IFNA2	3440	Cytokine	Ligand	Stimulatory
IFNG	IFNG	3458	Cytokine	Ligand	Stimulatory
IL10	IL10	3586	Cytokine	Ligand	Inhibitory	Anti-inflammatory cytokine
IL12	IL12A	3592	Cytokine	Ligand	Stimulatory
IL13	IL13	3596	Cytokine	Ligand	Inhibitory	Anti-inflammatory cytokine
IL1A	IL1A	3552	Cytokine	Ligand	Stimulatory
IL1B	IL1B	3553	Cytokine	Ligand	Stimulatory
IL2	IL2	3558	Cytokine	Ligand	Stimulatory
IL2RA (CD122)	IL2RA	3559	Type I cytokine receptor	Receptor	Stimulatory
IL4	IL4	3565	Cytokine	Ligand	Inhibitory	Differentiation of Th0 to Th2
ITGB2 (LFA1)	ITGB2	3689	Integrin	Cell adhesion	Stimulatory
KIR2DL1	KIR2DL1	3802	KIR	Receptor	Inhibitory
KIR2DL2	KIR2DL2	3803	KIR	Receptor	Inhibitory
KIR2DL3	KIR2DL3	3804	KIR	Receptor	Inhibitory
LAG3	LAG3	3902	Immunoglobulin	Receptor	Inhibitory
MICA	MICA	100507436	MHC Class I	Antigen presentation		Immune suppression
MICB	MICB	4277	MHC Class I	Antigen presentation		Immune suppression
PDCD1 (PD-1)	PDCD1	5133	B7/CD28	Receptor	Inhibitory
PDCD1LG2 (PD-L2, CD273, B7-DC)	PDCD1LG2	80380	B7/CD28	Co-inhibitor		Immune suppression
PRF1	PRF1	5551	Pore	Other	Stimulatory	Allows infiltration by granzymes
SELP	SELP	6403	Selectin	Cell adhesion	Stimulatory
SLAMF7	SLAMF7	57823	SLAM	Co-inhibitor	Inhibitory	Inhibitory
TGFB1	TGFB1	7040	Cytokine	Ligand	Inhibitory	Immune suppression
TIGIT	TIGIT	201633	PVR	Receptor	Inhibitory
TLR4	TLR4	7099	Receptor	Receptor	Stimulatory
TNFA	TNF	7124	Cytokine	Ligand	Stimulatory
TNFRSF14 (HVEM)	TNFRSF14	8764	TNFR	Receptor	Stimulatory
TNFRSF18 (CD357, GITR)	TNFRSF18	8784	TNFR	Receptor	Stimulatory
TNFRSF4 (CD134,OX40)	TNFRSF4	7293	TNFR	Receptor	Stimulatory
TNFRSF9 (CD137, 4-1BB)	TNFRSF9	3604	TNFR	Receptor	Stimulatory
TNFSF4 (OX40L)	TNFSF4	7292	TNF	Ligand	Stimulatory
TNFSF9 (CD137L, 4-1BB-L)	TNFSF9	8744	TNF	Ligand	Stimulatory
VEGFA	VEGFA	7422	Growth factor	Ligand	Inhibitory	Immune suppressor
VEGFB	VEGFB	7423	Growth factor	Ligand	Inhibitory	Immune suppressor
VISTA (B7-H5)	C10orf54	64115	Immunoglobulin	Co-inhibitor	Inhibitory
VTCN1 (B7-H4)	VTCN1	79679	B7/CD28	Co-inhibitor	Inhibitory
