# Supplementary material for: The transcriptome signature analysis of the epithelial-mesenchymal transition and immune cell infiltration in colon adenocarcinoma
Source: Sci Rep. 2023 Oct 26;13:18383. doi: 10.1038/s41598-023-45792-y (PMC10603081; doi:10.1038/s41598-023-45792-y)
Supplement: Supplementary file 2 — Supplementary Table S2. [file 41598_2023_45792_MOESM2_ESM.xlsx]

## Sheet: Table S3 Correlation analysis o
Supplemental Table S2. Correlation analysis result between mesenchymal scores and immune signatures
Gene set name	R	p	conf.low	conf.high	p.adj	p.adj.signif
Activated_B_cells	0.61	8.3e-50	0.547602	0.660806	3.237e-48	****
Activated_CD4	-0.22	8.93e-07	-0.305189	-0.135107	3.4827e-05	****
Activated_CD8	-0.38	2.17e-18	-0.458099	-0.305532	8.463e-17	****
CSF1_response	0.8	2.6e-110	0.770194	0.833685	1.014e-108	****
Central_memory_CD4	0.76	7.7e-91	0.716892	0.79339	3.003e-89	****
Central_memory_CD8	0.9	1.18e-176	0.883644	0.917256	4.602e-175	****
Cytotoxic_cells	0.64	1.4e-56	0.583017	0.689139	5.46e-55	****
DC	0.9	3.32e-175	0.881938	0.916021	1.2948e-173	****
Effector_memory_CD4	-0.26	7.8e-09	-0.34087	-0.173995	3.042e-07	****
Effector_memory_CD8	0.7	1.97e-72	0.652872	0.74409	7.683e-71	****
Eosinophil	0.52	2.41e-35	0.456453	0.58637	9.399e-34	****
Epithelial	-0.51	2.92e-33	-0.573598	-0.441084	1.1388e-31	****
IFNG_response	0.4	3.33e-20	0.325259	0.475235	1.2987e-18	****
Immature_B_cells	0.65	5.5e-60	0.599431	0.702162	2.145e-58	****
Lymphocyte_infiltration	0.47	1.31e-27	0.395614	0.535433	5.109e-26	****
M1	0.74	5.71e-84	0.694786	0.77648	2.2269e-82	****
M2	0.6	1.26e-47	0.535331	0.650913	4.914e-46	****
MDSC	0.73	4.55e-80	0.681328	0.766127	1.7745e-78	****
Macrophages	0.83	1.75e-122	0.797751	0.854255	6.825e-121	****
Mast_cells	0.89	8.26e-167	0.871529	0.90847	3.2214e-165	****
Memory_B_cells	0.43	3.65e-23	0.355143	0.500977	1.4235e-21	****
Monocytes	0.85	1.16e-135	0.823565	0.873365	4.524e-134	****
NK	0.84	1.5e-130	0.814006	0.866307	5.85e-129	****
NK56_bright	-0.15	0.000762	-0.239119	-0.0644568	0.029718	*
NK56_dim	-0.32	6.73e-13	-0.39782	-0.23716	2.6247e-11	****
NKT	0.15	0.00126	0.0579651	0.232966	0.04914	*
Neutrophils	0.53	1.37e-35	0.458229	0.587841	5.343e-34	****
TFH	0.69	9.6e-69	0.638019	0.732509	3.744e-67	****
TGD	0.83	5.35e-126	0.805016	0.859649	2.0865e-124	****
TGFB_response	0.84	1.89e-127	0.807932	0.86181	7.371e-126	****
T_cells	0.66	2.84e-60	0.600779	0.703228	1.1076e-58	****
Th1	0.65	7.53e-60	0.59879	0.701654	2.9367e-58	****
Th17	-0.28	3.64e-10	-0.361139	-0.19632	1.4196e-08	****
Th2	0.7	2.5e-72	0.652461	0.743771	9.75e-71	****
Treg	0.84	1.36e-130	0.814088	0.866367	5.304e-129	****
Wound_healing	-0.19	4.4e-05	-0.270086	-0.0973536	0.001716	**
iDC	0.87	5.96e-152	0.850661	0.893261	2.3244e-150	****
mDC	0.24	1.29e-07	0.151756	0.320523	5.031e-06	****
pDC	0.58	1.27e-44	0.51766	0.636597	4.953e-43	****
