# Supplementary material for: The transcriptome signature analysis of the epithelial-mesenchymal transition and immune cell infiltration in colon adenocarcinoma
Source: Sci Rep. 2023 Oct 26;13:18383. doi: 10.1038/s41598-023-45792-y (PMC10603081; doi:10.1038/s41598-023-45792-y)
Supplement: Supplementary file 3 — Supplementary Table S3. [file 41598_2023_45792_MOESM3_ESM.xlsx]

## Sheet: Table S3 Correlation analysis o
Supplemental Table S3. Correlation analysis results between mesenchymal scores and immunomodulators
gene name	R	p	conf.low	conf.high	p.adj	p.adj.signif
BTLA	0.51	7.05e-33	0.438189	0.571185	4.4415e-31	****
BTN3A1	0.34	4.31e-14	0.253355	0.412225	2.7153e-12	****
BTN3A2	0.28	5.68e-10	0.193185	0.358302	3.5784e-08	****
CCL5	0.46	3.6e-26	0.383031	0.52477	2.268e-24	****
CD27	0.45	1.99e-25	0.376351	0.519092	1.2537e-23	****
CD274	0.53	4.16e-36	0.461916	0.590893	2.6208e-34	****
CD276	0.34	3.39e-14	0.254739	0.413452	2.1357e-12	****
CD28	0.68	7.42e-66	0.625834	0.722966	4.6746e-64	****
CD40	0.48	4.63e-29	0.407877	0.545783	2.9169e-27	****
CD40LG	0.32	4.53e-13	0.239544	0.399945	2.8539e-11	****
CD70	0.36	8.97e-16	0.274813	0.431189	5.6511e-14	****
CD80	0.6	5.46e-48	0.537406	0.652589	3.4398e-46	****
CTLA4	0.56	1.57e-40	0.492	0.615662	9.891e-39	****
CX3CL1	0.29	1.11e-10	0.204468	0.368498	6.993e-09	****
CXCL10	0.49	7.71e-30	0.414275	0.551166	4.8573e-28	****
CXCL9	0.54	1.16e-37	0.472796	0.599879	7.308e-36	****
EDNRB	0.45	2.1e-25	0.37613	0.518903	1.323e-23	****
ENTPD1	0.81	3.33e-115	0.781741	0.842325	2.0979e-113	****
GZMA	0.33	1.23e-13	0.247262	0.406814	7.749e-12	****
HAVCR2	0.76	3.4e-93	0.724035	0.798829	2.142e-91	****
HLA-A	0.064	0.163	-0.0258191	0.152275	1	ns
HLA-B	0.17	0.000209	0.0800811	0.253871	0.013167	*
HLA-C	0.15	0.000687	0.0657641	0.240357	0.043281	*
HLA-DPA1	0.63	5.12e-54	0.570063	0.678813	3.2256e-52	****
HLA-DPB1	0.64	1.17e-57	0.588309	0.693345	7.371e-56	****
HLA-DQA1	0.69	2.21e-70	0.644707	0.73773	1.3923e-68	****
HLA-DQA2	0.52	3.66e-34	0.447821	0.579204	2.3058e-32	****
HLA-DQB1	0.42	2.35e-22	0.34725	0.494203	1.4805e-20	****
HLA-DQB2	0.49	7.11e-30	0.414562	0.551407	4.4793e-28	****
HLA-DRA	0.59	5.57e-46	0.525767	0.643175	3.5091e-44	****
HLA-DRB1	0.48	1.33e-29	0.412329	0.54953	8.379e-28	****
HLA-DRB5	0.46	3.89e-26	0.382726	0.524511	2.4507e-24	****
HMGB1	0.033	0.475	-0.0569368	0.121689	1	ns
ICAM1	0.65	1.25e-58	0.593	0.697068	7.875e-57	****
ICOS	0.56	2.76e-41	0.49688	0.619657	1.7388e-39	****
ICOSLG	0.065	0.156	-0.0247226	0.153346	1	ns
IDO1	0.38	4.17e-18	0.302346	0.455321	2.6271e-16	****
IFNG	0.3	1.64e-11	0.217159	0.37992	1.0332e-09	****
IL10	0.58	3.32e-44	0.515131	0.634542	2.0916e-42	****
IL12A	-0.012	0.796	-0.101144	0.0776452	1	ns
IL1A	0.093	0.0407	0.00396341	0.181233	1	ns
IL1B	0.34	2.54e-14	0.256379	0.414905	1.6002e-12	****
IL2RA	0.64	8.58e-58	0.588956	0.693859	5.4054e-56	****
ITGB2	0.74	1.55e-83	0.693324	0.775357	9.765e-82	****
LAG3	0.35	3.67e-15	0.26717	0.42445	2.3121e-13	****
MICA	0.069	0.132	-0.0207663	0.157209	1	ns
MICB	0.27	9.36e-10	0.189628	0.35508	5.8968e-08	****
PDCD1	0.38	2.88e-18	0.304165	0.456907	1.8144e-16	****
PRF1	0.44	1.55e-24	0.368152	0.512103	9.765e-23	****
SELP	0.74	3.21e-86	0.702241	0.782195	2.0223e-84	****
SLAMF7	0.55	4.6e-40	0.488942	0.613156	2.898e-38	****
TGFB1	0.61	6.88e-50	0.548052	0.661168	4.3344e-48	****
TIGIT	0.61	7.64e-50	0.5478	0.660965	4.8132e-48	****
TLR4	0.35	4.41e-15	0.266171	0.423568	2.7783e-13	****
TNF	0.44	4.76e-24	0.363595	0.508212	2.9988e-22	****
TNFRSF14	-0.19	1.89e-05	-0.27827	-0.106112	0.0011907	**
TNFRSF18	0.35	2.53e-15	0.269219	0.426258	1.5939e-13	****
TNFRSF4	0.44	1.08e-24	0.36961	0.513348	6.804e-23	****
TNFRSF9	0.65	1.06e-58	0.593345	0.697341	6.678e-57	****
TNFSF4	0.8	4.47e-110	0.769621	0.833255	2.8161e-108	****
TNFSF9	0.098	0.0313	0.00886458	0.185969	1	ns
VEGFA	-0.12	0.0089	-0.206364	-0.030068	0.5607	ns
VEGFB	0.15	0.000778	0.064198	0.238874	0.049014	*
