# Supplementary material for: The transcriptome signature analysis of the epithelial-mesenchymal transition and immune cell infiltration in colon adenocarcinoma
Source: Sci Rep. 2023 Oct 26;13:18383. doi: 10.1038/s41598-023-45792-y (PMC10603081; doi:10.1038/s41598-023-45792-y)
Supplement: Supplementary file 4 — Supplementary Table S4. [file 41598_2023_45792_MOESM4_ESM.xlsx]

## Sheet: DEG_analysis_result
Supplemental Table S4. Differentially expressed genes between normal versus colon tumor sample
ENSEMBL ID	logFC	logCPM	LR	PValue	FDR	gene_name	gene_type
ENSG00000000460	1.5031	3.32589	189.372	4.35971e-43	9.29441e-42	C1orf112	protein_coding
ENSG00000000971	-1.10774	5.02206	50.0508	1.49819e-12	4.84965e-12	CFH	protein_coding
ENSG00000001460	-1.06747	3.39493	170.316	6.31175e-39	1.069e-37	STPG1	protein_coding
ENSG00000001497	1.11667	6.03672	74.9871	4.73801e-18	2.29202e-17	LAS1L	protein_coding
ENSG00000001630	1.01139	3.04183	20.9336	4.7548e-06	9.08807e-06	CYP51A1	protein_coding
ENSG00000002726	-1.86802	7.91202	227.112	2.54207e-51	8.10643e-50	AOC1	protein_coding
ENSG00000003137	-1.18143	1.57651	39.2149	3.79632e-10	1.01682e-09	CYP26B1	protein_coding
ENSG00000003249	2.57132	4.50031	181.77	1.99006e-41	3.81565e-40	DBNDD1	protein_coding
ENSG00000004468	-1.00225	2.57374	25.351	4.77907e-07	9.9668e-07	CD38	protein_coding
ENSG00000004776	-3.21795	2.36851	208.131	3.51182e-47	9.24216e-46	HSPB6	protein_coding
ENSG00000004777	1.01467	2.99991	49.5129	1.97074e-12	6.32954e-12	ARHGAP33	protein_coding
ENSG00000004799	-3.17358	5.20552	508.543	1.31602e-112	3.93335e-110	PDK4	protein_coding
ENSG00000005001	4.20291	4.49277	282.006	2.74389e-63	1.43729e-61	PRSS22	protein_coding
ENSG00000005102	-1.25141	1.11499	49.5154	1.96822e-12	6.32278e-12	MEOX1	protein_coding
ENSG00000005189	1.10632	2.77637	72.7656	1.46001e-17	6.81622e-17	REXO5	protein_coding
ENSG00000005249	-1.73441	3.15976	111.371	4.90811e-26	3.93552e-25	PRKAR2B	protein_coding
ENSG00000005379	1.35734	4.32826	21.196	4.1462e-06	7.97172e-06	TSPOAP1	protein_coding
ENSG00000005448	1.34428	3.44348	103.01	3.33486e-24	2.38206e-23	WDR54	protein_coding
ENSG00000005469	-1.21173	4.27818	122.26	2.02512e-28	1.89613e-27	CROT	protein_coding
ENSG00000005882	-1.05301	4.64603	117.304	2.46243e-27	2.15593e-26	PDK2	protein_coding
ENSG00000006015	1.02912	5.23683	58.6218	1.91084e-14	7.18298e-14	REX1BD	protein_coding
ENSG00000006118	2.54473	5.27944	249.355	3.58959e-56	1.42862e-54	TMEM132A	protein_coding
ENSG00000006327	2.31477	5.76484	242.39	1.18458e-54	4.38267e-53	TNFRSF12A	protein_coding
ENSG00000006555	-1.62885	5.20009	331.979	3.56323e-74	2.85865e-72	TTC22	protein_coding
ENSG00000006625	1.36876	5.19789	133.229	8.05453e-31	8.58568e-30	GGCT	protein_coding
ENSG00000006634	1.21324	4.74986	157.245	4.5258e-36	6.65253e-35	DBF4	protein_coding
ENSG00000006704	2.16539	6.10255	324.583	1.45414e-72	1.10827e-70	GTF2IRD1	protein_coding
ENSG00000006740	-2.11314	4.28933	232.783	1.47376e-52	4.91565e-51	ARHGAP44	protein_coding
ENSG00000006747	-2.4711	4.47777	201.342	1.06432e-45	2.62941e-44	SCIN	protein_coding
ENSG00000007216	-2.28649	3.38803	62.2857	2.97071e-15	1.18479e-14	SLC13A2	protein_coding
ENSG00000007237	-1.41536	4.3956	92.2394	7.68016e-22	4.69966e-21	GAS7	protein_coding
ENSG00000007306	-3.82082	8.36919	291.219	2.69738e-65	1.51162e-63	CEACAM7	protein_coding
ENSG00000007312	-2.06939	0.892682	138.552	5.51869e-32	6.24046e-31	CD79B	protein_coding
ENSG00000008128	1.10927	1.26159	44.2043	2.95831e-11	8.62869e-11	CDK11A	protein_coding
ENSG00000008300	2.85777	4.57714	146.002	1.29701e-33	1.60865e-32	CELSR3	protein_coding
ENSG00000008323	-1.04097	6.05031	90.8456	1.55332e-21	9.36974e-21	PLEKHG6	protein_coding
ENSG00000008382	-1.09583	4.0626	203.068	4.47054e-46	1.13009e-44	MPND	protein_coding
ENSG00000009950	2.87659	5.27162	132.305	1.28289e-30	1.34399e-29	MLXIPL	protein_coding
ENSG00000010319	-2.01126	2.8648	155.372	1.16144e-35	1.6639e-34	SEMA3G	protein_coding
ENSG00000010327	-1.49209	5.68768	92.9012	5.497e-22	3.39097e-21	STAB1	protein_coding
ENSG00000010671	-1.46737	2.22475	96.7632	7.8134e-23	5.11157e-22	BTK	protein_coding
ENSG00000011198	-1.17013	4.48105	327.139	4.03583e-73	3.13868e-71	ABHD5	protein_coding
ENSG00000011201	3.32856	3.41848	133.446	7.22334e-31	7.72127e-30	ANOS1	protein_coding
ENSG00000011347	1.63315	6.1045	62.1918	3.11587e-15	1.24203e-14	SYT7	protein_coding
ENSG00000011426	2.23748	5.89418	334.532	9.90076e-75	8.15769e-73	ANLN	protein_coding
ENSG00000011465	-1.51164	8.07133	76.0565	2.75663e-18	1.35241e-17	DCN	protein_coding
ENSG00000012048	1.32209	5.04243	126.505	2.38436e-29	2.34785e-28	BRCA1	protein_coding
ENSG00000012124	-2.32024	2.00792	106.156	6.81602e-25	5.11806e-24	CD22	protein_coding
ENSG00000012171	-1.02293	5.67237	55.2054	1.08572e-13	3.84784e-13	SEMA3B	protein_coding
ENSG00000012504	-3.67973	1.43322	147.737	5.4154e-34	6.8904e-33	NR1H4	protein_coding
ENSG00000012660	1.1208	6.08244	42.9885	5.50627e-11	1.57589e-10	ELOVL5	protein_coding
ENSG00000013297	-2.12113	0.591661	114.815	8.63924e-27	7.29573e-26	CLDN11	protein_coding
ENSG00000013573	1.23023	4.97775	94.7487	2.16159e-22	1.37288e-21	DDX11	protein_coding
ENSG00000013810	1.07426	6.02239	104.934	1.26248e-24	9.28318e-24	TACC3	protein_coding
ENSG00000014138	1.32385	3.03569	120.809	4.20836e-28	3.86667e-27	POLA2	protein_coding
ENSG00000015285	-1.03785	2.82276	57.0444	4.26073e-14	1.55821e-13	WAS	protein_coding
ENSG00000015413	2.25926	7.89514	35.8273	2.15603e-09	5.44203e-09	DPEP1	protein_coding
ENSG00000015475	1.00812	5.81641	91.9292	8.98341e-22	5.48395e-21	BID	protein_coding
ENSG00000015479	1.76047	1.71694	46.9264	7.37025e-12	2.26137e-11	MATR3	protein_coding
ENSG00000015520	4.12055	2.62905	60.2444	8.37808e-15	3.229e-14	NPC1L1	protein_coding
ENSG00000016402	1.37183	4.9927	84.1631	4.5559e-20	2.5125e-19	IL20RA	protein_coding
ENSG00000016490	-2.40404	8.65896	44.6421	2.3655e-11	6.9676e-11	CLCA1	protein_coding
ENSG00000016602	-5.05176	6.92804	282.62	2.01636e-63	1.06351e-61	CLCA4	protein_coding
ENSG00000017483	1.90856	6.25412	55.5132	9.28353e-14	3.30938e-13	SLC38A5	protein_coding
ENSG00000018236	-2.56742	0.799851	91.3959	1.17621e-21	7.13451e-21	CNTN1	protein_coding
ENSG00000018280	2.83548	3.45361	92.4445	6.92412e-22	4.24897e-21	SLC11A1	protein_coding
ENSG00000018625	-4.74992	2.43277	366.756	9.51644e-82	9.86797e-80	ATP1A2	protein_coding
ENSG00000019102	-2.73401	5.28897	124.517	6.49251e-29	6.25175e-28	VSIG2	protein_coding
ENSG00000019169	-1.09549	2.62472	10.2868	0.00133985	0.00204643	MARCO	protein_coding
ENSG00000019186	1.79818	0.538006	12.9005	0.000328498	0.00052853	CYP24A1	protein_coding
ENSG00000020426	1.07399	3.33885	105.156	1.12885e-24	8.3287e-24	MNAT1	protein_coding
ENSG00000021300	1.24585	5.39083	29.8557	4.65415e-08	1.05413e-07	PLEKHB1	protein_coding
ENSG00000021488	-3.67506	1.25061	115.705	5.51583e-27	4.72082e-26	SLC7A9	protein_coding
ENSG00000022267	-3.01939	5.29274	377.174	5.13051e-84	5.70835e-82	FHL1	protein_coding
ENSG00000023839	2.04733	3.08208	31.7783	1.72809e-08	4.05686e-08	ABCC2	protein_coding
ENSG00000023902	-1.38778	4.88501	118.137	1.61796e-27	1.43554e-26	PLEKHO1	protein_coding
ENSG00000024422	-1.16473	5.86462	46.6017	8.69869e-12	2.65135e-11	EHD2	protein_coding
ENSG00000024526	1.03251	4.06809	57.9472	2.69249e-14	1.00126e-13	DEPDC1	protein_coding
ENSG00000025423	-1.27142	1.60015	79.1074	5.88236e-19	3.02105e-18	HSD17B6	protein_coding
ENSG00000025772	1.82424	6.51562	188.962	5.35794e-43	1.1359e-41	TOMM34	protein_coding
ENSG00000026036	2.19374	1.74307	82.5578	1.02627e-19	5.52967e-19	RTEL1-TNFRSF6B	protein_coding
ENSG00000026103	-1.14339	4.07633	85.3155	2.54358e-20	1.42438e-19	FAS	protein_coding
ENSG00000026508	1.4788	8.40512	184.482	5.09268e-42	1.01607e-40	CD44	protein_coding
ENSG00000026559	-1.35616	1.08771	24.1581	8.87427e-07	1.80698e-06	KCNG1	protein_coding
ENSG00000026751	-1.70831	4.37419	87.1329	1.01471e-20	5.81257e-20	SLAMF7	protein_coding
ENSG00000027869	1.13719	2.92485	74.5742	5.84015e-18	2.80913e-17	SH2D2A	protein_coding
ENSG00000028277	-1.21863	2.47104	55.2485	1.06214e-13	3.77277e-13	POU2F2	protein_coding
ENSG00000029153	2.70939	4.8445	254.304	2.99302e-57	1.23974e-55	ARNTL2	protein_coding
ENSG00000029534	1.1228	1.08334	19.2127	1.16934e-05	2.15322e-05	ANK1	protein_coding
ENSG00000035499	1.36598	3.97907	117.052	2.79656e-27	2.44006e-26	DEPDC1B	protein_coding
ENSG00000036473	-1.08227	1.97732	9.32483	0.00226069	0.00337542	OTC	protein_coding
ENSG00000036672	-4.07215	2.37904	814.838	3.20719e-179	6.11091e-176	USP2	protein_coding
ENSG00000037897	1.53115	4.26606	215.319	9.49691e-49	2.73651e-47	METTL1	protein_coding
ENSG00000038427	1.57005	6.72341	42.2297	8.11566e-11	2.28663e-10	VCAN	protein_coding
ENSG00000039139	2.79864	0.931925	102.069	5.36193e-24	3.78213e-23	DNAH5	protein_coding
ENSG00000039987	-3.94412	2.55278	185.089	3.75198e-42	7.5351e-41	BEST2	protein_coding
ENSG00000040199	-2.45973	4.69042	845.443	7.11747e-186	1.54988e-182	PHLPP2	protein_coding
ENSG00000040275	1.23823	3.92657	161.21	6.15557e-37	9.39233e-36	SPDL1	protein_coding
ENSG00000040608	1.50253	2.99985	81.6854	1.59572e-19	8.49581e-19	RTN4R	protein_coding
ENSG00000042445	-1.67869	6.93132	493.27	2.76848e-109	7.67271e-107	RETSAT	protein_coding
ENSG00000042832	4.57189	3.46585	138.998	4.40886e-32	5.00404e-31	TG	protein_coding
ENSG00000042980	-1.2688	3.4735	59.425	1.27042e-14	4.84367e-14	ADAM28	protein_coding
ENSG00000043039	-1.81749	3.11647	66.4585	3.57346e-16	1.52736e-15	BARX2	protein_coding
ENSG00000043355	6.85281	2.83023	86.7544	1.22869e-20	7.0067e-20	ZIC2	protein_coding
ENSG00000044012	-6.53376	3.45697	453.613	1.17984e-100	2.33562e-98	GUCA2B	protein_coding
ENSG00000046653	-2.36164	2.26741	255.692	1.49109e-57	6.21003e-56	GPM6B	protein_coding
ENSG00000046889	-1.22266	1.90462	83.6194	5.9982e-20	3.27943e-19	PREX2	protein_coding
ENSG00000047346	-1.12032	4.29767	217.746	2.80512e-49	8.27048e-48	FAM214A	protein_coding
ENSG00000047457	-1.87908	2.42423	47.9414	4.39141e-12	1.37394e-11	CP	protein_coding
ENSG00000047634	1.68892	5.28127	113.093	2.05849e-26	1.69792e-25	SCML1	protein_coding
ENSG00000048052	-1.60449	2.50341	97.7714	4.69587e-23	3.12846e-22	HDAC9	protein_coding
ENSG00000048162	1.41533	4.82777	148.996	2.87282e-34	3.72367e-33	NOP16	protein_coding
ENSG00000048462	-3.27358	1.26873	201.982	7.71306e-46	1.93372e-44	TNFRSF17	protein_coding
ENSG00000048540	-3.39321	2.45317	252.705	6.6779e-57	2.73632e-55	LMO3	protein_coding
ENSG00000049089	1.10785	4.0969	22.0373	2.67407e-06	5.23178e-06	COL9A2	protein_coding
ENSG00000049130	-1.04161	4.9337	74.877	5.0096e-18	2.42033e-17	KITLG	protein_coding
ENSG00000049192	2.41298	1.61796	130.938	2.55502e-30	2.6458e-29	ADAMTS6	protein_coding
ENSG00000049246	-1.49409	3.28968	105.52	9.39671e-25	6.98021e-24	PER3	protein_coding
ENSG00000049249	1.07316	1.7798	28.3756	9.99173e-08	2.20315e-07	TNFRSF9	protein_coding
ENSG00000049449	1.46205	6.13246	156.727	5.87274e-36	8.59099e-35	RCN1	protein_coding
ENSG00000049759	-1.12466	6.2153	169.16	1.12888e-38	1.89093e-37	NEDD4L	protein_coding
ENSG00000049768	1.61454	1.78669	69.739	6.7694e-17	3.03935e-16	FOXP3	protein_coding
ENSG00000050344	2.74216	6.59124	383.225	2.47047e-85	2.87461e-83	NFE2L3	protein_coding
ENSG00000050405	-1.23725	7.4752	153.241	3.39307e-35	4.68483e-34	LIMA1	protein_coding
ENSG00000050438	1.62835	2.3363	58.8829	1.67341e-14	6.32633e-14	SLC4A8	protein_coding
ENSG00000050555	-1.25367	1.97862	59.5227	1.2089e-14	4.61257e-14	LAMC3	protein_coding
ENSG00000051341	1.59773	3.96409	138.478	5.72874e-32	6.47318e-31	POLQ	protein_coding
ENSG00000051596	1.01518	3.92255	55.9989	7.25108e-14	2.60495e-13	THOC3	protein_coding
ENSG00000052749	1.4888	5.91329	208.616	2.75332e-47	7.27362e-46	RRP12	protein_coding
ENSG00000052795	-1.02556	5.40885	142.671	6.93593e-33	8.30514e-32	FNIP2	protein_coding
ENSG00000053254	-1.15867	5.51873	153.36	3.19527e-35	4.41973e-34	FOXN3	protein_coding
ENSG00000053372	1.01565	6.00896	104.13	1.89462e-24	1.37522e-23	MRTO4	protein_coding
ENSG00000054277	-1.47645	1.97821	105.431	9.82516e-25	7.29138e-24	OPN3	protein_coding
ENSG00000054598	1.58311	2.7531	34.7903	3.67194e-09	9.10548e-09	FOXC1	protein_coding
ENSG00000054967	1.38853	3.00499	79.5589	4.68071e-19	2.41367e-18	RELT	protein_coding
ENSG00000055044	1.285	6.13229	213.023	3.009e-48	8.4468e-47	NOP58	protein_coding
ENSG00000055732	1.06431	1.55857	12.5998	0.000385797	0.000617592	MCOLN3	protein_coding
ENSG00000056277	1.58842	2.6483	184.294	5.59611e-42	1.11505e-40	ZNF280C	protein_coding
ENSG00000056998	1.02625	4.33561	23.94	9.93865e-07	2.01188e-06	GYG2	protein_coding
ENSG00000057593	3.74017	0.903915	47.1725	6.50077e-12	2.00508e-11	F7	protein_coding
ENSG00000057704	-2.33033	5.08221	468.884	5.60437e-104	1.22039e-101	TMCC3	protein_coding
ENSG00000058085	1.0639	7.56184	45.7414	1.34937e-11	4.05131e-11	LAMC2	protein_coding
ENSG00000058335	1.44476	0.97714	22.5159	2.0841e-06	4.11396e-06	RASGRF1	protein_coding
ENSG00000058668	-1.85417	6.38189	194.985	2.59524e-44	5.84331e-43	ATP2B4	protein_coding
ENSG00000059377	1.01443	5.02662	32.7534	1.04624e-08	2.50318e-08	TBXAS1	protein_coding
ENSG00000059588	1.29681	5.75333	133.908	5.72265e-31	6.15165e-30	TARBP1	protein_coding
ENSG00000059728	-1.56273	6.22892	193.225	6.28649e-44	1.39078e-42	MXD1	protein_coding
ENSG00000059915	-3.60598	3.07164	400.648	3.98014e-89	5.32186e-87	PSD	protein_coding
ENSG00000060140	-1.66467	3.58241	185.649	2.83171e-42	5.70949e-41	STYK1	protein_coding
ENSG00000060558	1.14905	3.4846	38.2752	6.14371e-10	1.61994e-09	GNA15	protein_coding
ENSG00000060566	-4.41355	1.76648	360.028	2.77712e-80	2.74881e-78	CREB3L3	protein_coding
ENSG00000060656	1.80818	4.21309	38.8383	4.60408e-10	1.22521e-09	PTPRU	protein_coding
ENSG00000060718	6.82999	5.70094	241.278	2.07071e-54	7.58746e-53	COL11A1	protein_coding
ENSG00000060762	-1.04082	5.21782	123.679	9.90378e-29	9.47072e-28	MPC1	protein_coding
ENSG00000061337	1.91504	2.57762	105.423	9.86499e-25	7.31737e-24	LZTS1	protein_coding
ENSG00000061455	-1.9134	0.787643	115.722	5.46785e-27	4.68765e-26	PRDM6	protein_coding
ENSG00000062038	6.23488	6.60974	752.999	8.94118e-166	1.239e-162	CDH3	protein_coding
ENSG00000062282	2.05877	4.86696	147.013	7.79782e-34	9.81521e-33	DGAT2	protein_coding
ENSG00000062524	-1.68265	2.84038	56.6162	5.29732e-14	1.92301e-13	LTK	protein_coding
ENSG00000064102	1.28279	5.16856	187.079	1.38035e-42	2.82046e-41	INTS13	protein_coding
ENSG00000064195	3.11973	0.86706	25.8603	3.6704e-07	7.74648e-07	DLX3	protein_coding
ENSG00000064205	-3.64182	1.04728	188.622	6.35664e-43	1.33832e-41	CCN5	protein_coding
ENSG00000064300	-1.92041	1.72381	71.1486	3.31312e-17	1.5184e-16	NGFR	protein_coding
ENSG00000064309	-1.09363	2.16536	58.5047	2.02802e-14	7.61594e-14	CDON	protein_coding
ENSG00000064545	1.26996	5.84874	72.6727	1.53035e-17	7.13803e-17	TMEM161A	protein_coding
ENSG00000064651	1.71131	9.45611	124.477	6.6246e-29	6.37493e-28	SLC12A2	protein_coding
ENSG00000064652	-1.27906	2.65449	130.365	3.40994e-30	3.50254e-29	SNX24	protein_coding
ENSG00000064655	-2.79028	2.46046	156.352	7.09035e-36	1.02932e-34	EYA2	protein_coding
ENSG00000064666	1.25166	7.41379	189.625	3.83893e-43	8.20713e-42	CNN2	protein_coding
ENSG00000064692	1.44974	2.75192	25.6697	4.0513e-07	8.50607e-07	SNCAIP	protein_coding
ENSG00000064787	-2.37645	5.83791	188.928	5.4505e-43	1.15392e-41	BCAS1	protein_coding
ENSG00000064886	-1.12323	0.849775	22.1656	2.50121e-06	4.90681e-06	CHI3L2	protein_coding
ENSG00000065150	1.15378	8.00528	138.635	5.29195e-32	5.9885e-31	IPO5	protein_coding
ENSG00000065183	1.07121	5.70119	162.526	3.17551e-37	4.89426e-36	WDR3	protein_coding
ENSG00000065320	-2.76713	2.95886	333.151	1.97937e-74	1.61345e-72	NTN1	protein_coding
ENSG00000065325	-3.88155	0.751113	560.528	6.45307e-124	2.73234e-121	GLP2R	protein_coding
ENSG00000065328	1.91266	3.89764	198.97	3.50427e-45	8.42517e-44	MCM10	protein_coding
ENSG00000065534	-2.87978	7.07514	303.036	7.18403e-68	4.34549e-66	MYLK	protein_coding
ENSG00000065600	1.8103	3.59562	256.272	1.11461e-57	4.6676e-56	PACC1	protein_coding
ENSG00000065809	-1.36443	5.70644	136.694	1.4071e-31	1.55988e-30	FAM107B	protein_coding
ENSG00000065833	1.24737	4.96498	48.5326	3.24845e-12	1.02624e-11	ME1	protein_coding
ENSG00000065911	1.58414	6.24202	193.091	6.72561e-44	1.48577e-42	MTHFD2	protein_coding
ENSG00000065923	1.94623	3.77984	83.9185	5.15609e-20	2.82917e-19	SLC9A7	protein_coding
ENSG00000066230	-3.52373	5.05108	313.313	4.14428e-70	2.85843e-68	SLC9A3	protein_coding
ENSG00000066279	1.44441	5.09943	137.279	1.04763e-31	1.16732e-30	ASPM	protein_coding
ENSG00000066379	1.11515	4.41234	59.8006	1.04969e-14	4.02123e-14	POLR1H	protein_coding
ENSG00000066405	7.74009	5.06781	51.6113	6.76511e-13	2.2437e-12	CLDN18	protein_coding
ENSG00000066468	-2.10649	4.60446	148.511	3.66858e-34	4.70708e-33	FGFR2	protein_coding
ENSG00000066629	-2.10716	3.29803	232.393	1.79272e-52	5.94054e-51	EML1	protein_coding
ENSG00000066651	1.10235	4.37261	174.749	6.79288e-40	1.2012e-38	TRMT11	protein_coding
ENSG00000066697	1.01482	3.91778	113.478	1.69548e-26	1.40458e-25	MSANTD3	protein_coding
ENSG00000067113	-1.77058	4.49776	443.599	1.78279e-98	3.31404e-96	PLPP1	protein_coding
ENSG00000067177	1.52693	4.24663	87.4431	8.67376e-21	4.99676e-20	PHKA1	protein_coding
ENSG00000067191	-1.14035	2.69814	106.989	4.47678e-25	3.39838e-24	CACNB1	protein_coding
ENSG00000067225	1.15115	10.4379	90.0414	2.33227e-21	1.39251e-20	PKM	protein_coding
ENSG00000067840	-3.35954	0.923436	378.25	2.99234e-84	3.35384e-82	PDZD4	protein_coding
ENSG00000067955	1.38305	6.13145	258.516	3.61352e-58	1.54721e-56	CBFB	protein_coding
ENSG00000068366	1.00387	6.22535	70.1222	5.57411e-17	2.51826e-16	ACSL4	protein_coding
ENSG00000068438	1.19428	5.66992	213.433	2.44825e-48	6.91087e-47	FTSJ1	protein_coding
ENSG00000068489	1.50007	5.10881	189.307	4.50334e-43	9.5872e-42	PRR11	protein_coding
ENSG00000068615	-1.10925	3.28484	18.7926	1.45732e-05	2.6613e-05	REEP1	protein_coding
ENSG00000068650	2.23002	6.65082	169.235	1.08697e-38	1.82474e-37	ATP11A	protein_coding
ENSG00000068831	-1.57883	1.98394	134.501	4.2457e-31	4.58987e-30	RASGRP2	protein_coding
ENSG00000068976	-3.92372	1.05463	544.869	1.64542e-120	6.43105e-118	PYGM	protein_coding
ENSG00000069011	1.4471	5.50959	101.286	7.96349e-24	5.57591e-23	PITX1	protein_coding
ENSG00000069482	1.13392	3.32595	11.0782	0.000873467	0.00135624	GAL	protein_coding
ENSG00000069535	-2.29651	3.67069	117.872	1.84985e-27	1.63368e-26	MAOB	protein_coding
ENSG00000069702	-1.13073	4.5582	55.4597	9.53929e-14	3.39658e-13	TGFBR3	protein_coding
ENSG00000069764	-1.36152	1.96362	60.2649	8.29116e-15	3.19955e-14	PLA2G10	protein_coding
ENSG00000069974	-1.56235	4.86051	326.952	4.43356e-73	3.4305e-71	RAB27A	protein_coding
ENSG00000070193	-1.79096	0.594145	84.8937	3.14853e-20	1.75477e-19	FGF10	protein_coding
ENSG00000070371	1.0978	2.33712	40.3874	2.08279e-10	5.69369e-10	CLTCL1	protein_coding
ENSG00000070404	1.10342	4.53185	35.0647	3.18928e-09	7.9409e-09	FSTL3	protein_coding
ENSG00000070501	1.23812	4.45487	101.486	7.19877e-24	5.05439e-23	POLB	protein_coding
ENSG00000070526	-1.33127	7.40922	46.037	1.16038e-11	3.49766e-11	ST6GALNAC1	protein_coding
ENSG00000070718	1.07095	4.56462	113.406	1.75833e-26	1.45506e-25	AP3M2	protein_coding
ENSG00000070756	1.16086	11.0525	94.746	2.16445e-22	1.37413e-21	PABPC1	protein_coding
ENSG00000070759	-1.19395	2.57896	202.14	7.12715e-46	1.78977e-44	TESK2	protein_coding
ENSG00000070770	1.00087	5.34949	97.4548	5.50988e-23	3.64686e-22	CSNK2A2	protein_coding
ENSG00000070778	-1.30304	4.16047	239.53	4.97967e-54	1.79021e-52	PTPN21	protein_coding
ENSG00000070814	1.14627	6.5115	109.836	1.06434e-25	8.36704e-25	TCOF1	protein_coding
ENSG00000070882	1.87233	5.63236	276.735	3.86386e-62	1.93104e-60	OSBPL3	protein_coding
ENSG00000070950	1.12116	4.67405	190.029	3.1326e-43	6.73486e-42	RAD18	protein_coding
ENSG00000071073	-1.19096	6.05196	190.556	2.40443e-43	5.22091e-42	MGAT4A	protein_coding
ENSG00000071203	-5.1467	5.34263	273.229	2.24492e-61	1.08633e-59	MS4A12	protein_coding
ENSG00000071205	-1.01371	3.33297	40.0988	2.41442e-10	6.57195e-10	ARHGAP10	protein_coding
ENSG00000071282	1.07614	4.41944	48.0426	4.17056e-12	1.30699e-11	LMCD1	protein_coding
ENSG00000071539	2.45055	5.01336	345.298	4.47697e-77	3.92198e-75	TRIP13	protein_coding
ENSG00000071967	-1.9066	5.80969	162.642	2.9954e-37	4.64013e-36	CYBRD1	protein_coding
ENSG00000072133	-1.24925	3.27847	28.2184	1.08368e-07	2.38156e-07	RPS6KA6	protein_coding
ENSG00000072163	-2.4169	4.55363	263.491	2.97622e-59	1.32651e-57	LIMS2	protein_coding
ENSG00000072195	-2.86577	3.22286	175.236	5.31711e-40	9.41332e-39	SPEG	protein_coding
ENSG00000072571	1.39101	5.03262	91.8216	9.48526e-22	5.78567e-21	HMMR	protein_coding
ENSG00000072657	-2.37637	1.56562	137.811	8.01645e-32	8.99152e-31	TRHDE	protein_coding
ENSG00000072864	1.04503	5.15351	163.411	2.03406e-37	3.19311e-36	NDE1	protein_coding
ENSG00000072952	-1.4572	4.63537	90.9471	1.47563e-21	8.91457e-21	IRAG1	protein_coding
ENSG00000073008	1.03097	6.18086	123.832	9.17065e-29	8.77516e-28	PVR	protein_coding
ENSG00000073060	1.00569	6.77422	73.5041	1.00428e-17	4.75412e-17	SCARB1	protein_coding
ENSG00000073067	4.03135	5.65416	59.2478	1.39013e-14	5.28291e-14	CYP2W1	protein_coding
ENSG00000073111	1.25365	5.76027	95.792	1.27612e-22	8.25283e-22	MCM2	protein_coding
ENSG00000073417	-1.13329	5.50777	256.635	9.29075e-58	3.90135e-56	PDE8A	protein_coding
ENSG00000073464	2.07325	3.33136	81.8945	1.43546e-19	7.66669e-19	CLCN4	protein_coding
ENSG00000073536	1.31579	5.19313	149.39	2.35707e-34	3.08137e-33	NLE1	protein_coding
ENSG00000073711	-1.91644	3.20591	345.269	4.54377e-77	3.95775e-75	PPP2R3A	protein_coding
ENSG00000073712	-1.59174	4.7482	110.353	8.2e-26	6.48638e-25	FERMT2	protein_coding
ENSG00000073734	-5.36907	0.606914	523.785	6.35543e-116	2.01825e-113	ABCB11	protein_coding
ENSG00000073737	-3.08284	4.87441	179.355	6.7029e-41	1.24146e-39	DHRS9	protein_coding
ENSG00000073756	1.27922	4.44181	17.8491	2.39128e-05	4.28223e-05	PTGS2	protein_coding
ENSG00000074181	1.2946	6.2613	54.2296	1.78375e-13	6.20128e-13	NOTCH3	protein_coding
ENSG00000074211	2.29674	2.44491	31.0555	2.50751e-08	5.81235e-08	PPP2R2C	protein_coding
ENSG00000074276	-2.29252	5.75304	162.307	3.54566e-37	5.44824e-36	CDHR2	protein_coding
ENSG00000074370	-1.71676	7.15163	145.094	2.04865e-33	2.52039e-32	ATP2A3	protein_coding
ENSG00000074410	-2.08408	7.25642	180.269	4.23314e-41	7.94653e-40	CA12	protein_coding
ENSG00000074416	-1.33717	7.63552	169.917	7.71469e-39	1.30227e-37	MGLL	protein_coding
ENSG00000074696	1.13108	7.21195	163.762	1.70521e-37	2.68795e-36	HACD3	protein_coding
ENSG00000074755	-1.58354	6.39978	288.582	1.01275e-64	5.59322e-63	ZZEF1	protein_coding
ENSG00000074800	1.0031	10.6175	72.165	1.97933e-17	9.17605e-17	ENO1	protein_coding
ENSG00000075073	-3.626	2.94438	312.168	7.36207e-70	4.96549e-68	TACR2	protein_coding
ENSG00000075131	1.14976	2.92736	78.82	6.80337e-19	3.47067e-18	TIPIN	protein_coding
ENSG00000075142	-1.23436	7.68572	113.526	1.65493e-26	1.37322e-25	SRI	protein_coding
ENSG00000075188	1.11442	5.17918	100.015	1.51264e-23	1.03674e-22	NUP37	protein_coding
ENSG00000075218	1.48021	4.48187	165.833	6.01609e-38	9.66315e-37	GTSE1	protein_coding
ENSG00000075275	2.56155	5.4082	166.868	3.57526e-38	5.85367e-37	CELSR1	protein_coding
ENSG00000075461	3.74962	1.89882	39.6397	3.05405e-10	8.25551e-10	CACNG4	protein_coding
ENSG00000075618	1.42557	6.0611	35.3048	2.81939e-09	7.05566e-09	FSCN1	protein_coding
ENSG00000075651	-1.02933	5.14065	113.19	1.96099e-26	1.61925e-25	PLD1	protein_coding
ENSG00000075702	1.96908	3.96571	206.778	6.93094e-47	1.7998e-45	WDR62	protein_coding
ENSG00000075884	-1.13037	2.25107	98.8567	2.71456e-23	1.83495e-22	ARHGAP15	protein_coding
ENSG00000075914	1.22955	5.01542	153.962	2.36102e-35	3.2957e-34	EXOSC7	protein_coding
ENSG00000076003	1.01778	6.48143	125.563	3.83221e-29	3.73732e-28	MCM6	protein_coding
ENSG00000076043	1.07926	5.42745	86.8264	1.18475e-20	6.76627e-20	REXO2	protein_coding
ENSG00000076258	-1.67334	2.06574	250.897	1.65555e-56	6.6938e-55	FMO4	protein_coding
ENSG00000076356	-1.06681	5.94956	130.566	3.08179e-30	3.16976e-29	PLXNA2	protein_coding
ENSG00000076382	1.08038	5.30763	96.9315	7.17683e-23	4.70522e-22	SPAG5	protein_coding
ENSG00000076555	-1.73943	4.58505	239.403	5.30842e-54	1.90391e-52	ACACB	protein_coding
ENSG00000076641	-1.55263	5.09125	197.771	6.40088e-45	1.51035e-43	PAG1	protein_coding
ENSG00000077063	1.49085	3.53258	33.4692	7.24023e-09	1.75402e-08	CTTNBP2	protein_coding
ENSG00000077152	1.66084	4.76648	135.035	3.24384e-31	3.5309e-30	UBE2T	protein_coding
ENSG00000077157	-2.30397	6.49295	220.627	6.60165e-50	1.99265e-48	PPP1R12B	protein_coding
ENSG00000077348	1.40209	5.33072	97.1881	6.30445e-23	4.15293e-22	EXOSC5	protein_coding
ENSG00000077420	-1.17413	2.92854	61.1945	5.17064e-15	2.02508e-14	APBB1IP	protein_coding
ENSG00000077782	-1.01637	5.03795	44.8756	2.09953e-11	6.19976e-11	FGFR1	protein_coding
ENSG00000077942	-1.5906	6.70056	82.7564	9.28138e-20	5.01688e-19	FBLN1	protein_coding
ENSG00000077943	-1.96638	2.35753	267.916	3.22936e-60	1.4962e-58	ITGA8	protein_coding
ENSG00000078018	-1.22618	0.973212	33.0784	8.85153e-09	2.13049e-08	MAP2	protein_coding
ENSG00000078098	3.59855	3.8534	134.029	5.38528e-31	5.80126e-30	FAP	protein_coding
ENSG00000078114	2.4202	6.5958	272.156	3.84607e-61	1.8378e-59	NEBL	protein_coding
ENSG00000078295	-1.90372	0.505359	114.728	9.02468e-27	7.61279e-26	ADCY2	protein_coding
ENSG00000078399	1.38477	4.97771	30.8195	2.83185e-08	6.53475e-08	HOXA9	protein_coding
ENSG00000078589	-1.33639	1.63977	58.8537	1.69838e-14	6.41914e-14	P2RY10	protein_coding
ENSG00000078596	-2.0895	3.11767	194.74	2.93633e-44	6.59182e-43	ITM2A	protein_coding
ENSG00000078804	-2.36207	5.9054	380.202	1.12439e-84	1.28865e-82	TP53INP2	protein_coding
ENSG00000078814	1.75073	2.2994	33.1428	8.56315e-09	2.06303e-08	MYH7B	protein_coding
ENSG00000078900	2.35629	2.28708	83.4722	6.46171e-20	3.52905e-19	TP73	protein_coding
ENSG00000079102	-1.20139	1.87326	52.4832	4.33945e-13	1.45954e-12	RUNX1T1	protein_coding
ENSG00000079215	1.00229	2.24094	15.8326	6.92006e-05	0.00011864	SLC1A3	protein_coding
ENSG00000079257	-1.15885	4.21698	107.794	2.98267e-25	2.28697e-24	LXN	protein_coding
ENSG00000079308	-2.20107	7.01882	138.345	6.12472e-32	6.91037e-31	TNS1	protein_coding
ENSG00000079335	-1.85999	2.8102	493.82	2.10214e-109	5.93389e-107	CDC14A	protein_coding
ENSG00000079385	-2.10555	7.94152	270.239	1.00672e-60	4.76566e-59	CEACAM1	protein_coding
ENSG00000079462	1.80133	5.29086	132.431	1.20419e-30	1.26677e-29	PAFAH1B3	protein_coding
ENSG00000079689	-5.04032	0.826594	419.279	3.50168e-93	5.5027e-91	SCGN	protein_coding
ENSG00000079739	-1.27767	6.23345	163.883	1.60419e-37	2.53133e-36	PGM1	protein_coding
ENSG00000080031	-1.9437	5.80781	285.654	4.40193e-64	2.35434e-62	PTPRH	protein_coding
ENSG00000080493	-4.35137	5.0791	453.23	1.4295e-100	2.79358e-98	SLC4A4	protein_coding
ENSG00000080573	1.36735	4.43039	49.1625	2.35609e-12	7.51809e-12	COL5A3	protein_coding
ENSG00000080608	1.2643	5.71668	189.646	3.79802e-43	8.13107e-42	PUM3	protein_coding
ENSG00000080644	-1.92389	1.48118	80.8135	2.48054e-19	1.30698e-18	CHRNA3	protein_coding
ENSG00000080823	1.39867	3.05619	56.9704	4.42424e-14	1.61685e-13	MOK	protein_coding
ENSG00000080839	1.39625	4.51952	109.728	1.1243e-25	8.8293e-25	RBL1	protein_coding
ENSG00000080947	1.08279	1.14606	22.0422	2.66725e-06	5.22046e-06	CROCCP3	transcribed_unprocessed_pseudogene
ENSG00000080986	1.03979	4.03124	62.9692	2.09962e-15	8.47129e-15	NDC80	protein_coding
ENSG00000081026	-1.0855	4.84632	183.646	7.75142e-42	1.53448e-40	MAGI3	protein_coding
ENSG00000081041	2.57931	4.70413	90.3636	1.98184e-21	1.18793e-20	CXCL2	protein_coding
ENSG00000081059	1.95217	5.79062	148.661	3.4015e-34	4.37914e-33	TCF7	protein_coding
ENSG00000081189	-1.45331	3.89245	154.665	1.65751e-35	2.34156e-34	MEF2C	protein_coding
ENSG00000081277	4.16393	3.74763	108.184	2.44969e-25	1.89354e-24	PKP1	protein_coding
ENSG00000081923	-1.47097	7.70535	258.203	4.22823e-58	1.8003e-56	ATP8B1	protein_coding
ENSG00000082175	-2.21269	0.476981	110.415	7.94899e-26	6.29436e-25	PGR	protein_coding
ENSG00000082397	-2.53947	4.73768	240.045	3.84491e-54	1.39211e-52	EPB41L3	protein_coding
ENSG00000082497	-1.39517	2.37039	57.8244	2.86594e-14	1.06394e-13	SERTAD4	protein_coding
ENSG00000082512	1.55842	5.87779	120.026	6.24443e-28	5.6657e-27	TRAF5	protein_coding
ENSG00000083093	1.03406	4.22043	215.984	6.7977e-49	1.96991e-47	PALB2	protein_coding
ENSG00000083635	1.55276	3.81268	152.277	5.51255e-35	7.47578e-34	NUFIP1	protein_coding
ENSG00000083782	9.19206	1.2041	99.6293	1.83768e-23	1.25557e-22	EPYC	protein_coding
ENSG00000083807	1.90777	3.37761	76.3966	2.32055e-18	1.14214e-17	SLC27A5	protein_coding
ENSG00000083814	-1.22123	0.999413	70.5594	4.46613e-17	2.02792e-16	ZNF671	protein_coding
ENSG00000084207	1.04659	9.16677	83.8219	5.4142e-20	2.96759e-19	GSTP1	protein_coding
ENSG00000084774	1.39841	6.62708	207.163	5.71392e-47	1.4863e-45	CAD	protein_coding
ENSG00000085265	-1.58946	2.01423	46.5284	9.02996e-12	2.74793e-11	FCN1	protein_coding
ENSG00000085465	1.89267	2.81144	129.545	5.15359e-30	5.25108e-29	OVGP1	protein_coding
ENSG00000085552	-1.73908	4.72504	187.801	9.60124e-43	1.9804e-41	IGSF9	protein_coding
ENSG00000085563	-1.50815	5.98769	48.6479	3.06294e-12	9.69846e-12	ABCB1	protein_coding
ENSG00000085741	2.66425	4.30895	48.2035	3.84205e-12	1.20677e-11	WNT11	protein_coding
ENSG00000085840	1.14155	4.14449	63.0628	2.00219e-15	8.08888e-15	ORC1	protein_coding
ENSG00000085999	1.83224	3.40635	163.07	2.41468e-37	3.76734e-36	RAD54L	protein_coding
ENSG00000086189	1.03998	4.21643	90.3369	2.00866e-21	1.20307e-20	DIMT1	protein_coding
ENSG00000086205	1.24579	1.08516	28.7341	8.30271e-08	1.8438e-07	FOLH1	protein_coding
ENSG00000086289	1.16475	5.0424	37.4551	9.35416e-10	2.43611e-09	EPDR1	protein_coding
ENSG00000086300	1.16222	3.67004	54.9173	1.25712e-13	4.43161e-13	SNX10	protein_coding
ENSG00000086548	1.12866	10.5659	24.5163	7.36838e-07	1.51451e-06	CEACAM6	protein_coding
ENSG00000086696	-3.07174	4.50771	230.776	4.03703e-52	1.32053e-50	HSD17B2	protein_coding
ENSG00000086712	1.10307	5.2335	115.714	5.48912e-27	4.70324e-26	TXLNG	protein_coding
ENSG00000086991	3.43355	1.62279	139.643	3.18618e-32	3.6489e-31	NOX4	protein_coding
ENSG00000087085	-1.02245	3.72086	23.3528	1.34844e-06	2.70379e-06	ACHE	protein_coding
ENSG00000087116	2.52249	5.72419	97.3166	5.90814e-23	3.9003e-22	ADAMTS2	protein_coding
ENSG00000087258	-3.34171	2.76592	344.136	8.02099e-77	6.90757e-75	GNAO1	protein_coding
ENSG00000087269	1.05476	5.53159	172.779	1.82868e-39	3.16397e-38	NOP14	protein_coding
ENSG00000087495	1.91732	1.78496	28.6786	8.54444e-08	1.89527e-07	PHACTR3	protein_coding
ENSG00000087510	1.15308	2.13324	17.4349	2.97316e-05	5.27834e-05	TFAP2C	protein_coding
ENSG00000087586	1.55956	5.91166	152.949	3.92971e-35	5.38674e-34	AURKA	protein_coding
ENSG00000088002	2.83583	4.06814	139.926	2.7636e-32	3.19375e-31	SULT2B1	protein_coding
ENSG00000088256	-1.68798	6.73799	749.343	5.57435e-165	7.08081e-162	GNA11	protein_coding
ENSG00000088280	-1.86696	3.96359	312.75	5.49677e-70	3.72388e-68	ASAP3	protein_coding
ENSG00000088305	1.89186	2.80573	125.199	4.60353e-29	4.46668e-28	DNMT3B	protein_coding
ENSG00000088325	1.9022	7.24148	213.976	1.86398e-48	5.29101e-47	TPX2	protein_coding
ENSG00000088340	3.02848	4.31726	99.5483	1.91436e-23	1.30738e-22	FER1L4	transcribed_unitary_pseudogene
ENSG00000088356	1.37231	5.25548	96.0264	1.13363e-22	7.35006e-22	PDRG1	protein_coding
ENSG00000088386	-2.57981	2.65136	75.9066	2.97405e-18	1.45673e-17	SLC15A1	protein_coding
ENSG00000088451	1.30127	4.78526	135.125	3.10052e-31	3.38305e-30	TGDS	protein_coding
ENSG00000088727	1.2847	3.50767	116.759	3.24219e-27	2.81599e-26	KIF9	protein_coding
ENSG00000088766	2.57147	2.91219	66.3285	3.81694e-16	1.62564e-15	CRLS1	protein_coding
ENSG00000088826	2.47346	4.53403	247.443	9.37378e-56	3.64501e-54	SMOX	protein_coding
ENSG00000088827	-1.72916	3.31398	91.1652	1.32167e-21	7.99773e-21	SIGLEC1	protein_coding
ENSG00000088836	4.05369	3.07084	166.15	5.12866e-38	8.28621e-37	SLC4A11	protein_coding
ENSG00000088854	-1.72191	2.72513	153.933	2.39582e-35	3.33815e-34	C20orf194	protein_coding
ENSG00000088876	1.07727	3.6042	75.3896	3.86411e-18	1.87641e-17	ZNF343	protein_coding
ENSG00000088881	-1.00751	2.33841	48.3462	3.57244e-12	1.12579e-11	EBF4	protein_coding
ENSG00000088882	1.48645	3.86274	53.5711	2.49396e-13	8.56975e-13	CPXM1	protein_coding
ENSG00000088899	2.22674	5.21751	132.307	1.28207e-30	1.34399e-29	LZTS3	protein_coding
ENSG00000088992	4.81376	5.84964	198.908	3.61478e-45	8.67717e-44	TESC	protein_coding
ENSG00000089195	1.08316	4.86845	88.5179	5.0377e-21	2.95686e-20	TRMT6	protein_coding
ENSG00000089327	2.08752	6.90627	192.213	1.04524e-43	2.29577e-42	FXYD5	protein_coding
ENSG00000089351	1.52967	6.32068	188.279	7.55226e-43	1.57482e-41	GRAMD1A	protein_coding
ENSG00000089486	-1.19207	3.83825	63.659	1.47932e-15	6.02921e-15	CDIP1	protein_coding
ENSG00000089685	1.5632	6.24263	141.073	1.55076e-32	1.82112e-31	BIRC5	protein_coding
ENSG00000089723	2.16506	2.89836	141.393	1.32024e-32	1.55401e-31	OTUB2	protein_coding
ENSG00000090006	-1.44207	7.0595	155.26	1.22868e-35	1.75199e-34	LTBP4	protein_coding
ENSG00000090020	-1.30397	6.1917	160.344	9.5156e-37	1.43468e-35	SLC9A1	protein_coding
ENSG00000090382	1.74342	8.92732	25.7958	3.79513e-07	8.00238e-07	LYZ	protein_coding
ENSG00000090402	-3.05646	4.89136	106.495	5.74503e-25	4.33522e-24	SI	protein_coding
ENSG00000090447	1.47581	4.81336	234.47	6.31711e-53	2.15418e-51	TFAP4	protein_coding
ENSG00000090530	-1.65278	3.87656	84.9006	3.13755e-20	1.74929e-19	P3H2	protein_coding
ENSG00000090659	-2.2006	2.41134	162.199	3.74223e-37	5.73871e-36	CD209	protein_coding
ENSG00000090889	1.40066	5.33726	149.458	2.27785e-34	2.98549e-33	KIF4A	protein_coding
ENSG00000091127	1.76439	5.05114	286.085	3.54504e-64	1.91621e-62	PUS7	protein_coding
ENSG00000091129	1.65395	2.61125	25.8601	3.67072e-07	7.74648e-07	NRCAM	protein_coding
ENSG00000091138	-4.06455	8.69495	249.963	2.64559e-56	1.05845e-54	SLC26A3	protein_coding
ENSG00000091622	-1.31532	4.11411	79.818	4.1053e-19	2.12198e-18	PITPNM3	protein_coding
ENSG00000091651	2.19315	4.12616	262.136	5.87517e-59	2.58084e-57	ORC6	protein_coding
ENSG00000091879	1.75237	3.07471	151.167	9.63486e-35	1.29624e-33	ANGPT2	protein_coding
ENSG00000091986	-1.49889	5.87195	50.7629	1.04227e-12	3.40855e-12	CCDC80	protein_coding
ENSG00000092096	-1.80743	2.45197	194.935	2.66214e-44	5.9851e-43	SLC22A17	protein_coding
ENSG00000092421	-2.23891	4.99424	203.593	3.43332e-46	8.73692e-45	SEMA6A	protein_coding
ENSG00000092445	2.08314	3.94246	109.994	9.82688e-26	7.73315e-25	TYRO3	protein_coding
ENSG00000092621	1.63373	5.99967	39.9012	2.6714e-10	7.25073e-10	PHGDH	protein_coding
ENSG00000092758	3.22142	4.73735	64.136	1.16118e-15	4.76442e-15	COL9A3	protein_coding
ENSG00000092853	1.46249	3.93741	109.185	1.47807e-25	1.15244e-24	CLSPN	protein_coding
ENSG00000093009	1.81401	4.52004	155.546	1.06398e-35	1.53002e-34	CDC45	protein_coding
ENSG00000093010	1.00714	6.83915	93.8442	3.41359e-22	2.13426e-21	COMT	protein_coding
ENSG00000093072	-1.24748	4.97636	57.8253	2.86461e-14	1.06371e-13	ADA2	protein_coding
ENSG00000094755	3.68242	3.31036	48.9143	2.67391e-12	8.49487e-12	GABRP	protein_coding
ENSG00000094804	1.7239	5.44044	142.636	7.05939e-33	8.44634e-32	CDC6	protein_coding
ENSG00000095059	1.69506	1.47717	99.9984	1.52517e-23	1.04486e-22	DHPS	protein_coding
ENSG00000095110	-2.21542	4.74612	88.2454	5.78173e-21	3.38055e-20	NXPE1	protein_coding
ENSG00000095203	-1.13939	6.85973	110.865	6.33466e-26	5.04226e-25	EPB41L4B	protein_coding
ENSG00000095303	-2.73447	4.62218	485.24	1.54687e-107	3.8654e-105	PTGS1	protein_coding
ENSG00000095321	-1.03205	5.89684	58.0288	2.58305e-14	9.61972e-14	CRAT	protein_coding
ENSG00000095637	-1.93097	6.21056	149.431	2.30848e-34	3.02304e-33	SORBS1	protein_coding
ENSG00000095739	1.86806	4.35898	49.0522	2.49244e-12	7.94318e-12	BAMBI	protein_coding
ENSG00000095752	4.86615	2.34797	125.463	4.03131e-29	3.92396e-28	IL11	protein_coding
ENSG00000095970	1.53484	2.64747	34.48	4.30651e-09	1.0622e-08	TREM2	protein_coding
ENSG00000096088	5.96534	1.29604	84.1082	4.68434e-20	2.57867e-19	PGC	protein_coding
ENSG00000096384	1.33603	10.6115	186.742	1.63473e-42	3.33131e-41	HSP90AB1	protein_coding
ENSG00000097046	1.2863	3.41096	92.3231	7.36212e-22	4.51411e-21	CDC7	protein_coding
ENSG00000099139	-2.4844	4.39366	357.733	8.77231e-80	8.57156e-78	PCSK5	protein_coding
ENSG00000099194	2.46587	9.32051	150.707	1.2146e-34	1.61838e-33	SCD	protein_coding
ENSG00000099251	1.4152	1.15478	58.1663	2.40873e-14	8.98806e-14	HSD17B7P2	transcribed_unprocessed_pseudogene
ENSG00000099330	-1.27286	3.84286	186.182	2.16634e-42	4.38533e-41	OCEL1	protein_coding
ENSG00000099785	-1.07473	4.48756	183.3	9.22362e-42	1.80947e-40	MARCHF2	protein_coding
ENSG00000099810	1.1228	5.24203	142.177	8.89481e-33	1.05925e-31	MTAP	protein_coding
ENSG00000099812	-1.12195	8.62858	119.275	9.11634e-28	8.16934e-27	MISP	protein_coding
ENSG00000099834	-2.65204	7.26066	433.101	3.43465e-96	5.94937e-94	CDHR5	protein_coding
ENSG00000099864	-1.98276	3.03196	145.61	1.57995e-33	1.95639e-32	PALM	protein_coding
ENSG00000099866	-2.58257	0.729798	209.883	1.45666e-47	3.90227e-46	MADCAM1	protein_coding
ENSG00000099889	1.11553	4.24426	77.0628	1.6561e-18	8.26584e-18	ARVCF	protein_coding
ENSG00000099901	1.13466	6.60836	120.868	4.0844e-28	3.75731e-27	RANBP1	protein_coding
ENSG00000099937	4.29511	0.623739	52.9557	3.41163e-13	1.15795e-12	SERPIND1	protein_coding
ENSG00000099953	4.26111	7.32207	185.8	2.62469e-42	5.2991e-41	MMP11	protein_coding
ENSG00000099954	2.19929	1.20477	26.4222	2.74376e-07	5.85429e-07	CECR2	protein_coding
ENSG00000099958	-1.44305	2.20072	70.3193	5.04416e-17	2.28494e-16	DERL3	protein_coding
ENSG00000099985	2.52847	3.05325	45.4716	1.54865e-11	4.62774e-11	OSM	protein_coding
ENSG00000099994	-1.29404	2.74617	46.165	1.08703e-11	3.28337e-11	SUSD2	protein_coding
ENSG00000100003	1.90378	2.89327	114.913	8.22366e-27	6.95248e-26	SEC14L2	protein_coding
ENSG00000100036	1.45105	4.26427	81.6097	1.658e-19	8.81818e-19	SLC35E4	protein_coding
ENSG00000100068	1.37364	2.88598	78.3592	8.59072e-19	4.35189e-18	LRP5L	protein_coding
ENSG00000100078	4.85424	1.4222	46.294	1.01775e-11	3.08359e-11	PLA2G3	protein_coding
ENSG00000100079	-2.40713	3.31442	126.583	2.29259e-29	2.26187e-28	LGALS2	protein_coding
ENSG00000100092	-1.08699	3.68868	121.114	3.60742e-28	3.33058e-27	SH3BP1	protein_coding
ENSG00000100154	-1.27448	3.18574	99.1436	2.34845e-23	1.59525e-22	TTC28	protein_coding
ENSG00000100167	1.3487	1.51852	23.7085	1.12086e-06	2.26025e-06	SEPTIN3	protein_coding
ENSG00000100196	1.05597	5.44597	48.7896	2.84943e-12	9.03929e-12	KDELR3	protein_coding
ENSG00000100197	-2.22138	1.19123	182.002	1.77143e-41	3.41364e-40	CYP2D6	protein_coding
ENSG00000100228	2.14291	3.50263	162.15	3.83719e-37	5.87842e-36	RAB36	protein_coding
ENSG00000100266	-1.01727	6.89378	235.369	4.02329e-53	1.38436e-51	PACSIN2	protein_coding
ENSG00000100292	-1.60273	4.96883	187.651	1.03509e-42	2.12926e-41	HMOX1	protein_coding
ENSG00000100299	-1.04161	5.50524	166.086	5.29675e-38	8.54374e-37	ARSA	protein_coding
ENSG00000100302	-2.20516	3.43619	176.477	2.84883e-40	5.1088e-39	RASD2	protein_coding
ENSG00000100307	-1.72644	4.33692	361.113	1.6117e-80	1.61626e-78	CBX7	protein_coding
ENSG00000100321	-2.07774	1.81796	153.985	2.33394e-35	3.26089e-34	SYNGR1	protein_coding
ENSG00000100344	4.37805	0.938977	71.3514	2.9894e-17	1.375e-16	PNPLA3	protein_coding
ENSG00000100350	1.10512	4.79248	55.2424	1.06543e-13	3.78211e-13	FOXRED2	protein_coding
ENSG00000100373	1.47716	1.00688	13.4799	0.000241132	0.000392606	UPK3A	protein_coding
ENSG00000100429	1.98858	0.946726	101.118	8.66594e-24	6.04553e-23	HDAC10	protein_coding
ENSG00000100433	-1.66072	1.12233	64.4892	9.70634e-16	4.01394e-15	KCNK10	protein_coding
ENSG00000100448	-3.29307	0.585766	152.983	3.86315e-35	5.30027e-34	CTSG	protein_coding
ENSG00000100453	2.27668	3.86512	55.7641	8.1712e-14	2.92723e-13	GZMB	protein_coding
ENSG00000100462	1.04413	5.09379	74.5418	5.93681e-18	2.85383e-17	PRMT5	protein_coding
ENSG00000100473	1.80367	1.80829	35.39	2.69864e-09	6.76569e-09	COCH	protein_coding
ENSG00000100479	1.33574	3.12227	99.3111	2.15796e-23	1.46847e-22	POLE2	protein_coding
ENSG00000100490	-1.38318	2.22308	276.437	4.488e-62	2.23564e-60	CDKL1	protein_coding
ENSG00000100526	1.41164	4.43377	102.393	4.55333e-24	3.2282e-23	CDKN3	protein_coding
ENSG00000100593	3.7601	1.33896	41.9829	9.20755e-11	2.58282e-10	ISM2	protein_coding
ENSG00000100604	-4.56281	5.13572	241.175	2.18045e-54	7.97039e-53	CHGA	protein_coding
ENSG00000100625	3.18014	1.04286	78.4415	8.24016e-19	4.18264e-18	SIX4	protein_coding
ENSG00000100626	-2.62517	0.625767	183.007	1.06885e-41	2.08343e-40	GALNT16	protein_coding
ENSG00000100628	-2.9415	2.61776	372.416	5.57414e-83	6.1127e-81	ASB2	protein_coding
ENSG00000100665	7.51009	0.52805	113.556	1.62991e-26	1.3532e-25	SERPINA4	protein_coding
ENSG00000100739	-1.09038	0.869582	33.3657	7.63603e-09	1.84638e-08	BDKRB1	protein_coding
ENSG00000100784	-1.05782	3.74935	95.5019	1.47753e-22	9.49093e-22	RPS6KA5	protein_coding
ENSG00000100814	1.29799	5.88315	119.357	8.74793e-28	7.84842e-27	CCNB1IP1	protein_coding
ENSG00000100836	1.13269	3.67598	57.051	4.24665e-14	1.55381e-13	PABPN1	protein_coding
ENSG00000100842	-1.0528	1.53278	61.0745	5.49543e-15	2.14897e-14	EFS	protein_coding
ENSG00000100867	4.99593	2.32806	112.02	3.53802e-26	2.85797e-25	DHRS2	protein_coding
ENSG00000100902	1.62658	3.62209	43.5484	4.13607e-11	1.19338e-10	PSMA6	protein_coding
ENSG00000100985	1.39381	5.46506	24.6228	6.97205e-07	1.43576e-06	MMP9	protein_coding
ENSG00000101000	1.23026	5.14926	56.8236	4.76702e-14	1.7392e-13	PROCR	protein_coding
ENSG00000101003	1.84963	5.05339	155.74	9.65033e-36	1.39036e-34	GINS1	protein_coding
ENSG00000101004	1.05038	3.12163	14.9276	0.000111717	0.000187979	NINL	protein_coding
ENSG00000101049	-1.5393	4.68552	86.4675	1.42056e-20	8.05263e-20	SGK2	protein_coding
ENSG00000101057	1.90004	6.7484	143.557	4.4414e-33	5.37304e-32	MYBL2	protein_coding
ENSG00000101074	2.10486	1.02273	38.7446	4.83055e-10	1.28279e-09	R3HDML	protein_coding
ENSG00000101084	3.54793	3.90675	71.2971	3.07294e-17	1.41172e-16	RAB5IF	protein_coding
ENSG00000101104	3.24044	4.84843	168.412	1.64456e-38	2.73668e-37	PABPC1L	protein_coding
ENSG00000101115	5.29599	2.75706	255.844	1.38203e-57	5.77159e-56	SALL4	protein_coding
ENSG00000101132	1.24148	4.91886	64.9259	7.77681e-16	3.2424e-15	PFDN4	protein_coding
ENSG00000101144	3.42876	5.34656	82.6433	9.82824e-20	5.3012e-19	BMP7	protein_coding
ENSG00000101146	1.40371	5.98524	152.748	4.349e-35	5.9348e-34	RAE1	protein_coding
ENSG00000101158	1.48217	7.19562	144.239	3.14958e-33	3.83765e-32	NELFCD	protein_coding
ENSG00000101181	1.00784	5.61361	90.8196	1.57389e-21	9.48631e-21	MTG2	protein_coding
ENSG00000101182	1.35697	8.30079	113.582	1.60912e-26	1.33666e-25	PSMA7	protein_coding
ENSG00000101187	3.66016	5.95045	360.354	2.3581e-80	2.34932e-78	SLCO4A1	protein_coding
ENSG00000101188	-1.32836	2.1013	14.4462	0.000144224	0.000240394	NTSR1	protein_coding
ENSG00000101189	1.66194	5.41571	263.295	3.28308e-59	1.45901e-57	MRGBP	protein_coding
ENSG00000101190	1.57407	4.41986	99.8674	1.62948e-23	1.11482e-22	TCFL5	protein_coding
ENSG00000101194	2.29423	5.68522	95.0647	1.84267e-22	1.17424e-21	SLC17A9	protein_coding
ENSG00000101199	1.0169	6.91507	102.426	4.47728e-24	3.17576e-23	ARFGAP1	protein_coding
ENSG00000101224	2.18453	7.31217	217.337	3.44568e-49	1.01005e-47	CDC25B	protein_coding
ENSG00000101230	1.52552	1.40795	22.0777	2.6183e-06	5.12727e-06	ISM1	protein_coding
ENSG00000101255	3.94411	6.25619	367.128	7.89867e-82	8.36107e-80	TRIB3	protein_coding
ENSG00000101294	1.28594	8.02881	158.601	2.2873e-36	3.41148e-35	HM13	protein_coding
ENSG00000101311	1.55082	8.19048	89.7577	2.69189e-21	1.60158e-20	FERMT1	protein_coding
ENSG00000101333	1.55965	7.30589	35.9789	1.99464e-09	5.05644e-09	PLCB4	protein_coding
ENSG00000101335	-2.92986	8.09692	318.025	3.90102e-71	2.7917e-69	MYL9	protein_coding
ENSG00000101361	1.5014	7.3337	168.429	1.63039e-38	2.71606e-37	NOP56	protein_coding
ENSG00000101391	1.0599	5.48978	113.704	1.51268e-26	1.25792e-25	CDK5RAP1	protein_coding
ENSG00000101407	1.20235	5.60463	117.621	2.09906e-27	1.84841e-26	TTI1	protein_coding
ENSG00000101412	1.70665	4.99136	183.548	8.14472e-42	1.604e-40	E2F1	protein_coding
ENSG00000101442	1.14186	4.16104	127.988	1.12923e-29	1.13094e-28	ACTR5	protein_coding
ENSG00000101444	1.77617	8.69411	145.342	1.80784e-33	2.2323e-32	AHCY	protein_coding
ENSG00000101445	-1.6156	3.28933	119.188	9.52533e-28	8.52581e-27	PPP1R16B	protein_coding
ENSG00000101457	1.3039	6.25023	91.4827	1.12572e-21	6.8337e-21	DNTTIP1	protein_coding
ENSG00000101463	1.13869	1.50986	25.0199	5.6743e-07	1.17758e-06	SYNDIG1	protein_coding
ENSG00000101470	1.39822	3.91963	17.1346	3.4822e-05	6.13773e-05	TNNC2	protein_coding
ENSG00000101605	-3.05513	1.778	400.755	3.77239e-89	5.08873e-87	MYOM1	protein_coding
ENSG00000101670	1.36602	5.57663	77.2635	1.49609e-18	7.48439e-18	LIPG	protein_coding
ENSG00000101680	-2.41409	2.30804	188.633	6.32024e-43	1.33434e-41	LAMA1	protein_coding
ENSG00000101695	-1.27728	3.41449	76.7891	1.90226e-18	9.46042e-18	RNF125	protein_coding
ENSG00000101782	-1.29373	6.42517	228.452	1.29691e-51	4.20612e-50	RIOK3	protein_coding
ENSG00000101825	1.24171	6.8564	25.5438	4.32457e-07	9.05486e-07	MXRA5	protein_coding
ENSG00000101842	2.09476	0.521204	20.2571	6.77035e-06	1.2755e-05	VSIG1	protein_coding
ENSG00000101850	2.29202	3.05239	45.1006	1.87166e-11	5.55268e-11	GPR143	protein_coding
ENSG00000101868	1.12462	5.14039	127.896	1.18302e-29	1.18247e-28	POLA1	protein_coding
ENSG00000101938	-2.91565	3.63779	132.568	1.12371e-30	1.18538e-29	CHRDL1	protein_coding
ENSG00000101945	1.28252	4.08473	137.717	8.40217e-32	9.41722e-31	SUV39H1	protein_coding
ENSG00000101955	-2.55037	3.12012	244.473	4.16388e-55	1.57104e-53	SRPX	protein_coding
ENSG00000102003	-1.62847	1.86285	96.3604	9.57628e-23	6.22478e-22	SYP	protein_coding
ENSG00000102010	-2.28648	1.02856	180.357	4.04968e-41	7.63033e-40	BMX	protein_coding
ENSG00000102024	1.26617	6.90854	104.867	1.30599e-24	9.59387e-24	PLS3	protein_coding
ENSG00000102030	1.52106	5.03587	122.003	2.30503e-28	2.15291e-27	NAA10	protein_coding
ENSG00000102048	2.47784	3.17926	103.702	2.35095e-24	1.69435e-23	ASB9	protein_coding
ENSG00000102078	1.13107	3.0702	110.71	6.85e-26	5.44676e-25	SLC25A14	protein_coding
ENSG00000102098	1.20064	2.08743	30.8105	2.84501e-08	6.56372e-08	SCML2	protein_coding
ENSG00000102221	1.43419	4.73739	149.409	2.33436e-34	3.0543e-33	JADE3	protein_coding
ENSG00000102265	2.00747	8.12539	166.796	3.70757e-38	6.05728e-37	TIMP1	protein_coding
ENSG00000102287	2.40452	5.34652	92.5117	6.69277e-22	4.11031e-21	GABRE	protein_coding
ENSG00000102359	3.09148	5.49155	118.212	1.5584e-27	1.3843e-26	SRPX2	protein_coding
ENSG00000102384	1.90945	3.21248	223.508	1.55316e-50	4.79248e-49	CENPI	protein_coding
ENSG00000102393	1.09128	5.33064	90.6987	1.673e-21	1.00757e-20	GLA	protein_coding
ENSG00000102409	-1.82892	3.23553	137.292	1.04085e-31	1.16062e-30	BEX4	protein_coding
ENSG00000102445	1.78811	6.97791	44.6203	2.39198e-11	7.04424e-11	RUBCNL	protein_coding
ENSG00000102595	1.35286	5.02541	159.557	1.41404e-36	2.12567e-35	UGGT2	protein_coding
ENSG00000102743	1.12681	5.01928	105.855	7.93417e-25	5.92846e-24	SLC25A15	protein_coding
ENSG00000102837	1.28891	11.0095	8.87807	0.00288617	0.00426379	OLFM4	protein_coding
ENSG00000102854	2.68996	6.15213	49.2578	2.24439e-12	7.17517e-12	MSLN	protein_coding
ENSG00000102878	2.02499	3.30005	113.083	2.0693e-26	1.70507e-25	HSF4	protein_coding
ENSG00000102886	-1.92519	3.12517	141.522	1.23723e-32	1.45968e-31	GDPD3	protein_coding
ENSG00000102898	1.07924	7.04014	154.499	1.80156e-35	2.538e-34	NUTF2	protein_coding
ENSG00000102924	1.3046	0.978317	10.8754	0.000974487	0.0015065	CBLN1	protein_coding
ENSG00000102931	1.61374	0.567422	21.8777	2.90596e-06	5.66584e-06	ARL2BP	protein_coding
ENSG00000103021	2.14042	3.38011	155.388	1.15173e-35	1.65309e-34	CCDC113	protein_coding
ENSG00000103034	-1.00154	2.4326	36.7967	1.31115e-09	3.37485e-09	NDRG4	protein_coding
ENSG00000103037	1.14227	4.23788	143.471	4.63796e-33	5.5975e-32	SETD6	protein_coding
ENSG00000103056	-1.3219	5.39172	111.737	4.07913e-26	3.28811e-25	SMPD3	protein_coding
ENSG00000103064	1.49266	4.03593	149.638	2.07984e-34	2.72832e-33	SLC7A6	protein_coding
ENSG00000103148	1.10516	5.64765	100.605	1.12261e-23	7.77815e-23	NPRL3	protein_coding
ENSG00000103175	-1.48229	3.53073	112.179	3.26446e-26	2.6426e-25	WFDC1	protein_coding
ENSG00000103222	1.11088	6.54168	107.359	3.71462e-25	2.83251e-24	ABCC1	protein_coding
ENSG00000103241	-1.32388	4.23467	102.602	4.09649e-24	2.91244e-23	FOXF1	protein_coding
ENSG00000103253	3.51157	3.33269	201.025	1.24775e-45	3.07758e-44	HAGHL	protein_coding
ENSG00000103257	3.06781	7.43503	303.822	4.84363e-68	2.98913e-66	SLC7A5	protein_coding
ENSG00000103269	1.56822	2.24842	63.1542	1.91142e-15	7.73241e-15	RHBDL1	protein_coding
ENSG00000103355	4.3997	2.83014	64.4917	9.69386e-16	4.01095e-15	PRSS33	protein_coding
ENSG00000103375	-6.85377	6.45608	538.357	4.29334e-119	1.52194e-116	AQP8	protein_coding
ENSG00000103404	1.06929	4.18355	117.266	2.51046e-27	2.19546e-26	USP31	protein_coding
ENSG00000103485	1.0544	6.64402	17.0846	3.57514e-05	6.29646e-05	QPRT	protein_coding
ENSG00000103494	1.60936	3.61532	305.151	2.48615e-68	1.56596e-66	RPGRIP1L	protein_coding
ENSG00000103544	-1.25007	4.9849	94.1065	2.99002e-22	1.87482e-21	VPS35L	protein_coding
ENSG00000103569	2.69434	2.70999	47.4864	5.53859e-12	1.71665e-11	AQP9	protein_coding
ENSG00000103599	1.41294	0.794624	88.343	5.50334e-21	3.22272e-20	IQCH	protein_coding
ENSG00000103647	-1.90532	0.649167	85.2019	2.69402e-20	1.50587e-19	CORO2B	protein_coding
ENSG00000103710	-1.64248	2.92531	177.03	2.15712e-40	3.89123e-39	RASL12	protein_coding
ENSG00000103811	1.1376	7.2294	71.2568	3.13634e-17	1.43997e-16	CTSH	protein_coding
ENSG00000103855	1.02445	6.40744	123.833	9.16589e-29	8.77516e-28	CD276	protein_coding
ENSG00000103888	5.52117	7.22393	385.187	9.23995e-86	1.08342e-83	CEMIP	protein_coding
ENSG00000104044	1.84008	0.92593	16.7639	4.23318e-05	7.40661e-05	OCA2	protein_coding
ENSG00000104059	-1.99193	2.38312	52.4633	4.38354e-13	1.47404e-12	FAM189A1	protein_coding
ENSG00000104081	-1.14051	4.05823	105.948	7.57095e-25	5.65983e-24	BMF	protein_coding
ENSG00000104147	1.30111	1.3801	55.7405	8.26965e-14	2.96041e-13	OIP5	protein_coding
ENSG00000104154	-1.30707	3.14654	127.12	1.74853e-29	1.73183e-28	SLC30A4	protein_coding
ENSG00000104218	1.02041	4.66964	79.1512	5.75331e-19	2.95577e-18	CSPP1	protein_coding
ENSG00000104267	-4.43486	7.31125	590.479	1.97099e-130	1.00146e-127	CA2	protein_coding
ENSG00000104290	1.63359	4.34778	96.9052	7.27268e-23	4.76601e-22	FZD3	protein_coding
ENSG00000104312	1.82604	4.93566	237.128	1.66308e-53	5.82766e-52	RIPK2	protein_coding
ENSG00000104313	3.37281	1.38935	37.4352	9.45007e-10	2.45983e-09	EYA1	protein_coding
ENSG00000104321	-1.13909	3.39845	27.9126	1.2692e-07	2.77407e-07	TRPA1	protein_coding
ENSG00000104324	-1.15402	4.52603	97.5282	5.30936e-23	3.52179e-22	CPQ	protein_coding
ENSG00000104327	5.64282	3.64211	40.8507	1.64313e-10	4.52344e-10	CALB1	protein_coding
ENSG00000104332	-3.96931	2.96013	239.951	4.03098e-54	1.45258e-52	SFRP1	protein_coding
ENSG00000104341	1.5329	7.73108	62.8897	2.18613e-15	8.80168e-15	LAPTM4B	protein_coding
ENSG00000104356	1.55717	4.21517	152.875	4.08031e-35	5.58815e-34	POP1	protein_coding
ENSG00000104369	1.81206	4.99085	157.684	3.62804e-36	5.35356e-35	JPH1	protein_coding
ENSG00000104371	9.6897	2.88468	106.209	6.63628e-25	4.99047e-24	DKK4	protein_coding
ENSG00000104408	1.01095	9.07116	106.084	7.06633e-25	5.29558e-24	EIF3E	protein_coding
ENSG00000104415	3.05988	3.78507	167.158	3.08925e-38	5.07976e-37	CCN4	protein_coding
ENSG00000104419	-1.06927	8.68926	68.984	9.92635e-17	4.4229e-16	NDRG1	protein_coding
ENSG00000104435	-3.5772	2.039	321.458	6.97155e-72	5.15861e-70	STMN2	protein_coding
ENSG00000104522	1.06065	7.475	68.2363	1.45028e-16	6.35979e-16	GFUS	protein_coding
ENSG00000104524	1.61719	4.91273	115.886	5.03438e-27	4.3282e-26	PYCR3	protein_coding
ENSG00000104549	1.75479	6.61108	116.185	4.32915e-27	3.73876e-26	SQLE	protein_coding
ENSG00000104689	1.08721	4.29762	71.0131	3.5486e-17	1.62047e-16	TNFRSF10A	protein_coding
ENSG00000104723	-1.1058	3.1832	53.4327	2.67604e-13	9.16033e-13	TUSC3	protein_coding
ENSG00000104738	1.36819	7.25666	129.535	5.17911e-30	5.27356e-29	MCM4	protein_coding
ENSG00000104756	-1.2406	4.71852	183.011	1.0666e-41	2.08171e-40	KCTD9	protein_coding
ENSG00000104783	1.6227	6.69872	65.2067	6.74399e-16	2.8288e-15	KCNN4	protein_coding
ENSG00000104814	-1.20763	2.03167	64.4105	1.01018e-15	4.16954e-15	MAP4K1	protein_coding
ENSG00000104835	1.22807	1.61325	84.8157	3.27516e-20	1.82135e-19	SARS2	protein_coding
ENSG00000104880	-1.03247	5.5014	227.081	2.58155e-51	8.21515e-50	ARHGEF18	protein_coding
ENSG00000104881	1.23255	5.31643	73.6609	9.27581e-18	4.4006e-17	PPP1R13L	protein_coding
ENSG00000104894	-1.27348	3.34718	59.5536	1.19007e-14	4.54276e-14	CD37	protein_coding
ENSG00000104899	4.23246	1.65022	88.4582	5.19197e-21	3.04389e-20	AMH	protein_coding
ENSG00000104903	-1.04502	1.62931	106.687	5.2142e-25	3.94246e-24	LYL1	protein_coding
ENSG00000104907	1.34205	5.65861	176.793	2.43069e-40	4.36923e-39	TRMT1	protein_coding
ENSG00000104936	-1.20993	4.27613	121.383	3.14997e-28	2.91885e-27	DMPK	protein_coding
ENSG00000105011	1.0636	5.52803	94.2007	2.85095e-22	1.79056e-21	ASF1B	protein_coding
ENSG00000105048	4.68451	2.35426	64.575	9.29255e-16	3.85223e-15	TNNT1	protein_coding
ENSG00000105173	1.79477	3.79833	147.675	5.58794e-34	7.104e-33	CCNE1	protein_coding
ENSG00000105185	1.11796	6.24642	115.797	5.26446e-27	4.52091e-26	PDCD5	protein_coding
ENSG00000105202	1.19525	7.87463	107.308	3.81173e-25	2.90366e-24	FBL	protein_coding
ENSG00000105205	-1.58594	1.24046	15.9881	6.37426e-05	0.000109627	CLC	protein_coding
ENSG00000105219	5.1732	2.37616	198.574	4.27498e-45	1.02137e-43	CCNP	protein_coding
ENSG00000105246	-1.44123	0.758303	93.4018	4.2686e-22	2.6536e-21	EBI3	protein_coding
ENSG00000105251	-1.25035	2.29628	64.2086	1.11919e-15	4.59835e-15	SHD	protein_coding
ENSG00000105258	1.7462	3.19876	62.0152	3.40812e-15	1.35463e-14	POLR2I	protein_coding
ENSG00000105270	-1.74837	3.6049	140.617	1.95107e-32	2.2772e-31	CLIP3	protein_coding
ENSG00000105281	1.14166	7.82742	110.495	7.63327e-26	6.05695e-25	SLC1A5	protein_coding
ENSG00000105289	-1.28276	6.6601	197.168	8.66821e-45	2.02653e-43	TJP3	protein_coding
ENSG00000105290	-1.07758	1.11547	23.7638	1.08913e-06	2.1983e-06	APLP1	protein_coding
ENSG00000105369	-2.57119	3.58592	148.551	3.59454e-34	4.61597e-33	CD79A	protein_coding
ENSG00000105383	-1.16886	1.09423	59.7181	1.09465e-14	4.1882e-14	CD33	protein_coding
ENSG00000105464	4.80578	5.21912	393.956	1.13954e-87	1.4475e-85	GRIN2D	protein_coding
ENSG00000105519	1.10088	3.42276	21.4158	3.6972e-06	7.14457e-06	CAPS	protein_coding
ENSG00000105609	-2.67113	2.04557	268.505	2.40279e-60	1.12005e-58	LILRB5	protein_coding
ENSG00000105664	6.11995	4.41749	118.213	1.55755e-27	1.3843e-26	COMP	protein_coding
ENSG00000105677	1.05585	6.23062	108.778	1.81516e-25	1.40878e-24	TMEM147	protein_coding
ENSG00000105707	2.33384	1.88364	21.344	3.83822e-06	7.40488e-06	HPN	protein_coding
ENSG00000105711	-1.04495	1.61311	63.5868	1.53451e-15	6.24747e-15	SCN1B	protein_coding
ENSG00000105717	2.21698	1.92304	161.009	6.81195e-37	1.03524e-35	PBX4	protein_coding
ENSG00000105737	-2.82485	0.503219	225.683	5.21018e-51	1.64428e-49	GRIK5	protein_coding
ENSG00000105755	-1.31715	6.49602	163.155	2.31377e-37	3.61732e-36	ETHE1	protein_coding
ENSG00000105784	-2.41655	1.16196	233.06	1.28256e-52	4.29671e-51	RUNDC3B	protein_coding
ENSG00000105821	1.17681	5.26809	129.087	6.49031e-30	6.55177e-29	DNAJC2	protein_coding
ENSG00000105825	2.5659	3.18305	24.4432	7.65314e-07	1.57029e-06	TFPI2	protein_coding
ENSG00000105851	-1.66834	2.58987	142.083	9.32513e-33	1.10876e-31	PIK3CG	protein_coding
ENSG00000105855	1.21549	4.62039	50.3161	1.30871e-12	4.25436e-12	ITGB8	protein_coding
ENSG00000105865	1.50528	2.25712	152.734	4.37858e-35	5.96983e-34	DUS4L	protein_coding
ENSG00000105894	-2.57872	1.86485	317.282	5.66243e-71	4.03329e-69	PTN	protein_coding
ENSG00000105926	1.93126	3.70009	104.1	1.92382e-24	1.39509e-23	MPP6	protein_coding
ENSG00000105948	2.04171	3.32516	382.351	3.8297e-85	4.42243e-83	TTC26	protein_coding
ENSG00000105974	-1.73923	5.67072	135.906	2.09171e-31	2.30375e-30	CAV1	protein_coding
ENSG00000105976	1.96294	7.5259	231.746	2.48031e-52	8.20117e-51	MET	protein_coding
ENSG00000105982	1.63126	1.56508	129.093	6.47257e-30	6.5382e-29	RNF32	protein_coding
ENSG00000105989	5.79453	3.44926	393.308	1.5764e-87	1.93783e-85	WNT2	protein_coding
ENSG00000106009	1.05654	6.27643	86.4817	1.4104e-20	7.99802e-20	BRAT1	protein_coding
ENSG00000106028	1.0401	6.56764	106.481	5.78356e-25	4.36214e-24	SSBP1	protein_coding
ENSG00000106034	-2.12759	3.45955	217.262	3.57855e-49	1.04698e-47	CPED1	protein_coding
ENSG00000106038	3.46819	2.34805	57.2008	3.93515e-14	1.4426e-13	EVX1	protein_coding
ENSG00000106089	2.16918	3.23544	162.906	2.62316e-37	4.08425e-36	STX1A	protein_coding
ENSG00000106105	1.4454	7.52281	222.244	2.93108e-50	8.93568e-49	GARS1	protein_coding
ENSG00000106178	1.91207	6.08167	46.8121	7.81309e-12	2.39146e-11	CCL24	protein_coding
ENSG00000106236	2.66084	4.47991	35.0933	3.14284e-09	7.83166e-09	NPTX2	protein_coding
ENSG00000106246	1.23066	2.16935	80.3636	3.11485e-19	1.62435e-18	PTCD1	protein_coding
ENSG00000106263	1.2493	8.44395	206.597	7.59323e-47	1.96843e-45	EIF3B	protein_coding
ENSG00000106268	1.13407	4.42699	97.3201	5.89776e-23	3.89513e-22	NUDT1	protein_coding
ENSG00000106327	3.01036	2.42882	130.779	2.76757e-30	2.85427e-29	TFR2	protein_coding
ENSG00000106344	1.178	5.31563	216.889	4.31532e-49	1.25771e-47	RBM28	protein_coding
ENSG00000106348	1.40361	6.51768	191.019	1.90505e-43	4.14839e-42	IMPDH1	protein_coding
ENSG00000106351	-1.12596	5.42437	154.179	2.11632e-35	2.96226e-34	AGFG2	protein_coding
ENSG00000106366	2.59012	6.08226	56.2769	6.29513e-14	2.27224e-13	SERPINE1	protein_coding
ENSG00000106397	1.1739	7.58064	133.766	6.14845e-31	6.60006e-30	PLOD3	protein_coding
ENSG00000106462	1.44944	5.32962	186.391	1.9504e-42	3.95872e-41	EZH2	protein_coding
ENSG00000106483	3.44948	5.81449	71.0199	3.53634e-17	1.61632e-16	SFRP4	protein_coding
ENSG00000106484	1.1699	5.99731	113.906	1.36651e-26	1.14073e-25	MEST	protein_coding
ENSG00000106511	-1.06934	0.606284	13.1937	0.00028089	0.000454474	MEOX2	protein_coding
ENSG00000106538	-1.03073	5.51285	49.4488	2.03617e-12	6.53143e-12	RARRES2	protein_coding
ENSG00000106571	-1.36369	2.60195	50.1074	1.45554e-12	4.71758e-12	GLI3	protein_coding
ENSG00000106628	1.30786	7.32289	179.981	4.89402e-41	9.11976e-40	POLD2	protein_coding
ENSG00000106686	1.54385	1.91661	75.6446	3.3961e-18	1.65442e-17	SPATA6L	protein_coding
ENSG00000106688	-1.78314	4.58473	134.084	5.23684e-31	5.64534e-30	SLC1A1	protein_coding
ENSG00000106772	-1.37532	5.56636	57.6905	3.06774e-14	1.13692e-13	PRUNE2	protein_coding
ENSG00000106809	-3.88269	2.84767	211.689	5.88147e-48	1.62118e-46	OGN	protein_coding
ENSG00000106853	-1.08235	5.27936	121.431	3.07482e-28	2.85094e-27	PTGR1	protein_coding
ENSG00000106927	2.15368	0.791815	36.7106	1.37031e-09	3.51941e-09	AMBP	protein_coding
ENSG00000107130	-1.12453	5.08641	76.5741	2.121e-18	1.05037e-17	NCS1	protein_coding
ENSG00000107159	5.68861	5.44114	128.522	8.62776e-30	8.68645e-29	CA9	protein_coding
ENSG00000107186	-1.29146	2.90895	65.9738	4.56957e-16	1.93537e-15	MPDZ	protein_coding
ENSG00000107242	-1.00144	5.86373	111.211	5.31956e-26	4.2632e-25	PIP5K1B	protein_coding
ENSG00000107282	-1.1581	2.66059	61.4976	4.43292e-15	1.74602e-14	APBA1	protein_coding
ENSG00000107338	1.28367	4.40477	155.744	9.62726e-36	1.38835e-34	SHB	protein_coding
ENSG00000107371	1.29946	4.35294	126.463	2.43466e-29	2.39584e-28	EXOSC3	protein_coding
ENSG00000107443	1.0078	3.81515	137.874	7.7669e-32	8.72446e-31	CCNJ	protein_coding
ENSG00000107537	-1.00662	5.61436	80.782	2.52047e-19	1.32664e-18	PHYH	protein_coding
ENSG00000107562	-2.3493	5.14719	211.346	6.98549e-48	1.9151e-46	CXCL12	protein_coding
ENSG00000107611	-4.91875	1.41808	1164.76	2.77951e-255	1.41227e-251	CUBN	protein_coding
ENSG00000107719	1.89905	5.51469	106.504	5.71825e-25	4.31715e-24	PALD1	protein_coding
ENSG00000107738	-1.60453	5.50456	285.957	3.77997e-64	2.03598e-62	VSIR	protein_coding
ENSG00000107796	-1.02669	6.8825	31.388	2.1128e-08	4.92966e-08	ACTA2	protein_coding
ENSG00000107807	4.10843	1.80592	135.17	3.03147e-31	3.31008e-30	TLX1	protein_coding
ENSG00000107815	1.56068	4.97378	258.334	3.95923e-58	1.69049e-56	TWNK	protein_coding
ENSG00000107819	1.08502	5.78654	97.463	5.48726e-23	3.63346e-22	SFXN3	protein_coding
ENSG00000107833	1.52179	5.30302	110.925	6.14484e-26	4.89627e-25	NPM3	protein_coding
ENSG00000107864	-1.31706	2.50255	248.521	5.45613e-56	2.15461e-54	CPEB3	protein_coding
ENSG00000107937	1.17634	6.25804	250.744	1.78741e-56	7.2078e-55	GTPBP4	protein_coding
ENSG00000107954	-1.49254	3.82828	42.6116	6.6761e-11	1.89752e-10	NEURL1	protein_coding
ENSG00000107984	3.97237	1.22328	37.9872	7.12089e-10	1.86822e-09	DKK1	protein_coding
ENSG00000108106	1.84798	5.30211	166.149	5.13166e-38	8.28621e-37	UBE2S	protein_coding
ENSG00000108187	-2.23531	5.00663	311.992	8.0406e-70	5.39924e-68	PBLD	protein_coding
ENSG00000108242	-1.99374	1.49237	82.4251	1.09752e-19	5.9073e-19	CYP2C18	protein_coding
ENSG00000108244	7.59444	5.72898	162.395	3.3913e-37	5.21631e-36	KRT23	protein_coding
ENSG00000108342	2.77532	2.43277	29.4562	5.71962e-08	1.28628e-07	CSF3	protein_coding
ENSG00000108370	-1.50642	1.79347	219.739	1.03107e-49	3.07567e-48	RGS9	protein_coding
ENSG00000108375	2.60886	7.00583	131.937	1.54426e-30	1.61116e-29	RNF43	protein_coding
ENSG00000108379	2.61796	1.94703	172.538	2.06432e-39	3.55955e-38	WNT3	protein_coding
ENSG00000108405	-2.31022	1.17892	305.857	1.74531e-68	1.11313e-66	P2RX1	protein_coding
ENSG00000108465	2.31736	3.25481	122.717	1.60817e-28	1.51879e-27	CDK5RAP3	protein_coding
ENSG00000108479	1.1276	4.81645	85.7323	2.06022e-20	1.15796e-19	GALK1	protein_coding
ENSG00000108511	1.25165	4.43963	28.63	8.76135e-08	1.94282e-07	HOXB6	protein_coding
ENSG00000108515	1.02591	1.97104	58.7771	1.76583e-14	6.66087e-14	ENO3	protein_coding
ENSG00000108641	1.45863	3.48142	100.177	1.39357e-23	9.58585e-23	B9D1	protein_coding
ENSG00000108700	-2.36389	1.30967	104.193	1.83527e-24	1.33342e-23	CCL8	protein_coding
ENSG00000108773	1.53279	6.32206	231.419	2.9239e-52	9.62613e-51	KAT2A	protein_coding
ENSG00000108798	-1.03635	3.19969	83.2948	7.06837e-20	3.85072e-19	ABI3	protein_coding
ENSG00000108821	2.95447	11.4172	97.3676	5.75808e-23	3.80617e-22	COL1A1	protein_coding
ENSG00000108823	-2.51908	0.850231	141.015	1.59719e-32	1.87421e-31	SGCA	protein_coding
ENSG00000108852	-1.82561	1.06022	141.778	1.08744e-32	1.28794e-31	MPP2	protein_coding
ENSG00000108924	-2.46743	1.75819	282.748	1.89105e-63	1.00088e-61	HLF	protein_coding
ENSG00000108984	-1.0147	5.99468	78.6224	7.51919e-19	3.82433e-18	MAP2K6	protein_coding
ENSG00000109062	-1.10649	6.89621	144.511	2.7467e-33	3.3548e-32	SLC9A3R1	protein_coding
ENSG00000109065	1.09717	5.216	142.895	6.19849e-33	7.43965e-32	NAT9	protein_coding
ENSG00000109084	1.64902	6.44619	163.966	1.53888e-37	2.43332e-36	TMEM97	protein_coding
ENSG00000109089	1.11687	4.24122	46.7514	8.05868e-12	2.46317e-11	CDR2L	protein_coding
ENSG00000109099	-1.09408	5.69896	59.061	1.52857e-14	5.79026e-14	PMP22	protein_coding
ENSG00000109158	2.11964	0.738135	12.9658	0.000317238	0.000511116	GABRA4	protein_coding
ENSG00000109182	-3.94508	2.83578	182.439	1.42178e-41	2.75028e-40	CWH43	protein_coding
ENSG00000109205	2.5004	2.25783	34.789	3.67441e-09	9.11013e-09	ODAM	protein_coding
ENSG00000109255	3.14721	2.50987	65.0943	7.13988e-16	2.98828e-15	NMU	protein_coding
ENSG00000109265	-1.97858	3.8195	197.094	8.99574e-45	2.09988e-43	CRACD	protein_coding
ENSG00000109321	1.979	6.57689	54.1326	1.87403e-13	6.5011e-13	AREG	protein_coding
ENSG00000109339	-1.63836	1.55856	120.753	4.32788e-28	3.96692e-27	MAPK10	protein_coding
ENSG00000109436	-1.16308	4.03705	76.6703	2.0202e-18	1.0024e-17	TBC1D9	protein_coding
ENSG00000109458	-1.08437	5.051	217.91	2.58398e-49	7.63327e-48	GAB1	protein_coding
ENSG00000109576	1.41536	3.15248	70.9384	3.68559e-17	1.68152e-16	AADAT	protein_coding
ENSG00000109674	1.57143	2.26686	121.114	3.60728e-28	3.33058e-27	NEIL3	protein_coding
ENSG00000109705	-1.99988	0.547382	123.141	1.29911e-28	1.23226e-27	NKX3-2	protein_coding
ENSG00000109743	-1.05487	2.47438	44.5037	2.53874e-11	7.45625e-11	BST1	protein_coding
ENSG00000109805	1.39171	4.74413	130.999	2.47719e-30	2.56907e-29	NCAPG	protein_coding
ENSG00000109814	-1.60457	6.40083	278.371	1.70062e-62	8.72812e-61	UGDH	protein_coding
ENSG00000109819	-1.66559	3.99041	103.27	2.92472e-24	2.09894e-23	PPARGC1A	protein_coding
ENSG00000109846	-2.14734	3.94556	152.825	4.18239e-35	5.71256e-34	CRYAB	protein_coding
ENSG00000109881	1.00997	4.77985	63.9934	1.24837e-15	5.10843e-15	CCDC34	protein_coding
ENSG00000109906	-3.27761	2.1239	195.117	2.42911e-44	5.47736e-43	ZBTB16	protein_coding
ENSG00000110002	-1.36235	5.56526	111.706	4.14407e-26	3.33869e-25	VWA5A	protein_coding
ENSG00000110013	-1.25834	6.69142	117.924	1.80144e-27	1.59277e-26	SIAE	protein_coding
ENSG00000110076	-1.03662	2.5945	22.626	1.968e-06	3.89284e-06	NRXN2	protein_coding
ENSG00000110077	-1.20725	4.58462	59.8903	1.00297e-14	3.84901e-14	MS4A6A	protein_coding
ENSG00000110079	-1.4188	3.09023	67.7873	1.82118e-16	7.93149e-16	MS4A4A	protein_coding
ENSG00000110090	-1.0958	7.35538	180.388	3.98805e-41	7.52349e-40	CPT1A	protein_coding
ENSG00000110092	1.92467	7.79821	188.369	7.21702e-43	1.51319e-41	CCND1	protein_coding
ENSG00000110104	1.43935	4.76434	182.979	1.08403e-41	2.11032e-40	CCDC86	protein_coding
ENSG00000110195	4.64979	2.70669	67.8823	1.73553e-16	7.56711e-16	FOLR1	protein_coding
ENSG00000110324	-1.18587	4.22603	56.3728	5.99541e-14	2.16765e-13	IL10RA	protein_coding
ENSG00000110427	2.9528	2.27523	51.6345	6.68578e-13	2.21787e-12	KIAA1549L	protein_coding
ENSG00000110536	1.65575	1.99186	79.6828	4.39608e-19	2.27074e-18	PTPMT1	protein_coding
ENSG00000110680	5.79911	1.51729	40.7473	1.73241e-10	4.76404e-10	CALCA	protein_coding
ENSG00000110777	-1.7873	3.56347	65.6521	5.37969e-16	2.26715e-15	POU2AF1	protein_coding
ENSG00000110801	1.22415	2.59978	53.3244	2.82769e-13	9.66205e-13	PSMD9	protein_coding
ENSG00000110844	1.09008	2.44158	64.2885	1.07473e-15	4.4252e-15	PRPF40B	protein_coding
ENSG00000110848	-1.01241	2.31512	31.8508	1.66484e-08	3.91443e-08	CD69	protein_coding
ENSG00000110881	1.83591	4.04112	104.659	1.45043e-24	1.06089e-23	ASIC1	protein_coding
ENSG00000110900	-1.57192	3.36328	119.735	7.23201e-28	6.53066e-27	TSPAN11	protein_coding
ENSG00000110911	1.21232	6.79109	94.4426	2.52299e-22	1.59049e-21	SLC11A2	protein_coding
ENSG00000110934	-1.16046	3.15707	131.341	2.08532e-30	2.16825e-29	BIN2	protein_coding
ENSG00000110944	3.222	1.85871	112.649	2.57613e-26	2.10426e-25	IL23A	protein_coding
ENSG00000111012	2.1373	2.04226	198.327	4.84121e-45	1.15124e-43	CYP27B1	protein_coding
ENSG00000111057	1.05099	10.3517	60.4097	7.70331e-15	2.97949e-14	KRT18	protein_coding
ENSG00000111077	-1.19833	5.1425	98.2785	3.63494e-23	2.43763e-22	TNS2	protein_coding
ENSG00000111110	2.36378	5.7539	292.129	1.70913e-65	9.68485e-64	PPM1H	protein_coding
ENSG00000111196	1.16113	4.40829	132.16	1.38029e-30	1.44108e-29	MAGOHB	protein_coding
ENSG00000111199	1.76583	1.39673	63.3139	1.76253e-15	7.1377e-15	TRPV4	protein_coding
ENSG00000111206	1.46812	5.7873	112.678	2.53808e-26	2.07442e-25	FOXM1	protein_coding
ENSG00000111247	1.38903	4.34582	115.529	6.0278e-27	5.14744e-26	RAD51AP1	protein_coding
ENSG00000111300	1.04742	5.16749	130.986	2.49345e-30	2.5838e-29	NAA25	protein_coding
ENSG00000111341	-1.43591	5.81102	50.0172	1.52401e-12	4.92902e-12	MGP	protein_coding
ENSG00000111344	1.04935	3.86806	18.7579	1.48407e-05	2.70724e-05	RASAL1	protein_coding
ENSG00000111364	1.13906	4.73639	187.904	9.11871e-43	1.88598e-41	DDX55	protein_coding
ENSG00000111432	3.21871	2.76445	35.5819	2.44548e-09	6.14615e-09	FZD10	protein_coding
ENSG00000111452	-1.29623	1.90262	44.2441	2.89877e-11	8.46313e-11	ADGRD1	protein_coding
ENSG00000111490	1.55026	2.15018	113.718	1.50247e-26	1.25012e-25	TBC1D30	protein_coding
ENSG00000111581	1.09377	5.68048	200.544	1.5887e-45	3.90589e-44	NUP107	protein_coding
ENSG00000111602	1.0762	5.93585	115.744	5.40799e-27	4.63894e-26	TIMELESS	protein_coding
ENSG00000111665	1.64645	4.69338	171.439	3.58897e-39	6.13993e-38	CDCA3	protein_coding
ENSG00000111684	-1.15982	4.37795	160.383	9.32962e-37	1.41083e-35	LPCAT3	protein_coding
ENSG00000111700	7.70847	2.18253	109.172	1.48811e-25	1.15968e-24	SLCO1B3	protein_coding
ENSG00000111716	1.78534	4.50899	61.1402	5.31519e-15	2.08062e-14	LDHB	protein_coding
ENSG00000111727	-1.04554	3.42238	193.99	4.28091e-44	9.56801e-43	HCFC2	protein_coding
ENSG00000111728	-1.3353	1.07939	91.5559	1.08485e-21	6.5908e-21	ST8SIA1	protein_coding
ENSG00000111788	1.33049	1.93735	61.1093	5.39928e-15	2.11191e-14	AC009533.1	unprocessed_pseudogene
ENSG00000111796	-1.7071	1.46521	110.164	9.02075e-26	7.12622e-25	KLRB1	protein_coding
ENSG00000111799	2.15987	8.02265	77.9387	1.0629e-18	5.35772e-18	COL12A1	protein_coding
ENSG00000111802	-1.68596	6.76441	316.614	7.91574e-71	5.61207e-69	TDP2	protein_coding
ENSG00000111846	-3.77783	1.96783	658.283	3.52906e-145	2.98852e-142	GCNT2	protein_coding
ENSG00000111863	-2.97817	4.24881	196.895	9.94289e-45	2.31742e-43	ADTRP	protein_coding
ENSG00000111885	-1.24205	6.2485	104.93	1.26552e-24	9.301e-24	MAN1A1	protein_coding
ENSG00000111907	1.26439	4.8222	52.0444	5.42587e-13	1.80898e-12	TPD52L1	protein_coding
ENSG00000111912	1.02319	6.98467	55.3634	1.00186e-13	3.56307e-13	NCOA7	protein_coding
ENSG00000111913	-1.23059	2.39411	57.9661	2.66673e-14	9.92164e-14	RIPOR2	protein_coding
ENSG00000111962	-1.06122	2.05838	23.2476	1.42431e-06	2.84881e-06	UST	protein_coding
ENSG00000112029	1.10338	3.68535	103.77	2.27275e-24	1.63954e-23	FBXO5	protein_coding
ENSG00000112118	1.16218	7.52178	138.13	6.82568e-32	7.68418e-31	MCM3	protein_coding
ENSG00000112175	-2.54412	1.77385	124.748	5.77809e-29	5.58854e-28	BMP5	protein_coding
ENSG00000112182	-1.18938	1.02382	33.247	8.11661e-09	1.95793e-08	BACH2	protein_coding
ENSG00000112183	-1.67089	0.571261	57.553	3.28989e-14	1.21394e-13	RBM24	protein_coding
ENSG00000112186	-2.05826	2.4268	248.198	6.41537e-56	2.51387e-54	CAP2	protein_coding
ENSG00000112276	-2.57364	1.49357	275.809	6.15077e-62	3.04403e-60	BVES	protein_coding
ENSG00000112280	1.78804	2.30518	25.868	3.65585e-07	7.71937e-07	COL9A1	protein_coding
ENSG00000112299	1.92182	3.88717	22.957	1.65665e-06	3.29578e-06	VNN1	protein_coding
ENSG00000112378	1.5175	9.02113	129.584	5.05446e-30	5.15352e-29	PERP	protein_coding
ENSG00000112425	-1.20305	2.2737	173.033	1.60943e-39	2.79413e-38	EPM2A	protein_coding
ENSG00000112494	4.24943	2.16149	69.2044	8.87681e-17	3.9715e-16	UNC93A	protein_coding
ENSG00000112541	1.4389	2.32647	29.7535	4.90625e-08	1.10843e-07	PDE10A	protein_coding
ENSG00000112559	3.65132	3.78892	312.982	4.89337e-70	3.34483e-68	MDFI	protein_coding
ENSG00000112578	1.51627	4.96077	267.938	3.1944e-60	1.48452e-58	BYSL	protein_coding
ENSG00000112651	1.97716	2.58864	55.2445	1.06433e-13	3.77909e-13	MRPL2	protein_coding
ENSG00000112655	2.13071	6.73779	89.9573	2.4336e-21	1.45187e-20	PTK7	protein_coding
ENSG00000112715	1.67043	7.52144	130.21	3.68726e-30	3.7823e-29	VEGFA	protein_coding
ENSG00000112742	1.43367	4.48986	143.218	5.26832e-33	6.3382e-32	TTK	protein_coding
ENSG00000112759	1.0796	6.53181	87.4673	8.56847e-21	4.9417e-20	SLC29A1	protein_coding
ENSG00000112761	6.26632	1.41903	56.3372	6.10488e-14	2.20618e-13	CCN6	protein_coding
ENSG00000112782	-1.95984	6.02678	244.941	3.2922e-55	1.25772e-53	CLIC5	protein_coding
ENSG00000112799	-1.01291	1.29735	45.2749	1.71226e-11	5.10464e-11	LY86	protein_coding
ENSG00000112818	-2.38629	7.33098	142.608	7.15866e-33	8.55839e-32	MEP1A	protein_coding
ENSG00000112837	1.73558	1.76967	19.5041	1.00381e-05	1.85896e-05	TBX18	protein_coding
ENSG00000112877	2.2505	3.52432	227.612	1.97712e-51	6.37153e-50	CEP72	protein_coding
ENSG00000112936	-3.48225	4.19179	229.741	6.78861e-52	2.21109e-50	C7	protein_coding
ENSG00000112964	-2.12945	1.99455	130.832	2.69523e-30	2.78343e-29	GHR	protein_coding
ENSG00000112984	1.68512	4.72411	192.66	8.35099e-44	1.83951e-42	KIF20A	protein_coding
ENSG00000113083	1.35468	4.41234	37.8569	7.61271e-10	1.9904e-09	LOX	protein_coding
ENSG00000113140	1.66551	10.0559	66.4282	3.62865e-16	1.54848e-15	SPARC	protein_coding
ENSG00000113296	-1.7164	3.11311	33.8646	5.9084e-09	1.4426e-08	THBS4	protein_coding
ENSG00000113303	-3.19307	4.09534	273.663	1.80528e-61	8.76367e-60	BTNL8	protein_coding
ENSG00000113356	1.93062	2.81059	126.544	2.33814e-29	2.30383e-28	POLR3G	protein_coding
ENSG00000113361	1.2857	2.25557	78.3557	8.60595e-19	4.35671e-18	CDH6	protein_coding
ENSG00000113389	-1.08319	1.64632	15.2343	9.49642e-05	0.00016082	NPR3	protein_coding
ENSG00000113448	-1.11392	4.31252	94.2385	2.79703e-22	1.75815e-21	PDE4D	protein_coding
ENSG00000113460	1.34831	5.50629	154.548	1.75802e-35	2.48125e-34	BRIX1	protein_coding
ENSG00000113569	1.06785	5.63153	151.322	8.9134e-35	1.2013e-33	NUP155	protein_coding
ENSG00000113580	-1.56781	4.15997	146.343	1.09244e-33	1.36046e-32	NR3C1	protein_coding
ENSG00000113594	-3.25426	2.38365	489.671	1.68023e-108	4.49328e-106	LIFR	protein_coding
ENSG00000113739	3.88299	4.84481	149.298	2.46813e-34	3.21828e-33	STC2	protein_coding
ENSG00000113790	-1.11462	4.66833	125.547	3.86297e-29	3.76491e-28	EHHADH	protein_coding
ENSG00000113805	-2.58864	0.950655	104.851	1.31699e-24	9.67001e-24	CNTN3	protein_coding
ENSG00000114115	1.54872	4.66325	23.7236	1.11213e-06	2.24324e-06	RBP1	protein_coding
ENSG00000114166	-1.5875	3.80825	260.43	1.38274e-58	6.02204e-57	KAT2B	protein_coding
ENSG00000114200	-4.06888	1.1455	287.897	1.42793e-64	7.82946e-63	BCHE	protein_coding
ENSG00000114248	-1.44757	3.93459	89.8403	2.58176e-21	1.53725e-20	LRRC31	protein_coding
ENSG00000114251	1.79221	4.97082	58.7077	1.82928e-14	6.88828e-14	WNT5A	protein_coding
ENSG00000114270	3.46554	5.41647	129.115	6.39914e-30	6.46831e-29	COL7A1	protein_coding
ENSG00000114346	1.88795	6.76182	299.273	4.74402e-67	2.81374e-65	ECT2	protein_coding
ENSG00000114455	-2.56617	5.56668	237.62	1.29924e-53	4.59495e-52	HHLA2	protein_coding
ENSG00000114541	-1.0084	4.15243	126.298	2.64577e-29	2.59942e-28	FRMD4B	protein_coding
ENSG00000114554	1.22282	6.41904	127.208	1.67264e-29	1.65882e-28	PLXNA1	protein_coding
ENSG00000114631	1.37702	5.86118	74.7891	5.2378e-18	2.52578e-17	PODXL2	protein_coding
ENSG00000114656	3.10672	2.94599	232.978	1.33639e-52	4.46725e-51	CFAP92	protein_coding
ENSG00000114698	-1.56889	4.38881	287.226	1.99976e-64	1.09256e-62	PLSCR4	protein_coding
ENSG00000114739	1.07884	3.84625	52.6435	3.99942e-13	1.35024e-12	ACVR2B	protein_coding
ENSG00000114767	1.41059	5.59432	151.686	7.42174e-35	1.00203e-33	RRP9	protein_coding
ENSG00000114771	-2.45401	0.737194	50.9779	9.34131e-13	3.06544e-12	AADAC	protein_coding
ENSG00000114790	-1.76699	2.84937	172.269	2.36435e-39	4.06769e-38	ARHGEF26	protein_coding
ENSG00000114812	-1.58647	5.10672	143.085	5.63096e-33	6.76914e-32	VIPR1	protein_coding
ENSG00000114859	-1.37825	4.90616	149.337	2.41975e-34	3.1579e-33	CLCN2	protein_coding
ENSG00000114993	1.183	6.23034	235.861	3.14234e-53	1.08368e-51	RTKN	protein_coding
ENSG00000115008	3.33826	1.63393	81.5803	1.68283e-19	8.94086e-19	IL1A	protein_coding
ENSG00000115009	1.72491	6.25194	38.807	4.67837e-10	1.24389e-09	CCL20	protein_coding
ENSG00000115041	-1.48982	0.514708	67.7394	1.86596e-16	8.11958e-16	KCNIP3	protein_coding
ENSG00000115053	1.07627	9.62316	106.531	5.64043e-25	4.26051e-24	NCL	protein_coding
ENSG00000115112	-1.1176	6.17578	42.4291	7.329e-11	2.07304e-10	TFCP2L1	protein_coding
ENSG00000115129	-1.01021	5.04911	88.1051	6.20667e-21	3.61929e-20	TP53I3	protein_coding
ENSG00000115163	1.73835	3.53235	165.89	5.84683e-38	9.41111e-37	CENPA	protein_coding
ENSG00000115233	1.07792	6.83445	125.343	4.28175e-29	4.16242e-28	PSMD14	protein_coding
ENSG00000115252	-1.35403	2.07513	86.9526	1.11152e-20	6.35278e-20	PDE1A	protein_coding
ENSG00000115257	1.2187	1.69034	42.3291	7.7136e-11	2.17738e-10	PCSK4	protein_coding
ENSG00000115263	-3.46337	3.33219	52.4377	4.44117e-13	1.49309e-12	GCG	protein_coding
ENSG00000115295	-1.8104	2.5034	137.002	1.20435e-31	1.33804e-30	CLIP4	protein_coding
ENSG00000115363	4.02652	3.30521	210.114	1.29726e-47	3.49365e-46	EVA1A	protein_coding
ENSG00000115368	1.17429	5.88718	308.682	4.23109e-69	2.75617e-67	WDR75	protein_coding
ENSG00000115380	-1.27901	5.22946	48.9243	2.66029e-12	8.45514e-12	EFEMP1	protein_coding
ENSG00000115386	2.41089	9.15472	14.2558	0.000159568	0.00026484	REG1A	protein_coding
ENSG00000115414	1.08204	10.5584	14.3226	0.000154003	0.00025605	FN1	protein_coding
ENSG00000115423	1.13713	1.31293	47.9466	4.37979e-12	1.37087e-11	DNAH6	protein_coding
ENSG00000115468	-1.06985	1.43266	49.2227	2.28494e-12	7.3002e-12	EFHD1	protein_coding
ENSG00000115484	1.09572	7.44264	125.744	3.49875e-29	3.4165e-28	CCT4	protein_coding
ENSG00000115507	6.85086	1.60298	277.789	2.27685e-62	1.14921e-60	OTX1	protein_coding
ENSG00000115541	1.40223	5.80836	91.7554	9.80792e-22	5.97531e-21	HSPE1	protein_coding
ENSG00000115590	-1.83611	4.0851	77.2513	1.50535e-18	7.52821e-18	IL1R2	protein_coding
ENSG00000115598	1.36891	1.44169	25.633	4.12927e-07	8.65784e-07	IL1RL2	protein_coding
ENSG00000115616	-2.0788	4.88274	146.815	8.61183e-34	1.08219e-32	SLC9A2	protein_coding
ENSG00000115687	1.19902	4.3278	122.408	1.87935e-28	1.76615e-27	PASK	protein_coding
ENSG00000115758	1.23923	7.99415	116.535	3.62832e-27	3.1442e-26	ODC1	protein_coding
ENSG00000115828	1.44006	5.2621	33.8808	5.85942e-09	1.43156e-08	QPCT	protein_coding
ENSG00000115841	-1.88169	2.89	379.977	1.25877e-84	1.4319e-82	RMDN2	protein_coding
ENSG00000115919	1.31636	2.76652	29.8585	4.64748e-08	1.05278e-07	KYNU	protein_coding
ENSG00000115946	1.1755	4.89082	143.476	4.62528e-33	5.58662e-32	PNO1	protein_coding
ENSG00000116016	-1.00694	7.3384	100.081	1.46274e-23	1.00435e-22	EPAS1	protein_coding
ENSG00000116017	2.17085	5.52001	95.5042	1.4758e-22	9.48512e-22	ARID3A	protein_coding
ENSG00000116132	1.79195	4.41939	49.1055	2.42559e-12	7.73174e-12	PRRX1	protein_coding
ENSG00000116176	-2.31227	2.79014	90.953	1.47125e-21	8.89224e-21	TPSG1	protein_coding
ENSG00000116194	-3.90332	2.06979	256.672	9.11717e-58	3.83903e-56	ANGPTL1	protein_coding
ENSG00000116329	2.30011	0.493012	22.4438	2.16383e-06	4.26858e-06	OPRD1	protein_coding
ENSG00000116337	1.09812	5.52903	223.662	1.43743e-50	4.45341e-49	AMPD2	protein_coding
ENSG00000116455	1.53699	5.69932	145.341	1.80863e-33	2.2323e-32	WDR77	protein_coding
ENSG00000116473	-1.02744	6.27775	304.451	3.5332e-68	2.19823e-66	RAP1A	protein_coding
ENSG00000116574	-1.40079	5.27359	187.946	8.92742e-43	1.84892e-41	RHOU	protein_coding
ENSG00000116649	1.15679	6.34205	127.125	1.7445e-29	1.72896e-28	SRM	protein_coding
ENSG00000116661	2.47057	3.08991	43.1343	5.11088e-11	1.46604e-10	FBXO2	protein_coding
ENSG00000116670	1.35356	4.69337	110.323	8.32497e-26	6.58182e-25	MAD2L2	protein_coding
ENSG00000116678	-1.29651	2.98389	115.532	6.0195e-27	5.14323e-26	LEPR	protein_coding
ENSG00000116704	-1.11524	6.16791	195.262	2.25852e-44	5.10782e-43	SLC35D1	protein_coding
ENSG00000116741	-1.51375	4.68678	92.9061	5.48339e-22	3.38394e-21	RGS2	protein_coding
ENSG00000116774	-1.04171	4.54411	41.844	9.88533e-11	2.76684e-10	OLFML3	protein_coding
ENSG00000116833	-2.2864	3.82721	342.582	1.74774e-76	1.49668e-74	NR5A2	protein_coding
ENSG00000116852	1.17032	5.10947	54.4482	1.59599e-13	5.57207e-13	KIF21B	protein_coding
ENSG00000116857	1.03025	6.79769	58.9676	1.60288e-14	6.06269e-14	TMEM9	protein_coding
ENSG00000116922	1.06288	4.34754	147.415	6.36779e-34	8.04844e-33	C1orf109	protein_coding
ENSG00000116991	-1.14646	5.62681	98.9253	2.62212e-23	1.77325e-22	SIPA1L2	protein_coding
ENSG00000117016	-1.22134	3.14666	46.3204	1.00415e-11	3.04601e-11	RIMS3	protein_coding
ENSG00000117054	-1.15659	5.46939	148.106	4.49781e-34	5.74205e-33	ACADM	protein_coding
ENSG00000117090	-1.20648	1.50154	68.3225	1.3883e-16	6.11083e-16	SLAMF1	protein_coding
ENSG00000117091	-1.29038	2.34883	48.1531	3.94211e-12	1.23743e-11	CD48	protein_coding
ENSG00000117115	-3.14052	6.65733	323.932	2.01627e-72	1.52149e-70	PADI2	protein_coding
ENSG00000117122	2.54748	3.70461	140.637	1.93188e-32	2.25825e-31	MFAP2	protein_coding
ENSG00000117148	2.84991	1.51273	30.0953	4.11337e-08	9.36103e-08	ACTL8	protein_coding
ENSG00000117215	-1.31008	1.33696	18.4064	1.78462e-05	3.23037e-05	PLA2G2D	protein_coding
ENSG00000117226	-1.05647	5.92789	49.4549	2.02987e-12	6.51396e-12	GBP3	protein_coding
ENSG00000117262	1.0632	2.07994	89.8803	2.53008e-21	1.50766e-20	GPR89A	protein_coding
ENSG00000117322	-2.52848	2.85903	72.6682	1.53383e-17	7.14798e-17	CR2	protein_coding
ENSG00000117335	1.2741	9.23756	154.738	1.59724e-35	2.26271e-34	CD46	protein_coding
ENSG00000117385	1.30761	4.7937	116.138	4.43428e-27	3.82306e-26	P3H1	protein_coding
ENSG00000117394	1.84243	8.12955	88.538	4.98674e-21	2.92808e-20	SLC2A1	protein_coding
ENSG00000117399	1.15213	6.20778	80.2245	3.34196e-19	1.73921e-18	CDC20	protein_coding
ENSG00000117472	-2.11148	8.73131	227.473	2.12071e-51	6.81983e-50	TSPAN1	protein_coding
ENSG00000117479	1.08041	4.41396	102.853	3.60917e-24	2.57526e-23	SLC19A2	protein_coding
ENSG00000117586	1.63915	2.32526	58.4534	2.08162e-14	7.81146e-14	TNFSF4	protein_coding
ENSG00000117592	-1.28533	7.68754	320.851	9.45397e-72	6.86223e-70	PRDX6	protein_coding
ENSG00000117632	1.07792	7.43758	59.4017	1.28556e-14	4.89895e-14	STMN1	protein_coding
ENSG00000117650	1.62383	4.86212	186.403	1.93898e-42	3.94078e-41	NEK2	protein_coding
ENSG00000117682	-1.09339	5.31472	309.196	3.26925e-69	2.15728e-67	DHDDS	protein_coding
ENSG00000117707	1.97618	5.31828	88.9864	3.97527e-21	2.3441e-20	PROX1	protein_coding
ENSG00000117724	1.57846	6.23664	137.905	7.64617e-32	8.59518e-31	CENPF	protein_coding
ENSG00000117791	-1.07591	3.81536	88.1071	6.20033e-21	3.61698e-20	MTARC2	protein_coding
ENSG00000117877	2.16738	2.8968	209.354	1.90063e-47	5.05607e-46	POLR1G	protein_coding
ENSG00000118094	-2.25822	1.35686	122.828	1.52055e-28	1.43782e-27	TREH	protein_coding
ENSG00000118193	2.00484	3.83708	213.129	2.85238e-48	8.02194e-47	KIF14	protein_coding
ENSG00000118308	-2.26322	2.01146	186.026	2.34294e-42	4.73652e-41	IRAG2	protein_coding
ENSG00000118407	-2.45642	0.923013	277.042	3.3126e-62	1.66647e-60	FILIP1	protein_coding
ENSG00000118420	1.63594	2.78806	222.049	3.23109e-50	9.83063e-49	UBE3D	protein_coding
ENSG00000118432	-3.49308	0.622859	176.118	3.41247e-40	6.09091e-39	CNR1	protein_coding
ENSG00000118473	1.45109	2.21041	65.2217	6.69295e-16	2.80817e-15	SGIP1	protein_coding
ENSG00000118515	-2.60452	5.84412	459.725	5.51761e-102	1.13655e-99	SGK1	protein_coding
ENSG00000118526	-2.03454	1.51099	220.512	6.99521e-50	2.10312e-48	TCF21	protein_coding
ENSG00000118557	1.85709	2.03552	58.6243	1.90846e-14	7.1758e-14	PMFBP1	protein_coding
ENSG00000118690	1.56925	1.93226	72.6296	1.56414e-17	7.28673e-17	ARMC2	protein_coding
ENSG00000118705	1.21433	9.02161	155.034	1.37659e-35	1.95557e-34	RPN2	protein_coding
ENSG00000118707	2.03368	5.36268	187.145	1.33497e-42	2.73139e-41	TGIF2	protein_coding
ENSG00000118729	-4.22888	1.94049	198.103	5.4187e-45	1.28656e-43	CASQ2	protein_coding
ENSG00000118777	-4.53798	3.25446	741.056	3.53349e-163	3.84721e-160	ABCG2	protein_coding
ENSG00000118785	4.29085	7.59657	95.38	1.57136e-22	1.0064e-21	SPP1	protein_coding
ENSG00000118804	-1.44353	1.69393	161.979	4.18135e-37	6.39281e-36	STBD1	protein_coding
ENSG00000118939	2.23643	2.40138	97.0411	6.79043e-23	4.45957e-22	UCHL3	protein_coding
ENSG00000118946	1.27115	3.02436	55.4199	9.73461e-14	3.4645e-13	PCDH17	protein_coding
ENSG00000118965	1.12879	3.83677	66.1511	4.17652e-16	1.77383e-15	WDR35	protein_coding
ENSG00000119121	-4.0958	3.99389	486.502	8.22243e-108	2.12431e-105	TRPM6	protein_coding
ENSG00000119138	-1.64022	4.82597	138.199	6.59192e-32	7.42651e-31	KLF9	protein_coding
ENSG00000119139	1.15288	2.32639	28.5423	9.16756e-08	2.02758e-07	TJP2	protein_coding
ENSG00000119227	-1.88696	5.1583	169.33	1.03626e-38	1.74346e-37	PIGZ	protein_coding
ENSG00000119285	1.19894	5.6979	199.585	2.57285e-45	6.25486e-44	HEATR1	protein_coding
ENSG00000119403	1.08075	5.66098	112.554	2.70165e-26	2.19867e-25	PHF19	protein_coding
ENSG00000119508	-1.40094	2.78785	44.9612	2.00977e-11	5.94623e-11	NR4A3	protein_coding
ENSG00000119514	-1.23304	5.34272	132.898	9.51966e-31	1.0098e-29	GALNT12	protein_coding
ENSG00000119535	1.03495	3.61319	13.6878	0.000215854	0.000353525	CSF3R	protein_coding
ENSG00000119547	2.82609	2.5467	77.0482	1.66837e-18	8.32164e-18	ONECUT2	protein_coding
ENSG00000119630	1.56815	3.33831	73.1679	1.19078e-17	5.6091e-17	PGF	protein_coding
ENSG00000119686	-1.72814	2.64855	167.007	3.33418e-38	5.47661e-37	FLVCR2	protein_coding
ENSG00000119771	1.32716	3.66427	55.4642	9.51787e-14	3.38974e-13	KLHL29	protein_coding
ENSG00000119865	-1.18052	2.38719	82.7283	9.41427e-20	5.08691e-19	CNRIP1	protein_coding
ENSG00000119919	-2.99028	2.29432	540.727	1.3099e-119	4.86995e-117	NKX2-3	protein_coding
ENSG00000119938	-2.00137	1.59807	115.916	4.95752e-27	4.26453e-26	PPP1R3C	protein_coding
ENSG00000119950	-1.52287	5.74868	394.141	1.03839e-87	1.3301e-85	MXI1	protein_coding
ENSG00000119969	1.62275	5.03651	167.547	2.54044e-38	4.18637e-37	HELLS	protein_coding
ENSG00000120068	2.86752	5.24552	77.7307	1.1809e-18	5.93488e-18	HOXB8	protein_coding
ENSG00000120093	1.03243	4.98402	26.502	2.63269e-07	5.62597e-07	HOXB3	protein_coding
ENSG00000120149	4.99375	4.1011	212.587	3.74514e-48	1.04555e-46	MSX2	protein_coding
ENSG00000120156	-1.29354	2.83304	105.419	9.88393e-25	7.32786e-24	TEK	protein_coding
ENSG00000120158	1.22424	4.46775	222.585	2.46906e-50	7.55739e-49	RCL1	protein_coding
ENSG00000120162	-1.4429	5.2921	226.653	3.20082e-51	1.01646e-49	MOB3B	protein_coding
ENSG00000120254	2.56261	5.6395	585.122	2.88348e-129	1.41784e-126	MTHFD1L	protein_coding
ENSG00000120256	1.43594	1.08685	116.453	3.78203e-27	3.27182e-26	LRP11	protein_coding
ENSG00000120262	1.02967	2.94424	19.9047	8.13994e-06	1.52223e-05	CCDC170	protein_coding
ENSG00000120279	-1.0831	2.12834	84.0502	4.82364e-20	2.65248e-19	MYCT1	protein_coding
ENSG00000120280	-1.2051	0.731267	60.9808	5.76338e-15	2.25086e-14	CXorf21	protein_coding
ENSG00000120327	1.21631	3.11569	50.4941	1.19521e-12	3.89203e-12	PCDHB14	protein_coding
ENSG00000120526	1.57899	5.244	191.164	1.77079e-43	3.86154e-42	NUDCD1	protein_coding
ENSG00000120539	1.09872	3.96752	130.784	2.76124e-30	2.84967e-29	MASTL	protein_coding
ENSG00000120658	-1.13699	0.60661	54.1887	1.82128e-13	6.32965e-13	ENOX1	protein_coding
ENSG00000120659	1.7998	1.93872	58.8475	1.70378e-14	6.43635e-14	TNFSF11	protein_coding
ENSG00000120685	1.3354	7.2415	79.6113	4.55813e-19	2.35284e-18	PROSER1	protein_coding
ENSG00000120694	1.59196	7.65578	103.139	3.12487e-24	2.23731e-23	HSPH1	protein_coding
ENSG00000120699	1.27563	5.45594	122.365	1.92002e-28	1.79993e-27	EXOSC8	protein_coding
ENSG00000120708	3.3704	9.88318	209.826	1.4993e-47	4.00943e-46	TGFBI	protein_coding
ENSG00000120756	-1.2587	7.86546	226.514	3.43263e-51	1.08781e-49	PLS1	protein_coding
ENSG00000120800	1.00463	5.37603	114.465	1.03058e-26	8.65039e-26	UTP20	protein_coding
ENSG00000120833	-1.0498	3.4359	83.1474	7.61558e-20	4.13406e-19	SOCS2	protein_coding
ENSG00000120875	3.74911	5.841	105.233	1.08566e-24	8.02165e-24	DUSP4	protein_coding
ENSG00000120885	-2.14252	6.29038	134.096	5.2069e-31	5.61704e-30	CLU	protein_coding
ENSG00000120889	1.34882	6.63846	117.361	2.39297e-27	2.09632e-26	TNFRSF10B	protein_coding
ENSG00000120899	-1.14845	5.96481	147.956	4.85075e-34	6.18744e-33	PTK2B	protein_coding
ENSG00000120913	-1.14147	3.5966	137.848	7.86866e-32	8.83225e-31	PDLIM2	protein_coding
ENSG00000120915	-1.33077	5.75489	91.0173	1.42425e-21	8.615e-21	EPHX2	protein_coding
ENSG00000121089	1.30656	1.70436	38.8087	4.6743e-10	1.24321e-09	NACA3P	processed_pseudogene
ENSG00000121152	1.26686	5.02354	137.689	8.52176e-32	9.54424e-31	NCAPH	protein_coding
ENSG00000121297	-1.24071	2.84265	76.4042	2.31164e-18	1.13812e-17	TSHZ3	protein_coding
ENSG00000121413	-1.25021	2.95114	49.7307	1.76361e-12	5.67504e-12	ZSCAN18	protein_coding
ENSG00000121440	-1.36922	4.35404	87.623	7.91965e-21	4.58485e-20	PDZRN3	protein_coding
ENSG00000121577	-3.13339	1.5524	414.556	3.73596e-92	5.69472e-90	POPDC2	protein_coding
ENSG00000121621	1.58223	3.5976	181.674	2.08853e-41	3.9894e-40	KIF18A	protein_coding
ENSG00000121716	2.02943	2.38831	62.1077	3.25176e-15	1.29484e-14	PILRB	protein_coding
ENSG00000121807	-2.10539	1.39188	132.354	1.2519e-30	1.31514e-29	CCR2	protein_coding
ENSG00000121858	-1.29825	6.56544	162.258	3.63432e-37	5.57884e-36	TNFSF10	protein_coding
ENSG00000121898	-2.2764	3.83694	140.431	2.14225e-32	2.48889e-31	CPXM2	protein_coding
ENSG00000121900	-1.23182	7.18673	159.523	1.43854e-36	2.16036e-35	TMEM54	protein_coding
ENSG00000121904	2.27277	1.45986	51.2634	8.07669e-13	2.66305e-12	CSMD2	protein_coding
ENSG00000121957	1.49133	5.9607	126.631	2.23684e-29	2.20973e-28	GPSM2	protein_coding
ENSG00000121988	1.18301	2.84112	122.372	1.91357e-28	1.79499e-27	ZRANB3	protein_coding
ENSG00000122034	1.95909	7.54492	139.014	4.37252e-32	4.96649e-31	GTF3A	protein_coding
ENSG00000122121	-2.13147	4.27844	65.1557	6.9207e-16	2.89893e-15	XPNPEP2	protein_coding
ENSG00000122122	-1.174	3.43735	64.1584	1.14808e-15	4.71321e-15	SASH3	protein_coding
ENSG00000122188	-1.34467	1.33443	47.6268	5.156e-12	1.60426e-11	LAX1	protein_coding
ENSG00000122224	-1.97483	0.816001	121.552	2.89309e-28	2.68571e-27	LY9	protein_coding
ENSG00000122367	-3.91975	1.71621	376.241	8.19027e-84	9.04669e-82	LDB3	protein_coding
ENSG00000122483	1.16905	2.32418	64.4251	1.00272e-15	4.14212e-15	CCDC18	protein_coding
ENSG00000122490	-1.04399	5.46892	178.356	1.10732e-40	2.02872e-39	SLC66A2	protein_coding
ENSG00000122547	1.03622	5.14737	58.0993	2.49213e-14	9.29246e-14	EEPD1	protein_coding
ENSG00000122565	1.25496	7.97219	147.652	5.65067e-34	7.17776e-33	CBX3	protein_coding
ENSG00000122641	5.67339	5.62356	314.223	2.62586e-70	1.82767e-68	INHBA	protein_coding
ENSG00000122691	2.20064	1.6177	70.9358	3.69036e-17	1.68319e-16	TWIST1	protein_coding
ENSG00000122694	-1.8068	4.63494	240.767	2.6755e-54	9.73333e-53	GLIPR2	protein_coding
ENSG00000122707	-1.25985	2.61122	136.664	1.4282e-31	1.58213e-30	RECK	protein_coding
ENSG00000122756	-4.15558	1.59444	199.489	2.70029e-45	6.55423e-44	CNTFR	protein_coding
ENSG00000122778	2.48933	4.82746	308.911	3.77189e-69	2.46759e-67	KIAA1549	protein_coding
ENSG00000122786	-1.30412	7.83465	60.6628	6.77393e-15	2.63137e-14	CALD1	protein_coding
ENSG00000122861	2.31419	5.93893	127.061	1.80193e-29	1.78241e-28	PLAU	protein_coding
ENSG00000122966	1.11019	5.17752	95.4657	1.50473e-22	9.6616e-22	CIT	protein_coding
ENSG00000122971	-2.21764	6.03359	468.054	8.49634e-104	1.79875e-101	ACADS	protein_coding
ENSG00000122986	-1.11615	1.57514	87.5479	8.22616e-21	4.75507e-20	HVCN1	protein_coding
ENSG00000123096	-1.5196	3.24829	131.06	2.40187e-30	2.49398e-29	SSPN	protein_coding
ENSG00000123131	1.34564	7.33713	113.34	1.81728e-26	1.50221e-25	PRDX4	protein_coding
ENSG00000123136	1.16579	6.89384	110.14	9.13246e-26	7.20529e-25	DDX39A	protein_coding
ENSG00000123179	1.15448	5.81468	101.074	8.86057e-24	6.1672e-23	EBPL	protein_coding
ENSG00000123219	1.16889	3.87594	81.4346	1.81154e-19	9.60463e-19	CENPK	protein_coding
ENSG00000123243	-1.8439	4.69807	141.531	1.23142e-32	1.45395e-31	ITIH5	protein_coding
ENSG00000123338	-1.12765	4.52064	54.1619	1.84637e-13	6.41098e-13	NCKAP1L	protein_coding
ENSG00000123349	1.37376	1.54947	94.4084	2.56697e-22	1.61687e-21	PFDN5	protein_coding
ENSG00000123374	1.26538	4.94189	212.881	3.23146e-48	9.05462e-47	CDK2	protein_coding
ENSG00000123473	1.27206	4.63019	134.58	4.07914e-31	4.41294e-30	STIL	protein_coding
ENSG00000123485	1.8892	4.6686	265.444	1.1164e-59	5.06465e-58	HJURP	protein_coding
ENSG00000123496	1.88221	0.691163	31.3811	2.12038e-08	4.94583e-08	IL13RA2	protein_coding
ENSG00000123500	8.49907	5.02686	220.328	7.67027e-50	2.30153e-48	COL10A1	protein_coding
ENSG00000123560	-5.39639	1.41226	416.138	1.69111e-92	2.6038e-90	PLP1	protein_coding
ENSG00000123610	1.80412	2.48586	43.5812	4.06723e-11	1.1744e-10	TNFAIP6	protein_coding
ENSG00000123612	-1.23609	2.8572	60.1649	8.72362e-15	3.35793e-14	ACVR1C	protein_coding
ENSG00000123643	-1.85267	4.97882	471.843	1.273e-104	2.85357e-102	SLC36A1	protein_coding
ENSG00000123689	1.08496	4.10415	16.9647	3.80822e-05	6.68917e-05	G0S2	protein_coding
ENSG00000123843	1.28209	3.41505	28.2193	1.0832e-07	2.38086e-07	C4BPB	protein_coding
ENSG00000123908	1.25136	6.77612	51.4292	7.4226e-13	2.45269e-12	AGO2	protein_coding
ENSG00000123975	1.58153	5.90441	111.452	4.71176e-26	3.78207e-25	CKS2	protein_coding
ENSG00000123989	1.66418	7.27723	177.23	1.95124e-40	3.5324e-39	CHPF	protein_coding
ENSG00000124116	1.73095	1.36237	38.5582	5.31443e-10	1.40687e-09	WFDC3	protein_coding
ENSG00000124181	1.06852	6.55756	68.5357	1.246e-16	5.50834e-16	PLCG1	protein_coding
ENSG00000124205	-3.26621	3.57	293.903	7.0169e-66	3.99099e-64	EDN3	protein_coding
ENSG00000124207	1.73182	7.61755	251.165	1.44694e-56	5.86587e-55	CSE1L	protein_coding
ENSG00000124212	-1.30129	3.52634	29.5308	5.50362e-08	1.2399e-07	PTGIS	protein_coding
ENSG00000124216	1.88928	2.61941	145.068	2.07505e-33	2.5508e-32	SNAI1	protein_coding
ENSG00000124222	1.03667	6.48081	68.4334	1.31233e-16	5.79319e-16	STX16	protein_coding
ENSG00000124225	1.97844	7.63866	74.1733	7.155e-18	3.41678e-17	PMEPA1	protein_coding
ENSG00000124228	1.18944	6.48968	88.2022	5.90956e-21	3.45264e-20	DDX27	protein_coding
ENSG00000124243	1.15068	3.23566	35.9411	2.03372e-09	5.15076e-09	BCAS4	protein_coding
ENSG00000124253	-2.60316	6.06948	159.587	1.3931e-36	2.09625e-35	PCK1	protein_coding
ENSG00000124406	-1.24883	5.1835	85.0022	2.9803e-20	1.66344e-19	ATP8A1	protein_coding
ENSG00000124440	-2.22509	1.60224	119.571	7.85413e-28	7.06733e-27	HIF3A	protein_coding
ENSG00000124466	2.24982	2.2828	57.2333	3.87059e-14	1.42065e-13	LYPD3	protein_coding
ENSG00000124491	-2.53719	4.55816	164.46	1.20048e-37	1.91011e-36	F13A1	protein_coding
ENSG00000124549	1.07462	1.87972	75.5359	3.58818e-18	1.74576e-17	BTN2A3P	transcribed_unprocessed_pseudogene
ENSG00000124571	1.30986	6.28918	221.175	5.01278e-50	1.51607e-48	XPO5	protein_coding
ENSG00000124588	1.11143	4.8361	92.1694	7.95656e-22	4.86684e-21	NQO2	protein_coding
ENSG00000124602	2.12374	3.99966	101.091	8.78699e-24	6.11878e-23	UNC5CL	protein_coding
ENSG00000124613	1.06804	2.29191	43.57	4.09072e-11	1.18096e-10	ZNF391	protein_coding
ENSG00000124614	3.86481	2.86976	126.298	2.64666e-29	2.59942e-28	RPS10	protein_coding
ENSG00000124615	-1.77539	3.44178	221.734	3.78547e-50	1.14716e-48	MOCS1	protein_coding
ENSG00000124635	2.60449	2.37077	36.0599	1.91347e-09	4.85955e-09	H2BC11	protein_coding
ENSG00000124664	-1.12461	4.7848	19.6804	9.15363e-06	1.70219e-05	SPDEF	protein_coding
ENSG00000124731	2.98252	2.87526	73.5373	9.87499e-18	4.67612e-17	TREM1	protein_coding
ENSG00000124743	1.95895	1.15196	87.7473	7.43739e-21	4.31714e-20	KLHL31	protein_coding
ENSG00000124749	-1.85144	0.605136	102.55	4.2065e-24	2.98926e-23	COL21A1	protein_coding
ENSG00000124766	1.85798	7.489	149.356	2.39745e-34	3.13148e-33	SOX4	protein_coding
ENSG00000124772	-2.00033	2.86374	278.096	1.95198e-62	9.91801e-61	CPNE5	protein_coding
ENSG00000124787	1.64987	3.05737	146.408	1.05701e-33	1.31742e-32	RPP40	protein_coding
ENSG00000124802	1.53538	2.81419	153.216	3.43638e-35	4.74034e-34	EEF1E1	protein_coding
ENSG00000124875	2.63589	1.88579	58.7484	1.79175e-14	6.75696e-14	CXCL6	protein_coding
ENSG00000124882	3.46311	6.12667	76.5561	2.14046e-18	1.05932e-17	EREG	protein_coding
ENSG00000124942	-1.13542	9.22935	53.9801	2.02528e-13	7.00667e-13	AHNAK	protein_coding
ENSG00000125144	-3.24725	5.84943	303.704	5.13847e-68	3.14561e-66	MT1G	protein_coding
ENSG00000125148	-2.01799	6.37916	154.34	1.95175e-35	2.74208e-34	MT2A	protein_coding
ENSG00000125207	5.37085	3.22188	75.867	3.0343e-18	1.48386e-17	PIWIL1	protein_coding
ENSG00000125247	1.06683	5.4893	66.3675	3.74218e-16	1.59603e-15	TMTC4	protein_coding
ENSG00000125319	1.70728	2.84259	177.809	1.45799e-40	2.65205e-39	HROB	protein_coding
ENSG00000125354	-1.02921	4.79914	87.8434	7.08465e-21	4.11553e-20	SEPTIN6	protein_coding
ENSG00000125378	1.90047	6.28064	78.2644	9.01318e-19	4.55984e-18	BMP4	protein_coding
ENSG00000125398	2.02323	8.08114	178.102	1.25867e-40	2.29771e-39	SOX9	protein_coding
ENSG00000125459	1.11959	3.00289	124.551	6.38163e-29	6.15276e-28	MSTO1	protein_coding
ENSG00000125485	1.25547	4.41499	315.982	1.08692e-70	7.67032e-69	DDX31	protein_coding
ENSG00000125508	2.09387	2.59093	68.253	1.4381e-16	6.30819e-16	SRMS	protein_coding
ENSG00000125538	1.83074	5.0575	30.8093	2.8467e-08	6.56663e-08	IL1B	protein_coding
ENSG00000125630	1.25031	5.67916	278.124	1.92514e-62	9.84726e-61	POLR1B	protein_coding
ENSG00000125648	-1.60074	6.39535	356.63	1.52547e-79	1.47169e-77	SLC25A23	protein_coding
ENSG00000125657	3.89456	3.3121	112.217	3.20307e-26	2.59566e-25	TNFSF9	protein_coding
ENSG00000125726	2.23225	1.49649	35.01	3.28015e-09	8.16048e-09	CD70	protein_coding
ENSG00000125740	-1.15215	5.44956	19.634	9.37869e-06	1.74234e-05	FOSB	protein_coding
ENSG00000125772	1.39765	6.36766	58.72	1.8178e-14	6.84842e-14	GPCPD1	protein_coding
ENSG00000125775	-2.12585	5.82444	227.334	2.27366e-51	7.2657e-50	SDCBP2	protein_coding
ENSG00000125798	1.43298	5.46722	66.3202	3.83301e-16	1.63203e-15	FOXA2	protein_coding
ENSG00000125821	1.36373	4.3953	94.034	3.10149e-22	1.94392e-21	DTD1	protein_coding
ENSG00000125835	1.37484	8.00425	80.4027	3.0537e-19	1.59409e-18	SNRPB	protein_coding
ENSG00000125845	-1.77589	4.43026	179.576	5.99654e-41	1.11334e-39	BMP2	protein_coding
ENSG00000125864	2.18231	1.8095	117.374	2.37682e-27	2.08337e-26	BFSP1	protein_coding
ENSG00000125885	1.38234	3.28381	107.591	3.30304e-25	2.52625e-24	MCM8	protein_coding
ENSG00000125895	3.50007	1.361	106.978	4.50073e-25	3.41486e-24	TMEM74B	protein_coding
ENSG00000125971	1.12059	3.97093	51.5877	6.84678e-13	2.26931e-12	DYNLRB1	protein_coding
ENSG00000125977	1.24096	7.20138	153.555	2.89738e-35	4.02229e-34	EIF2S2	protein_coding
ENSG00000126001	1.0239	5.8833	68.0647	1.58222e-16	6.91846e-16	CEP250	protein_coding
ENSG00000126003	1.16403	6.82694	48.8975	2.69699e-12	8.56642e-12	PLAGL2	protein_coding
ENSG00000126091	1.4233	0.592732	30.1682	3.96161e-08	9.02643e-08	ST3GAL3	protein_coding
ENSG00000126226	1.14831	5.96694	117.717	1.99966e-27	1.7619e-26	PCID2	protein_coding
ENSG00000126249	2.11921	2.87475	209.681	1.61243e-47	4.30441e-46	PDCD2L	protein_coding
ENSG00000126353	-1.09866	1.73952	33.3862	7.55602e-09	1.82733e-08	CCR7	protein_coding
ENSG00000126453	1.12579	4.58547	100.331	1.28948e-23	8.90198e-23	BCL2L12	protein_coding
ENSG00000126457	1.18712	7.5129	124.06	8.17478e-29	7.837e-28	PRMT1	protein_coding
ENSG00000126583	3.86851	1.12823	63.1589	1.90682e-15	7.71586e-15	PRKCG	protein_coding
ENSG00000126602	1.41179	6.73895	190.44	2.54907e-43	5.5271e-42	TRAP1	protein_coding
ENSG00000126709	1.70662	6.92602	42.7395	6.25354e-11	1.78273e-10	IFI6	protein_coding
ENSG00000126787	1.3704	4.71738	117.537	2.19029e-27	1.92764e-26	DLGAP5	protein_coding
ENSG00000126790	1.14968	2.27428	77.4891	1.33455e-18	6.69601e-18	L3HYPDH	protein_coding
ENSG00000126803	-1.46848	5.05073	53.3093	2.84957e-13	9.73028e-13	HSPA2	protein_coding
ENSG00000126947	-1.79535	2.24422	185.328	3.32856e-42	6.69358e-41	ARMCX1	protein_coding
ENSG00000126950	-3.99774	1.51396	398.464	1.18956e-88	1.56314e-86	TMEM35A	protein_coding
ENSG00000126953	1.02717	3.73879	89.0057	3.9367e-21	2.32226e-20	TIMM8A	protein_coding
ENSG00000127129	-2.84045	0.630566	199.412	2.80635e-45	6.80082e-44	EDN2	protein_coding
ENSG00000127241	-3.12413	2.60497	153.569	2.87705e-35	3.99771e-34	MASP1	protein_coding
ENSG00000127249	-2.48416	1.32395	125.819	3.36851e-29	3.29777e-28	ATP13A4	protein_coding
ENSG00000127311	1.05207	1.39947	64.4204	1.00515e-15	4.15102e-15	HELB	protein_coding
ENSG00000127418	2.08343	6.35537	121.312	3.26516e-28	3.02191e-27	FGFRL1	protein_coding
ENSG00000127423	2.49005	2.49569	236.847	1.91541e-53	6.6507e-52	AUNIP	protein_coding
ENSG00000127564	1.72469	4.79981	166.999	3.34684e-38	5.48557e-37	PKMYT1	protein_coding
ENSG00000127585	1.34144	2.98021	26.2729	2.96416e-07	6.30427e-07	FBXL16	protein_coding
ENSG00000127586	1.5794	4.85822	176.178	3.31054e-40	5.92283e-39	CHTF18	protein_coding
ENSG00000127863	1.6478	2.77807	22.8527	1.74899e-06	3.47541e-06	TNFRSF19	protein_coding
ENSG00000127914	-1.04556	6.27655	121.951	2.36554e-28	2.20673e-27	AKAP9	protein_coding
ENSG00000127951	-2.46016	5.02733	310.911	1.38267e-69	9.2035e-68	FGL2	protein_coding
ENSG00000127955	-1.33448	4.20676	112.901	2.26825e-26	1.86388e-25	GNAI1	protein_coding
ENSG00000127957	1.20484	1.58263	84.856	3.20897e-20	1.78781e-19	PMS2P3	transcribed_unprocessed_pseudogene
ENSG00000127990	-1.52713	3.25591	115.471	6.20568e-27	5.29255e-26	SGCE	protein_coding
ENSG00000127995	-1.22604	4.70863	247.232	1.04214e-55	4.04209e-54	CASD1	protein_coding
ENSG00000128050	1.36478	7.7484	183.341	9.03594e-42	1.77722e-40	PAICS	protein_coding
ENSG00000128059	1.78686	4.69965	324.773	1.32215e-72	1.01274e-70	PPAT	protein_coding
ENSG00000128311	-1.45523	7.32965	208.676	2.67178e-47	7.07047e-46	TST	protein_coding
ENSG00000128342	1.95901	5.08555	122.606	1.70058e-28	1.60308e-27	LIF	protein_coding
ENSG00000128408	1.53866	1.0761	39.7404	2.90069e-10	7.8563e-10	RIBC2	protein_coding
ENSG00000128422	5.08921	4.74797	107.509	3.44347e-25	2.63101e-24	KRT17	protein_coding
ENSG00000128487	-1.11	5.2254	105.265	1.06862e-24	7.89958e-24	SPECC1	protein_coding
ENSG00000128524	1.18843	6.04742	109.61	1.19268e-25	9.35183e-25	ATP6V1F	protein_coding
ENSG00000128564	3.17498	2.60016	53.6544	2.39053e-13	8.22732e-13	VGF	protein_coding
ENSG00000128567	1.07034	6.56748	52.6105	4.06717e-13	1.3725e-12	PODXL	protein_coding
ENSG00000128573	-2.1218	2.86511	100.043	1.49153e-23	1.0232e-22	FOXP2	protein_coding
ENSG00000128578	2.72384	3.00827	168.052	1.97125e-38	3.26961e-37	STRIP2	protein_coding
ENSG00000128591	-2.96945	6.26495	231.262	3.16301e-52	1.03909e-50	FLNC	protein_coding
ENSG00000128596	-1.29304	1.46034	45.7611	1.33588e-11	4.01317e-11	CCDC136	protein_coding
ENSG00000128610	9.4182	1.17378	135.794	2.21385e-31	2.433e-30	FEZF1	protein_coding
ENSG00000128683	6.5056	1.87205	163.617	1.83403e-37	2.88803e-36	GAD1	protein_coding
ENSG00000128944	1.15337	4.60883	102.68	3.93814e-24	2.80117e-23	KNSTRN	protein_coding
ENSG00000128965	1.58667	3.21773	73.1174	1.22161e-17	5.75253e-17	CHAC1	protein_coding
ENSG00000129084	1.15595	4.47143	80.266	3.27252e-19	1.7054e-18	PSMA1	protein_coding
ENSG00000129116	-1.2023	7.13275	87.9317	6.77549e-21	3.94043e-20	PALLD	protein_coding
ENSG00000129167	-3.53358	0.845497	272.416	3.37527e-61	1.623e-59	TPH1	protein_coding
ENSG00000129195	1.52429	3.71143	101.149	8.5329e-24	5.95817e-23	PIMREG	protein_coding
ENSG00000129295	1.4408	3.30545	51.372	7.6421e-13	2.52303e-12	LRRC6	protein_coding
ENSG00000129451	5.32548	4.85526	132.272	1.30465e-30	1.36398e-29	KLK10	protein_coding
ENSG00000129474	3.31394	4.69648	484.995	1.74945e-107	4.30112e-105	AJUBA	protein_coding
ENSG00000129595	-1.41937	0.933331	66.3464	3.78256e-16	1.6119e-15	EPB41L4A	protein_coding
ENSG00000129654	1.26849	2.75408	7.98878	0.00470681	0.00678577	FOXJ1	protein_coding
ENSG00000129667	1.4738	5.54545	182.196	1.60678e-41	3.10419e-40	RHBDF2	protein_coding
ENSG00000129675	-1.10424	3.82754	76.8057	1.88636e-18	9.38439e-18	ARHGEF6	protein_coding
ENSG00000129682	-1.01233	1.55907	23.7733	1.08378e-06	2.18809e-06	FGF13	protein_coding
ENSG00000129810	1.62469	2.89414	169.826	8.07752e-39	1.3605e-37	SGO1	protein_coding
ENSG00000130054	1.46993	1.69241	10.0648	0.00151126	0.00229581	FAM155B	protein_coding
ENSG00000130055	-3.21044	2.11205	299.144	5.06143e-67	2.99036e-65	GDPD2	protein_coding
ENSG00000130119	1.07578	6.17944	102.372	4.60164e-24	3.26094e-23	GNL3L	protein_coding
ENSG00000130147	1.06583	6.84819	85.8988	1.89379e-20	1.06736e-19	SH3BP4	protein_coding
ENSG00000130176	-3.65157	6.44242	313.266	4.24474e-70	2.91453e-68	CNN1	protein_coding
ENSG00000130208	1.76169	3.56674	40.9694	1.54632e-10	4.26476e-10	APOC1	protein_coding
ENSG00000130224	-2.0251	0.861738	162.608	3.04677e-37	4.71491e-36	LRCH2	protein_coding
ENSG00000130294	-2.33066	1.25961	45.943	1.21744e-11	3.66529e-11	KIF1A	protein_coding
ENSG00000130299	1.00793	4.45173	152.672	4.51808e-35	6.15452e-34	GTPBP3	protein_coding
ENSG00000130429	1.30601	0.98065	69.6487	7.08671e-17	3.17901e-16	ARPC1B	protein_coding
ENSG00000130475	1.40273	4.03912	64.8652	8.02027e-16	3.34116e-15	FCHO1	protein_coding
ENSG00000130513	3.14705	7.47654	177.404	1.78787e-40	3.24048e-39	GDF15	protein_coding
ENSG00000130518	-1.89417	1.55134	129.315	5.78588e-30	5.87178e-29	IQCN	protein_coding
ENSG00000130529	-1.12035	6.97597	105.547	9.266e-25	6.88983e-24	TRPM4	protein_coding
ENSG00000130558	-1.76239	2.43297	97.6128	5.08729e-23	3.37889e-22	OLFM1	protein_coding
ENSG00000130590	1.32591	3.88335	104.541	1.53976e-24	1.12515e-23	SAMD10	protein_coding
ENSG00000130592	-1.46049	4.64419	115.012	7.82139e-27	6.6271e-26	LSP1	protein_coding
ENSG00000130600	3.90907	5.22502	66.0816	4.32646e-16	1.83496e-15	H19	lncRNA
ENSG00000130635	1.81243	8.12053	55.2204	1.07745e-13	3.82031e-13	COL5A1	protein_coding
ENSG00000130684	1.21775	1.16691	45.2066	1.77302e-11	5.27443e-11	ZNF337	protein_coding
ENSG00000130701	1.08991	3.92376	47.8203	4.6714e-12	1.45914e-11	RBBP8NL	protein_coding
ENSG00000130706	1.00912	6.43546	102.784	3.73739e-24	2.66086e-23	ADRM1	protein_coding
ENSG00000130713	1.20837	5.03968	227.389	2.21218e-51	7.08408e-50	EXOSC2	protein_coding
ENSG00000130720	2.01648	3.86602	26.0682	3.29564e-07	6.98782e-07	FIBCD1	protein_coding
ENSG00000130731	1.08424	5.90919	123.084	1.33655e-28	1.26619e-27	METTL26	protein_coding
ENSG00000130741	1.20174	8.47925	152.041	6.2076e-35	8.40342e-34	EIF2S3	protein_coding
ENSG00000130748	1.36	3.55785	37.8505	7.63789e-10	1.99664e-09	TMEM160	protein_coding
ENSG00000130766	-1.20066	4.61071	223.626	1.46386e-50	4.5261e-49	SESN2	protein_coding
ENSG00000130810	1.04921	2.41418	103.031	3.29942e-24	2.35785e-23	PPAN	protein_coding
ENSG00000130816	1.01503	6.84227	118.855	1.12661e-27	1.00544e-26	DNMT1	protein_coding
ENSG00000130821	-1.08768	6.96989	41.5954	1.12257e-10	3.12993e-10	SLC6A8	protein_coding
ENSG00000130822	-3.59864	1.51662	263.728	2.64166e-59	1.18432e-57	PNCK	protein_coding
ENSG00000130826	1.55525	7.35305	229.972	6.04428e-52	1.97287e-50	DKC1	protein_coding
ENSG00000130827	1.12767	5.85366	78.8893	6.56908e-19	3.36015e-18	PLXNA3	protein_coding
ENSG00000131015	4.94964	1.46549	144.8	2.37503e-33	2.91017e-32	ULBP2	protein_coding
ENSG00000131016	-1.46154	5.28743	49.3359	2.1568e-12	6.90818e-12	AKAP12	protein_coding
ENSG00000131018	-1.27897	4.72052	65.197	6.77721e-16	2.84195e-15	SYNE1	protein_coding
ENSG00000131019	2.50102	2.77949	197.637	6.84733e-45	1.61071e-43	ULBP3	protein_coding
ENSG00000131051	1.00833	8.20876	93.4139	4.24261e-22	2.63852e-21	RBM39	protein_coding
ENSG00000131096	-5.81651	2.96931	321.072	8.45985e-72	6.19969e-70	PYY	protein_coding
ENSG00000131153	1.21195	5.05579	79.6561	4.45589e-19	2.30085e-18	GINS2	protein_coding
ENSG00000131187	2.08004	3.9348	91.6655	1.0264e-21	6.24568e-21	F12	protein_coding
ENSG00000131188	3.38381	3.24331	267.385	4.21598e-60	1.9474e-58	PRR7	protein_coding
ENSG00000131263	1.00856	5.98621	129.262	5.94201e-30	6.02221e-29	RLIM	protein_coding
ENSG00000131386	-1.91787	1.77759	94.7436	2.16709e-22	1.37523e-21	GALNT15	protein_coding
ENSG00000131389	2.9672	7.02761	196.072	1.50334e-44	3.45631e-43	SLC6A6	protein_coding
ENSG00000131401	-1.4482	2.08145	84.6441	3.57201e-20	1.98354e-19	NAPSB	transcribed_unprocessed_pseudogene
ENSG00000131470	1.31053	1.89615	103.442	2.68147e-24	1.928e-23	PSMC3IP	protein_coding
ENSG00000131471	-2.50038	5.08033	203.155	4.27851e-46	1.08334e-44	AOC3	protein_coding
ENSG00000131620	1.22858	5.09899	26.5263	2.59974e-07	5.56101e-07	ANO1	protein_coding
ENSG00000131650	2.3362	0.944195	87.5536	8.20262e-21	4.74326e-20	KREMEN2	protein_coding
ENSG00000131711	-1.18874	4.20153	43.7626	3.70719e-11	1.07411e-10	MAP1B	protein_coding
ENSG00000131730	3.69524	3.98801	56.1269	6.79402e-14	2.44479e-13	CKMT2	protein_coding
ENSG00000131746	3.46675	7.13344	167.742	2.30291e-38	3.80317e-37	TNS4	protein_coding
ENSG00000131747	1.50231	7.40708	140.696	1.87551e-32	2.19404e-31	TOP2A	protein_coding
ENSG00000131773	1.03734	4.08345	24.281	8.32574e-07	1.6996e-06	KHDRBS3	protein_coding
ENSG00000131781	-2.00515	4.58845	232.769	1.4844e-52	4.94032e-51	FMO5	protein_coding
ENSG00000131831	-1.10271	2.89762	35.7012	2.30017e-09	5.79338e-09	RAI2	protein_coding
ENSG00000131845	-1.2833	1.93407	56.0245	7.15721e-14	2.57305e-13	ZNF304	protein_coding
ENSG00000132000	2.03693	2.77918	107.378	3.67775e-25	2.8058e-24	PODNL1	protein_coding
ENSG00000132003	1.25045	2.84625	122.117	2.1762e-28	2.03383e-27	ZSWIM4	protein_coding
ENSG00000132031	2.9428	1.32531	84.1005	4.70245e-20	2.5877e-19	MATN3	protein_coding
ENSG00000132182	1.44544	6.89857	77.3544	1.42877e-18	7.1523e-18	NUP210	protein_coding
ENSG00000132196	1.23809	3.8948	95.5569	1.43703e-22	9.25029e-22	HSD17B7	protein_coding
ENSG00000132330	2.25541	2.05673	139.26	3.86351e-32	4.40146e-31	SCLY	protein_coding
ENSG00000132341	1.1948	8.72128	182.819	1.17464e-41	2.28381e-40	RAN	protein_coding
ENSG00000132436	1.41677	4.4492	95.8596	1.23328e-22	7.98253e-22	FIGNL1	protein_coding
ENSG00000132465	-3.35241	9.19553	203.207	4.16818e-46	1.05716e-44	JCHAIN	protein_coding
ENSG00000132514	-2.73154	2.00318	246.513	1.49539e-55	5.77069e-54	CLEC10A	protein_coding
ENSG00000132517	-2.59109	0.695822	154.1	2.20253e-35	3.0801e-34	SLC52A1	protein_coding
ENSG00000132561	-1.60401	5.51826	103.863	2.16746e-24	1.5673e-23	MATN2	protein_coding
ENSG00000132563	-2.40525	1.09207	188.624	6.34844e-43	1.33832e-41	REEP2	protein_coding
ENSG00000132635	1.0171	4.61019	58.3706	2.17112e-14	8.1253e-14	PCED1A	protein_coding
ENSG00000132640	-1.05366	5.36024	158.146	2.87566e-36	4.26398e-35	BTBD3	protein_coding
ENSG00000132646	1.25051	7.59767	81.6736	1.60522e-19	8.54344e-19	PCNA	protein_coding
ENSG00000132661	1.45915	4.92821	103.543	2.54829e-24	1.83397e-23	NXT1	protein_coding
ENSG00000132680	1.00608	5.62997	88.7883	4.39401e-21	2.58602e-20	KHDC4	protein_coding
ENSG00000132718	-1.02796	3.83049	54.5503	1.51521e-13	5.30097e-13	SYT11	protein_coding
ENSG00000132746	3.98349	1.4914	72.3713	1.78289e-17	8.2805e-17	ALDH3B2	protein_coding
ENSG00000132821	1.23806	2.0737	10.6783	0.001084	0.00167056	VSTM2L	protein_coding
ENSG00000132879	1.01131	3.47166	47.6846	5.00599e-12	1.56078e-11	FBXO44	protein_coding
ENSG00000132915	-3.51802	1.15712	262.463	4.9859e-59	2.2029e-57	PDE6A	protein_coding
ENSG00000132953	1.07786	5.63727	95.6512	1.37018e-22	8.84989e-22	XPO4	protein_coding
ENSG00000132963	1.13725	7.6731	75.7907	3.15384e-18	1.53985e-17	POMP	protein_coding
ENSG00000133027	1.2111	3.48613	84.1555	4.57361e-20	2.52136e-19	PEMT	protein_coding
ENSG00000133048	2.99335	5.05766	93.051	5.09631e-22	3.15528e-21	CHI3L1	protein_coding
ENSG00000133067	2.07636	4.63841	44.4315	2.63414e-11	7.72603e-11	LGR6	protein_coding
ENSG00000133083	-2.80756	1.32417	243.613	6.41222e-55	2.39562e-53	DCLK1	protein_coding
ENSG00000133104	-1.33591	3.43122	86.8178	1.18996e-20	6.79345e-20	SPART	protein_coding
ENSG00000133110	1.43442	7.81559	27.489	1.57987e-07	3.43586e-07	POSTN	protein_coding
ENSG00000133111	1.0605	2.9741	78.7614	7.00826e-19	3.57042e-18	RFXAP	protein_coding
ENSG00000133116	-1.27048	0.874554	30.7315	2.96315e-08	6.8208e-08	KL	protein_coding
ENSG00000133119	2.00168	5.29166	237.571	1.33126e-53	4.69731e-52	RFC3	protein_coding
ENSG00000133131	1.50156	5.3635	107.419	3.60287e-25	2.75005e-24	MORC4	protein_coding
ENSG00000133216	1.11038	8.10413	58.043	2.5645e-14	9.55527e-14	EPHB2	protein_coding
ENSG00000133316	1.30628	4.94926	173.481	1.28497e-39	2.24619e-38	WDR74	protein_coding
ENSG00000133328	-3.13867	1.31323	224.523	9.32914e-51	2.92e-49	PLAAT2	protein_coding
ENSG00000133392	-3.80323	9.03258	274.783	1.02946e-61	5.04568e-60	MYH11	protein_coding
ENSG00000133424	-1.12652	4.68463	145.167	1.97399e-33	2.43443e-32	LARGE1	protein_coding
ENSG00000133519	2.01634	2.38165	36.7184	1.36483e-09	3.5077e-09	ZDHHC8P1	transcribed_unprocessed_pseudogene
ENSG00000133561	-1.47146	3.78471	130.257	3.60066e-30	3.69595e-29	GIMAP6	protein_coding
ENSG00000133574	-1.25747	3.74714	91.2414	1.2717e-21	7.70449e-21	GIMAP4	protein_coding
ENSG00000133627	1.47671	3.58266	139.592	3.26928e-32	3.73845e-31	ACTR3B	protein_coding
ENSG00000133687	-1.63733	3.0407	110.919	6.16456e-26	4.90942e-25	TMTC1	protein_coding
ENSG00000133710	-1.60375	2.41987	63.5212	1.58651e-15	6.45399e-15	SPINK5	protein_coding
ENSG00000133740	1.74042	3.94889	169.107	1.15923e-38	1.93964e-37	E2F5	protein_coding
ENSG00000133742	-6.54835	6.75387	435.171	1.21751e-96	2.15796e-94	CA1	protein_coding
ENSG00000133800	-4.18469	2.68124	671.413	4.92351e-148	4.41465e-145	LYVE1	protein_coding
ENSG00000133985	1.86589	3.60313	68.7001	1.14637e-16	5.08117e-16	TTC9	protein_coding
ENSG00000134013	1.84584	6.10068	80.8568	2.42685e-19	1.27913e-18	LOXL2	protein_coding
ENSG00000134028	-3.35685	5.52842	491.752	5.92297e-109	1.61221e-106	ADAMDEC1	protein_coding
ENSG00000134057	1.57325	6.59155	139.792	2.95628e-32	3.39839e-31	CCNB1	protein_coding
ENSG00000134061	-1.6718	2.07266	116.396	3.89276e-27	3.36571e-26	CD180	protein_coding
ENSG00000134070	1.82233	3.85478	104.166	1.86025e-24	1.35092e-23	IRAK2	protein_coding
ENSG00000134107	1.48099	7.50342	101.371	7.62751e-24	5.34311e-23	BHLHE40	protein_coding
ENSG00000134121	-2.45791	1.99908	204.556	2.11718e-46	5.40572e-45	CHL1	protein_coding
ENSG00000134138	-1.70207	2.57669	87.7042	7.60137e-21	4.40729e-20	MEIS2	protein_coding
ENSG00000134146	1.10139	3.26691	102.247	4.90183e-24	3.47044e-23	DPH6	protein_coding
ENSG00000134193	2.67857	9.48586	24.9306	5.94328e-07	1.23156e-06	REG4	protein_coding
ENSG00000134198	-1.63522	3.54166	72.8181	1.42169e-17	6.64547e-17	TSPAN2	protein_coding
ENSG00000134201	-2.86112	0.722452	406.867	1.76228e-90	2.53419e-88	GSTM5	protein_coding
ENSG00000134222	1.51728	3.84817	149.792	1.92491e-34	2.53599e-33	PSRC1	protein_coding
ENSG00000134240	-2.14739	8.07849	73.0323	1.27543e-17	5.98932e-17	HMGCS2	protein_coding
ENSG00000134245	-1.20532	2.96152	92.9987	5.23283e-22	3.23586e-21	WNT2B	protein_coding
ENSG00000134256	-1.18991	1.06137	105.306	1.04633e-24	7.73856e-24	CD101	protein_coding
ENSG00000134297	1.9547	1.63696	155.05	1.36542e-35	1.94152e-34	PLEKHA8P1	transcribed_processed_pseudogene
ENSG00000134317	2.51261	2.48898	157.596	3.79266e-36	5.59106e-35	GRHL1	protein_coding
ENSG00000134321	-1.54934	3.72696	71.014	3.54705e-17	1.62025e-16	RSAD2	protein_coding
ENSG00000134323	2.552	1.83489	49.7893	1.71172e-12	5.51272e-12	MYCN	protein_coding
ENSG00000134339	3.37106	1.42319	45.2156	1.76495e-11	5.25452e-11	SAA2	protein_coding
ENSG00000134443	2.40554	0.570518	36.3602	1.64018e-09	4.19134e-09	GRP	protein_coding
ENSG00000134461	1.0983	3.06486	116.876	3.05522e-27	2.66119e-26	ANKRD16	protein_coding
ENSG00000134490	1.09425	3.4119	125.778	3.43949e-29	3.36509e-28	TMEM241	protein_coding
ENSG00000134516	-1.03417	3.85755	35.6315	2.384e-09	5.99856e-09	DOCK2	protein_coding
ENSG00000134531	-1.58944	7.13272	140.563	2.00499e-32	2.33477e-31	EMP1	protein_coding
ENSG00000134533	-2.08108	2.28603	141.494	1.25488e-32	1.47822e-31	RERG	protein_coding
ENSG00000134569	1.02651	6.7679	13.88	0.00019486	0.000320519	LRP4	protein_coding
ENSG00000134668	2.63957	1.49545	109.061	1.57352e-25	1.22499e-24	SPOCD1	protein_coding
ENSG00000134690	1.12358	5.59402	118.011	1.72454e-27	1.52655e-26	CDCA8	protein_coding
ENSG00000134755	-1.27166	7.01348	147.505	6.08693e-34	7.70202e-33	DSC2	protein_coding
ENSG00000134757	4.13973	3.60477	54.9455	1.2392e-13	4.37147e-13	DSG3	protein_coding
ENSG00000134762	4.36182	4.04725	67.2791	2.35665e-16	1.02081e-15	DSC3	protein_coding
ENSG00000134769	-1.46925	2.33422	43.7215	3.7859e-11	1.0965e-10	DTNA	protein_coding
ENSG00000134812	4.12414	1.29511	50.5655	1.15255e-12	3.75794e-12	CBLIF	protein_coding
ENSG00000134815	1.12827	5.2006	143.328	4.98414e-33	6.00579e-32	DHX34	protein_coding
ENSG00000134824	1.81672	5.50265	45.1479	1.82705e-11	5.42775e-11	FADS2	protein_coding
ENSG00000134827	7.82831	5.04765	112.648	2.57734e-26	2.10426e-25	TCN1	protein_coding
ENSG00000134853	-1.04186	4.99932	55.6912	8.4797e-14	3.03347e-13	PDGFRA	protein_coding
ENSG00000134874	-1.15384	2.28734	77.5921	1.26675e-18	6.36213e-18	DZIP1	protein_coding
ENSG00000134901	1.44797	2.6317	113.854	1.40245e-26	1.16945e-25	POGLUT2	protein_coding
ENSG00000134905	1.05953	6.2629	108.405	2.19142e-25	1.69649e-24	CARS2	protein_coding
ENSG00000134917	-1.97917	1.04943	103.835	2.1984e-24	1.58892e-23	ADAMTS8	protein_coding
ENSG00000134955	-1.84325	3.86214	88.0646	6.33505e-21	3.69133e-20	SLC37A2	protein_coding
ENSG00000134986	1.00181	1.62213	45.1117	1.86113e-11	5.52468e-11	NREP	protein_coding
ENSG00000135052	-1.10289	8.32615	105.154	1.12987e-24	8.3322e-24	GOLM1	protein_coding
ENSG00000135063	-2.0091	0.795106	106.106	6.9896e-25	5.24323e-24	FAM189A2	protein_coding
ENSG00000135069	2.81725	5.9515	181.455	2.33209e-41	4.44907e-40	PSAT1	protein_coding
ENSG00000135083	-1.61986	3.65296	105.621	8.9284e-25	6.64529e-24	CCNJL	protein_coding
ENSG00000135111	1.02404	5.2185	27.0789	1.95315e-07	4.22116e-07	TBX3	protein_coding
ENSG00000135114	-1.37	4.11862	66.8701	2.90007e-16	1.24699e-15	OASL	protein_coding
ENSG00000135119	2.22231	2.26496	159.512	1.44643e-36	2.17008e-35	RNFT2	protein_coding
ENSG00000135124	-1.24779	5.54289	229.322	8.37899e-52	2.72326e-50	P2RX4	protein_coding
ENSG00000135127	1.05689	3.91024	82.3354	1.14845e-19	6.17489e-19	BICDL1	protein_coding
ENSG00000135218	-2.28964	3.90658	142.127	9.12261e-33	1.08553e-31	CD36	protein_coding
ENSG00000135220	-3.08284	4.71478	133.002	9.03129e-31	9.59331e-30	UGT2A3	protein_coding
ENSG00000135245	2.68077	4.93455	237.917	1.11938e-53	3.96809e-52	HILPDA	protein_coding
ENSG00000135253	2.17272	2.41836	122.373	1.91237e-28	1.79496e-27	KCP	protein_coding
ENSG00000135333	-3.29621	2.21471	174.133	9.26005e-40	1.62429e-38	EPHA7	protein_coding
ENSG00000135362	-1.06593	5.72211	130.109	3.87791e-30	3.96984e-29	PRR5L	protein_coding
ENSG00000135363	-1.17075	2.74262	106.897	4.69023e-25	3.55157e-24	LMO2	protein_coding
ENSG00000135372	1.11707	6.61827	178.156	1.22479e-40	2.23854e-39	NAT10	protein_coding
ENSG00000135424	-1.79939	4.17127	157.864	3.31382e-36	4.89937e-35	ITGA7	protein_coding
ENSG00000135426	-1.32891	0.716731	64.2212	1.11205e-15	4.57024e-15	TESPA1	protein_coding
ENSG00000135437	-1.81647	0.757042	211.334	7.02878e-48	1.92351e-46	RDH5	protein_coding
ENSG00000135446	1.32073	6.41007	148.255	4.17244e-34	5.33562e-33	CDK4	protein_coding
ENSG00000135447	-3.41627	0.48731	151.821	6.93226e-35	9.37609e-34	PPP1R1A	protein_coding
ENSG00000135451	2.05861	4.52556	227.408	2.19128e-51	7.03194e-50	TROAP	protein_coding
ENSG00000135476	1.08922	4.90257	89.426	3.18322e-21	1.88434e-20	ESPL1	protein_coding
ENSG00000135480	3.9291	3.23857	80.6315	2.71989e-19	1.42619e-18	KRT7	protein_coding
ENSG00000135521	1.02765	4.12856	97.6609	4.96525e-23	3.30359e-22	LTV1	protein_coding
ENSG00000135549	-3.77952	4.30803	570.044	5.49296e-126	2.39226e-123	PKIB	protein_coding
ENSG00000135624	1.02185	8.43705	135.046	3.22609e-31	3.51503e-30	CCT7	protein_coding
ENSG00000135632	1.0696	5.42311	184.181	5.92517e-42	1.17908e-40	SMYD5	protein_coding
ENSG00000135678	-2.33827	4.55164	304.798	2.96866e-68	1.85456e-66	CPM	protein_coding
ENSG00000135702	-2.21668	1.74454	69.9151	6.1913e-17	2.78636e-16	CHST5	protein_coding
ENSG00000135709	-1.8575	4.28977	252.565	7.16731e-57	2.92116e-55	KIAA0513	protein_coding
ENSG00000135740	1.48026	0.624241	63.5415	1.57025e-15	6.38958e-15	SLC9A5	protein_coding
ENSG00000135744	2.08613	4.8816	72.2407	1.90485e-17	8.83615e-17	AGT	protein_coding
ENSG00000135749	1.65597	4.12013	139.693	3.10775e-32	3.56712e-31	PCNX2	protein_coding
ENSG00000135763	1.36558	4.69604	246.919	1.21958e-55	4.71829e-54	URB2	protein_coding
ENSG00000135773	-1.44012	3.41196	32.7626	1.04128e-08	2.49211e-08	CAPN9	protein_coding
ENSG00000135828	-1.19189	3.89418	187.347	1.20639e-42	2.47165e-41	RNASEL	protein_coding
ENSG00000135842	-2.86311	4.43337	401.414	2.71082e-89	3.75646e-87	NIBAN1	protein_coding
ENSG00000135905	-1.07828	3.36034	58.1899	2.38003e-14	8.88315e-14	DOCK10	protein_coding
ENSG00000135912	1.18681	5.2125	178.47	1.04601e-40	1.91868e-39	TTLL4	protein_coding
ENSG00000135916	-2.10064	9.15934	300.129	3.08793e-67	1.83864e-65	ITM2C	protein_coding
ENSG00000135919	1.4093	6.69998	54.2294	1.78394e-13	6.20128e-13	SERPINE2	protein_coding
ENSG00000135960	3.12284	4.14162	73.7508	8.86299e-18	4.21262e-17	EDAR	protein_coding
ENSG00000135976	1.62422	1.85122	46.2341	1.04934e-11	3.17426e-11	ANKRD36	protein_coding
ENSG00000136044	-1.75524	6.26754	772.308	5.66279e-170	8.6318e-167	APPL2	protein_coding
ENSG00000136052	-1.50701	4.54995	182.587	1.32028e-41	2.56044e-40	SLC41A2	protein_coding
ENSG00000136059	-1.45169	6.10992	139.393	3.61435e-32	4.12068e-31	VILL	protein_coding
ENSG00000136104	1.01162	5.51376	103.906	2.12116e-24	1.53542e-23	RNASEH2B	protein_coding
ENSG00000136108	1.56958	6.10078	231.619	2.64421e-52	8.72418e-51	CKAP2	protein_coding
ENSG00000136122	1.09794	3.5182	81.0108	2.24493e-19	1.18447e-18	BORA	protein_coding
ENSG00000136144	1.11626	5.01081	94.6264	2.29931e-22	1.45549e-21	RCBTB1	protein_coding
ENSG00000136155	1.24745	1.84079	7.57536	0.00591715	0.0084321	SCEL	protein_coding
ENSG00000136160	-1.35584	3.6801	125.469	4.01854e-29	3.91404e-28	EDNRB	protein_coding
ENSG00000136231	4.46312	2.25021	53.116	3.14422e-13	1.07029e-12	IGF2BP3	protein_coding
ENSG00000136244	1.09247	2.28416	10.7564	0.00103921	0.00160363	IL6	protein_coding
ENSG00000136261	1.0557	7.04372	106.102	7.00431e-25	5.25168e-24	BZW2	protein_coding
ENSG00000136271	1.09188	6.63321	225.526	5.63779e-51	1.77555e-49	DDX56	protein_coding
ENSG00000136274	-2.18617	0.729975	237.52	1.36615e-53	4.8093e-52	NACAD	protein_coding
ENSG00000136295	1.39973	7.54072	143.412	4.77769e-33	5.76158e-32	TTYH3	protein_coding
ENSG00000136371	1.71986	1.29423	35.1697	3.02193e-09	7.53899e-09	MTHFS	protein_coding
ENSG00000136378	1.11064	3.13577	46.9776	7.18023e-12	2.20662e-11	ADAMTS7	protein_coding
ENSG00000136383	1.88711	4.44928	32.4764	1.2065e-08	2.87082e-08	ALPK3	protein_coding
ENSG00000136492	1.25004	3.73023	116.227	4.23947e-27	3.66339e-26	BRIP1	protein_coding
ENSG00000136546	-4.8072	1.67492	295.422	3.27492e-66	1.89809e-64	SCN7A	protein_coding
ENSG00000136689	2.3434	4.5093	59.2774	1.36939e-14	5.21189e-14	IL1RN	protein_coding
ENSG00000136732	-1.68283	3.36277	190.064	3.07798e-43	6.62678e-42	GYPC	protein_coding
ENSG00000136826	-2.35428	6.61704	362.444	8.26793e-81	8.34623e-79	KLF4	protein_coding
ENSG00000136842	-2.68746	1.25953	211.398	6.80539e-48	1.86909e-46	TMOD1	protein_coding
ENSG00000136854	1.21927	5.24394	45.3457	1.65152e-11	4.9274e-11	STXBP1	protein_coding
ENSG00000136872	-2.68896	5.97783	110.514	7.56084e-26	6.0026e-25	ALDOB	protein_coding
ENSG00000136881	4.44304	0.899799	56.1272	6.793e-14	2.44479e-13	BAAT	protein_coding
ENSG00000136883	1.54722	5.14164	47.1263	6.65561e-12	2.05118e-11	KIF12	protein_coding
ENSG00000136891	1.13966	5.44761	224.185	1.10548e-50	3.44597e-49	TEX10	protein_coding
ENSG00000136943	1.68993	4.17368	55.2019	1.08764e-13	3.85376e-13	CTSV	protein_coding
ENSG00000136960	-1.37481	4.32885	73.0054	1.29293e-17	6.06217e-17	ENPP2	protein_coding
ENSG00000136982	2.16419	3.99228	210.438	1.10256e-47	2.97984e-46	DSCC1	protein_coding
ENSG00000136997	2.07208	8.0076	180.115	4.57387e-41	8.56244e-40	MYC	protein_coding
ENSG00000137033	1.04413	5.74165	15.066	0.000103817	0.000175188	IL33	protein_coding
ENSG00000137077	-2.01982	4.20123	79.3642	5.16541e-19	2.65822e-18	CCL21	protein_coding
ENSG00000137094	-2.33184	2.82728	266.177	7.72902e-60	3.52735e-58	DNAJB5	protein_coding
ENSG00000137135	1.42951	3.86782	139.665	3.1518e-32	3.61225e-31	ARHGEF39	protein_coding
ENSG00000137142	1.02954	1.43431	8.68196	0.00321375	0.0047203	IGFBPL1	protein_coding
ENSG00000137168	1.14738	5.53208	117.745	1.97159e-27	1.73918e-26	PPIL1	protein_coding
ENSG00000137198	1.21786	3.63537	25.7504	3.88554e-07	8.18057e-07	GMPR	protein_coding
ENSG00000137203	3.7286	2.67253	85.2019	2.69404e-20	1.50587e-19	TFAP2A	protein_coding
ENSG00000137251	-1.44557	3.07956	47.611	5.19771e-12	1.61592e-11	TINAG	protein_coding
ENSG00000137261	1.27075	2.02781	17.8265	2.41993e-05	4.33048e-05	KIAA0319	protein_coding
ENSG00000137265	-2.39796	2.96899	174.301	8.50734e-40	1.4957e-38	IRF4	protein_coding
ENSG00000137266	-1.36613	5.27068	188.351	7.28246e-43	1.52482e-41	SLC22A23	protein_coding
ENSG00000137269	-1.06216	5.33915	270.041	1.1117e-60	5.23012e-59	LRRC1	protein_coding
ENSG00000137273	-2.31696	2.71547	291.29	2.6027e-65	1.46395e-63	FOXF2	protein_coding
ENSG00000137285	-1.0459	1.58672	17.2551	3.26822e-05	5.77661e-05	TUBB2B	protein_coding
ENSG00000137309	1.35708	8.94016	127.342	1.56329e-29	1.5534e-28	HMGA1	protein_coding
ENSG00000137331	1.37608	6.48161	56.1572	6.69034e-14	2.40919e-13	IER3	protein_coding
ENSG00000137343	1.1719	4.04701	91.2216	1.28452e-21	7.77906e-21	ATAT1	protein_coding
ENSG00000137474	1.31676	3.50691	53.2941	2.87168e-13	9.7992e-13	MYO7A	protein_coding
ENSG00000137486	-1.04392	5.41241	166.387	4.55356e-38	7.3919e-37	ARRB1	protein_coding
ENSG00000137501	-1.21687	6.01252	109.483	1.27223e-25	9.9551e-25	SYTL2	protein_coding
ENSG00000137502	-1.02665	3.71681	97.9535	4.28329e-23	2.85984e-22	RAB30	protein_coding
ENSG00000137558	-1.50869	2.21773	37.5621	8.8548e-10	2.30882e-09	PI15	protein_coding
ENSG00000137563	1.41793	7.22406	49.3993	2.08818e-12	6.69545e-12	GGH	protein_coding
ENSG00000137571	2.13258	2.37579	83.3275	6.95241e-20	3.79026e-19	SLCO5A1	protein_coding
ENSG00000137573	1.96504	7.68488	55.0753	1.15997e-13	4.10623e-13	SULF1	protein_coding
ENSG00000137574	1.1009	5.34615	135.572	2.47573e-31	2.71884e-30	TGS1	protein_coding
ENSG00000137628	-1.37511	5.63231	100.344	1.2808e-23	8.84603e-23	DDX60	protein_coding
ENSG00000137634	-2.65547	5.44496	99.0721	2.4348e-23	1.65096e-22	NXPE4	protein_coding
ENSG00000137673	7.44558	6.26046	188.282	7.53766e-43	1.57393e-41	MMP7	protein_coding
ENSG00000137692	1.51214	5.25509	214.399	1.5075e-48	4.29511e-47	DCUN1D5	protein_coding
ENSG00000137699	4.56404	6.55525	210.026	1.35563e-47	3.64441e-46	TRIM29	protein_coding
ENSG00000137726	-2.14046	2.49723	177.904	1.39018e-40	2.53173e-39	FXYD6	protein_coding
ENSG00000137745	5.94033	1.33918	99.0687	2.43896e-23	1.65305e-22	MMP13	protein_coding
ENSG00000137747	3.51958	3.49266	110.067	9.47348e-26	7.46275e-25	TMPRSS13	protein_coding
ENSG00000137757	-2.00435	3.06113	127.712	1.29785e-29	1.2964e-28	CASP5	protein_coding
ENSG00000137767	-1.20844	6.25924	135.034	3.24528e-31	3.5309e-30	SQOR	protein_coding
ENSG00000137807	1.57693	4.88989	188.12	8.17972e-43	1.69868e-41	KIF23	protein_coding
ENSG00000137809	2.10043	5.02759	66.5718	3.37383e-16	1.44581e-15	ITGA11	protein_coding
ENSG00000137812	1.01292	4.73662	76.4147	2.29937e-18	1.13318e-17	KNL1	protein_coding
ENSG00000137819	-1.81248	4.28639	183.047	1.04747e-41	2.047e-40	PAQR5	protein_coding
ENSG00000137825	-1.61336	3.90697	116.128	4.4553e-27	3.83902e-26	ITPKA	protein_coding
ENSG00000137843	1.32896	3.20321	69.0202	9.74593e-17	4.34505e-16	PAK6	protein_coding
ENSG00000137857	1.11056	2.45934	25.9673	3.47246e-07	7.34741e-07	DUOX1	protein_coding
ENSG00000137860	-1.64066	3.44421	21.9832	2.75041e-06	5.37563e-06	SLC28A2	protein_coding
ENSG00000137868	5.96296	3.66642	180.575	3.62971e-41	6.85597e-40	STRA6	protein_coding
ENSG00000137872	-3.02649	3.56034	443.929	1.5112e-98	2.84385e-96	SEMA6D	protein_coding
ENSG00000137877	3.2538	2.83971	120.383	5.21409e-28	4.74497e-27	SPTBN5	protein_coding
ENSG00000137878	-1.1458	2.67052	68.507	1.26429e-16	5.58757e-16	GCOM1	protein_coding
ENSG00000137936	-1.40807	4.56541	222.912	2.09511e-50	6.45168e-49	BCAR3	protein_coding
ENSG00000137941	-1.27101	1.43243	46.2853	1.0223e-11	3.09678e-11	TTLL7	protein_coding
ENSG00000137965	1.16564	4.00397	27.7991	1.34587e-07	2.93955e-07	IFI44	protein_coding
ENSG00000138028	3.82563	4.69015	254.615	2.56019e-57	1.06335e-55	CGREF1	protein_coding
ENSG00000138031	1.09358	5.36554	95.7311	1.31595e-22	8.50677e-22	ADCY3	protein_coding
ENSG00000138035	1.06276	5.59613	157.175	4.68769e-36	6.87724e-35	PNPT1	protein_coding
ENSG00000138050	1.2631	3.59008	266.944	5.26033e-60	2.41516e-58	THUMPD2	protein_coding
ENSG00000138074	1.83259	6.91327	148.245	4.19306e-34	5.35749e-33	SLC5A6	protein_coding
ENSG00000138100	2.6966	1.47779	24.9598	5.85376e-07	1.214e-06	TRIM54	protein_coding
ENSG00000138101	1.64872	3.49164	116.659	3.40852e-27	2.95709e-26	DTNB	protein_coding
ENSG00000138131	-1.58778	1.06678	85.8823	1.90967e-20	1.07533e-19	LOXL4	protein_coding
ENSG00000138160	1.08836	5.53499	106.275	6.41731e-25	4.83296e-24	KIF11	protein_coding
ENSG00000138180	1.69908	5.32917	190.087	3.0439e-43	6.56267e-42	CEP55	protein_coding
ENSG00000138182	1.0694	4.81521	92.2856	7.50294e-22	4.59675e-21	KIF20B	protein_coding
ENSG00000138193	-1.97464	4.99082	420.502	1.89763e-93	3.07719e-91	PLCE1	protein_coding
ENSG00000138207	1.40345	3.97051	19.7759	8.70729e-06	1.62335e-05	RBP4	protein_coding
ENSG00000138316	1.33366	3.30203	55.9702	7.35786e-14	2.64145e-13	ADAMTS14	protein_coding
ENSG00000138346	1.55642	3.57702	153.03	3.77364e-35	5.1868e-34	DNA2	protein_coding
ENSG00000138356	-1.82809	1.99296	89.2287	3.51717e-21	2.0788e-20	AOX1	protein_coding
ENSG00000138363	1.09306	7.37261	137.251	1.06284e-31	1.18341e-30	ATIC	protein_coding
ENSG00000138411	1.73707	2.935	97.1495	6.42842e-23	4.23276e-22	HECW2	protein_coding
ENSG00000138435	-1.59161	0.567883	73.0672	1.25307e-17	5.88979e-17	CHRNA1	protein_coding
ENSG00000138442	1.16297	5.69955	200.002	2.08608e-45	5.09585e-44	WDR12	protein_coding
ENSG00000138600	-1.48393	6.1237	483.449	3.79525e-107	9.18269e-105	SPPL2A	protein_coding
ENSG00000138606	1.18011	3.65824	23.0964	1.54079e-06	3.07251e-06	SHF	protein_coding
ENSG00000138615	-2.67572	2.97682	100.979	9.296e-24	6.46732e-23	CILP	protein_coding
ENSG00000138658	1.37204	2.86127	124.438	6.75604e-29	6.49321e-28	ZGRF1	protein_coding
ENSG00000138669	-4.04798	1.04223	741.589	2.70553e-163	3.17234e-160	PRKG2	protein_coding
ENSG00000138678	-2.43724	3.49917	351.102	2.43827e-78	2.21229e-76	GPAT3	protein_coding
ENSG00000138685	-1.34026	2.2375	50.8857	9.7904e-13	3.20867e-12	FGF2	protein_coding
ENSG00000138722	-3.05366	2.61368	198	5.70406e-45	1.35221e-43	MMRN1	protein_coding
ENSG00000138735	-1.66643	4.54827	172.781	1.8275e-39	3.16397e-38	PDE5A	protein_coding
ENSG00000138744	-2.01909	5.34361	423.15	5.0335e-94	8.33974e-92	NAAA	protein_coding
ENSG00000138772	1.66316	6.75127	111.626	4.314e-26	3.47009e-25	ANXA3	protein_coding
ENSG00000138778	1.45571	4.45466	118.058	1.68355e-27	1.49286e-26	CENPE	protein_coding
ENSG00000138792	-2.97259	3.27328	408.69	7.06875e-91	1.03605e-88	ENPEP	protein_coding
ENSG00000138795	2.30387	4.05457	126.237	2.72932e-29	2.67716e-28	LEF1	protein_coding
ENSG00000138944	-2.99053	1.95016	259.835	1.86418e-58	8.07263e-57	SHISAL1	protein_coding
ENSG00000139055	2.79546	2.89122	58.3779	2.16311e-14	8.09732e-14	ERP27	protein_coding
ENSG00000139117	-2.08813	3.0442	269.645	1.3561e-60	6.36031e-59	CPNE8	protein_coding
ENSG00000139131	1.01388	4.48595	80.2379	3.31944e-19	1.72808e-18	YARS2	protein_coding
ENSG00000139146	1.18267	6.75842	97.4077	5.64271e-23	3.73154e-22	SINHCAF	protein_coding
ENSG00000139163	-1.04104	6.7921	151.331	8.87299e-35	1.19691e-33	ETNK1	protein_coding
ENSG00000139193	-1.7205	1.13308	114.496	1.01491e-26	8.52355e-26	CD27	protein_coding
ENSG00000139209	-1.98587	2.46048	62.0446	3.35763e-15	1.3356e-14	SLC38A4	protein_coding
ENSG00000139219	1.57189	1.86554	7.87641	0.00500839	0.00719945	COL2A1	protein_coding
ENSG00000139266	1.00956	4.59919	150.976	1.06092e-34	1.42231e-33	MARCHF9	protein_coding
ENSG00000139289	2.74289	7.16078	161.119	6.44413e-37	9.80318e-36	PHLDA1	protein_coding
ENSG00000139292	2.95401	6.17201	94.4794	2.47657e-22	1.56446e-21	LGR5	protein_coding
ENSG00000139343	1.42303	6.57388	73.6588	9.28589e-18	4.40401e-17	SNRPF	protein_coding
ENSG00000139433	-1.47517	5.51377	469.873	3.41524e-104	7.54471e-102	GLTP	protein_coding
ENSG00000139438	1.39389	3.42885	54.2485	1.76668e-13	6.14674e-13	FAM222A	protein_coding
ENSG00000139496	1.06339	6.47496	143.689	4.15504e-33	5.0346e-32	NUP58	protein_coding
ENSG00000139508	-1.31349	4.97123	129.218	6.07752e-30	6.15137e-29	SLC46A3	protein_coding
ENSG00000139514	1.2505	7.40788	105.61	8.9765e-25	6.67783e-24	SLC7A1	protein_coding
ENSG00000139515	4.93066	4.13749	248.088	6.78237e-56	2.65086e-54	PDX1	protein_coding
ENSG00000139540	-1.29188	6.3629	47.7204	4.91556e-12	1.53352e-11	SLC39A5	protein_coding
ENSG00000139567	-1.56847	6.03472	204.615	2.05525e-46	5.2564e-45	ACVRL1	protein_coding
ENSG00000139572	1.70258	0.627462	40.3274	2.14773e-10	5.86595e-10	GPR84	protein_coding
ENSG00000139618	2.14782	4.3598	214.846	1.20416e-48	3.46321e-47	BRCA2	protein_coding
ENSG00000139626	-1.23437	2.35136	53.4344	2.67373e-13	9.15446e-13	ITGB7	protein_coding
ENSG00000139629	1.92843	6.41862	136.919	1.25582e-31	1.3932e-30	GALNT6	protein_coding
ENSG00000139675	1.1155	2.13607	62.1007	3.26328e-15	1.29909e-14	HNRNPA1L2	protein_coding
ENSG00000139734	1.81502	4.54136	225.42	5.94438e-51	1.86825e-49	DIAPH3	protein_coding
ENSG00000139874	-1.30995	3.07713	52.38	4.57355e-13	1.53658e-12	SSTR1	protein_coding
ENSG00000139880	1.198	3.53056	75.8709	3.02823e-18	1.48137e-17	CDH24	protein_coding
ENSG00000139946	-1.25171	3.50836	85.8811	1.91085e-20	1.0756e-19	PELI2	protein_coding
ENSG00000139970	-1.58685	1.95205	87.5152	8.36362e-21	4.83087e-20	RTN1	protein_coding
ENSG00000139998	1.24033	6.64111	80.7432	2.57039e-19	1.35058e-18	RAB15	protein_coding
ENSG00000140092	-1.33366	4.11173	88.7744	4.42513e-21	2.60333e-20	FBLN5	protein_coding
ENSG00000140093	2.78785	1.13243	26.274	2.96257e-07	6.30177e-07	SERPINA10	protein_coding
ENSG00000140104	1.45101	3.37129	149.647	2.07041e-34	2.71828e-33	CLBA1	protein_coding
ENSG00000140263	1.53072	5.59536	163.98	1.52777e-37	2.41826e-36	SORD	protein_coding
ENSG00000140274	1.51478	4.78221	12.4993	0.000407111	0.000650754	DUOXA2	protein_coding
ENSG00000140285	-1.15981	2.87985	32.2139	1.381e-08	3.26619e-08	FGF7	protein_coding
ENSG00000140287	-1.39692	0.480536	51.0964	8.79394e-13	2.89079e-12	HDC	protein_coding
ENSG00000140297	-1.96866	7.26076	95.0604	1.84663e-22	1.17627e-21	GCNT3	protein_coding
ENSG00000140323	-2.22677	2.60558	221.866	3.54307e-50	1.07584e-48	DISP2	protein_coding
ENSG00000140379	1.12166	2.66668	21.0092	4.5708e-06	8.74736e-06	BCL2A1	protein_coding
ENSG00000140416	-1.1938	8.53667	115.47	6.20772e-27	5.29255e-26	TPM1	protein_coding
ENSG00000140450	-1.55537	5.02244	233.659	9.49123e-53	3.19371e-51	ARRDC4	protein_coding
ENSG00000140451	1.84705	3.01612	156.366	7.04301e-36	1.02342e-34	PIF1	protein_coding
ENSG00000140511	1.85644	4.1651	75.3318	3.97897e-18	1.93157e-17	HAPLN3	protein_coding
ENSG00000140519	2.79221	1.29277	49.1179	2.41036e-12	7.68483e-12	RHCG	protein_coding
ENSG00000140525	1.41677	5.49893	185.409	3.19608e-42	6.43564e-41	FANCI	protein_coding
ENSG00000140534	1.81367	3.81784	151.029	1.03269e-34	1.38567e-33	TICRR	protein_coding
ENSG00000140678	1.51321	4.44261	37.2313	1.04914e-09	2.72065e-09	ITGAX	protein_coding
ENSG00000140682	-1.44435	4.92972	150.134	1.62087e-34	2.14098e-33	TGFB1I1	protein_coding
ENSG00000140807	3.436	6.96429	81.3742	1.86783e-19	9.88587e-19	NKD1	protein_coding
ENSG00000140832	-1.13126	5.09575	195.584	1.92101e-44	4.37044e-43	MARVELD3	protein_coding
ENSG00000140835	5.83425	1.94989	59.0969	1.50094e-14	5.68843e-14	CHST4	protein_coding
ENSG00000140859	1.34079	4.43137	54.3348	1.69084e-13	5.89378e-13	KIFC3	protein_coding
ENSG00000140937	1.68392	5.92483	59.9705	9.62889e-15	3.69799e-14	CDH11	protein_coding
ENSG00000140988	1.03813	10.5278	154.27	2.02183e-35	2.83783e-34	RPS2	protein_coding
ENSG00000141052	-2.90784	2.72616	265.461	1.107e-59	5.03701e-58	MYOCD	protein_coding
ENSG00000141076	1.19412	6.20906	180.037	4.75759e-41	8.87638e-40	UTP4	protein_coding
ENSG00000141101	1.31211	6.04612	213.554	2.30472e-48	6.5299e-47	NOB1	protein_coding
ENSG00000141293	1.47155	3.86444	46.2602	1.03545e-11	3.13347e-11	SKAP1	protein_coding
ENSG00000141338	-4.51892	2.50112	517.755	1.30317e-114	4.05394e-112	ABCA8	protein_coding
ENSG00000141378	1.07759	5.12881	79.5955	4.5946e-19	2.37087e-18	PTRH2	protein_coding
ENSG00000141391	2.13426	1.77841	202.484	5.99518e-46	1.51049e-44	PRELID3A	protein_coding
ENSG00000141404	-1.06994	1.96288	56.7035	5.0673e-14	1.84566e-13	GNAL	protein_coding
ENSG00000141431	-1.95874	0.612217	68.3292	1.38357e-16	6.09177e-16	ASXL3	protein_coding
ENSG00000141434	-5.32835	2.12395	481.02	1.28167e-106	3.00561e-104	MEP1B	protein_coding
ENSG00000141447	-1.46707	4.42714	147.24	6.95317e-34	8.76652e-33	OSBPL1A	protein_coding
ENSG00000141469	1.71481	3.27216	13.1439	0.000288462	0.00046643	SLC14A1	protein_coding
ENSG00000141497	1.1995	2.01862	45.7046	1.37498e-11	4.12737e-11	ZMYND15	protein_coding
ENSG00000141505	2.69875	2.23738	89.6732	2.80933e-21	1.66885e-20	ASGR1	protein_coding
ENSG00000141519	1.31397	1.62367	67.1478	2.51891e-16	1.08739e-15	CCDC40	protein_coding
ENSG00000141527	2.39617	2.03794	133.373	7.49279e-31	8.00368e-30	CARD14	protein_coding
ENSG00000141570	1.73419	3.9888	244.752	3.61849e-55	1.36865e-53	CBX8	protein_coding
ENSG00000141574	-2.96091	5.28088	346.119	2.96727e-77	2.61446e-75	SECTM1	protein_coding
ENSG00000141582	1.45016	5.35406	150.742	1.19321e-34	1.59265e-33	CBX4	protein_coding
ENSG00000141682	2.37293	3.94678	160.587	8.42017e-37	1.2771e-35	PMAIP1	protein_coding
ENSG00000141738	1.68577	5.89447	66.4311	3.62346e-16	1.54669e-15	GRB7	protein_coding
ENSG00000141756	1.86263	6.63299	78.6176	7.53743e-19	3.83232e-18	FKBP10	protein_coding
ENSG00000141933	1.22632	2.31544	37.1724	1.08133e-09	2.8008e-09	TPGS1	protein_coding
ENSG00000141934	1.00222	7.2231	73.0928	1.23693e-17	5.81931e-17	PLPP2	protein_coding
ENSG00000142089	1.53298	8.99102	92.5781	6.47188e-22	3.97786e-21	IFITM3	protein_coding
ENSG00000142102	2.93041	6.22482	122.992	1.40024e-28	1.32488e-27	PGGHG	protein_coding
ENSG00000142149	1.11237	5.23335	19.8726	8.27766e-06	1.54666e-05	HUNK	protein_coding
ENSG00000142185	1.30907	4.69588	49.9911	1.54447e-12	4.99307e-12	TRPM2	protein_coding
ENSG00000142207	1.06105	5.88328	128.439	8.99758e-30	9.04088e-29	URB1	protein_coding
ENSG00000142235	2.06311	2.92344	135.265	2.88988e-31	3.16001e-30	LMTK3	protein_coding
ENSG00000142528	1.25731	3.66081	199.678	2.45533e-45	5.9787e-44	ZNF473	protein_coding
ENSG00000142530	1.6328	1.47595	84.7618	3.3657e-20	1.87102e-19	FAM71E1	protein_coding
ENSG00000142544	1.8242	3.01322	80.4199	3.02738e-19	1.58144e-18	CTU1	protein_coding
ENSG00000142583	-1.42744	3.03542	62.3194	2.92031e-15	1.16499e-14	SLC2A5	protein_coding
ENSG00000142619	5.84414	2.28228	57.3043	3.7333e-14	1.3729e-13	PADI3	protein_coding
ENSG00000142621	1.23054	0.609693	32.4543	1.22028e-08	2.89948e-08	FHAD1	protein_coding
ENSG00000142623	2.72134	1.54787	52.2693	4.83885e-13	1.62178e-12	PADI1	protein_coding
ENSG00000142632	1.44558	3.99198	94.2265	2.81403e-22	1.76811e-21	ARHGEF19	protein_coding
ENSG00000142661	2.10576	4.52912	59.8313	1.03348e-14	3.96113e-14	MYOM3	protein_coding
ENSG00000142700	6.60365	0.825779	63.6802	1.46346e-15	5.96776e-15	DMRTA2	protein_coding
ENSG00000142731	1.1495	4.12878	113.415	1.75036e-26	1.44926e-25	PLK4	protein_coding
ENSG00000142765	1.09856	4.35929	30.0426	4.22653e-08	9.61137e-08	SYTL1	protein_coding
ENSG00000142875	-1.88457	6.07491	198.865	3.69364e-45	8.85253e-44	PRKACB	protein_coding
ENSG00000142945	1.58513	5.21442	181.028	2.89102e-41	5.48789e-40	KIF2C	protein_coding
ENSG00000142959	-5.90497	2.9579	1496.89	0	0	BEST4	protein_coding
ENSG00000143061	-1.18044	4.82621	163.256	2.19962e-37	3.44592e-36	IGSF3	protein_coding
ENSG00000143067	1.56246	3.55989	113.398	1.76556e-26	1.46025e-25	ZNF697	protein_coding
ENSG00000143167	-1.56837	8.61101	87.0028	1.08366e-20	6.20056e-20	GPA33	protein_coding
ENSG00000143196	-3.80542	2.50355	336.813	3.15509e-75	2.62804e-73	DPT	protein_coding
ENSG00000143217	2.17709	4.36978	120.869	4.08164e-28	3.75703e-27	NECTIN4	protein_coding
ENSG00000143228	1.89354	4.30584	190.099	3.02444e-43	6.52997e-42	NUF2	protein_coding
ENSG00000143256	1.03364	5.66255	99.0119	2.50994e-23	1.7004e-22	PFDN2	protein_coding
ENSG00000143297	-1.34965	2.32334	28.7951	8.04565e-08	1.78827e-07	FCRL5	protein_coding
ENSG00000143320	1.65177	2.94014	29.2233	6.44978e-08	1.44558e-07	CRABP2	protein_coding
ENSG00000143333	2.50017	4.41326	157.23	4.5592e-36	6.69517e-35	RGS16	protein_coding
ENSG00000143344	-1.25563	4.07305	133.761	6.16316e-31	6.61119e-30	RGL1	protein_coding
ENSG00000143375	-1.24892	7.10994	162.593	3.0693e-37	4.74497e-36	CGN	protein_coding
ENSG00000143416	-1.8971	8.66512	106.164	6.78847e-25	5.1024e-24	SELENBP1	protein_coding
ENSG00000143476	1.35771	4.58835	146.471	1.02415e-33	1.2796e-32	DTL	protein_coding
ENSG00000143479	1.18834	2.85486	66.477	3.54004e-16	1.51363e-15	DYRK3	protein_coding
ENSG00000143494	1.69926	1.75371	81.9387	1.40371e-19	7.51025e-19	VASH2	protein_coding
ENSG00000143498	1.5347	2.56119	175.67	4.27485e-40	7.59459e-39	TAF1A	protein_coding
ENSG00000143507	1.27053	3.96131	83.2752	7.13913e-20	3.88649e-19	DUSP10	protein_coding
ENSG00000143590	1.92349	3.95726	98.2414	3.70358e-23	2.4793e-22	EFNA3	protein_coding
ENSG00000143603	-2.07062	2.28556	207.243	5.48689e-47	1.42969e-45	KCNN3	protein_coding
ENSG00000143786	1.73466	1.76877	90.5439	1.80915e-21	1.08785e-20	CNIH3	protein_coding
ENSG00000143816	-1.67378	1.43785	94.392	2.58843e-22	1.62972e-21	WNT9A	protein_coding
ENSG00000143839	2.48327	1.20623	27.691	1.42322e-07	3.10315e-07	REN	protein_coding
ENSG00000143847	1.65696	0.831389	40.2925	2.18647e-10	5.96641e-10	PPFIA4	protein_coding
ENSG00000143867	-2.15724	0.673429	81.0401	2.21189e-19	1.16745e-18	OSR1	protein_coding
ENSG00000143882	2.95706	2.97756	129.789	4.55623e-30	4.65175e-29	ATP6V1C2	protein_coding
ENSG00000143919	1.04153	3.54012	97.7217	4.81519e-23	3.20655e-22	CAMKMT	protein_coding
ENSG00000143995	-1.67786	3.13687	116.552	3.59865e-27	3.12027e-26	MEIS1	protein_coding
ENSG00000144026	1.00656	4.4795	61.0379	5.59861e-15	2.18763e-14	ZNF514	protein_coding
ENSG00000144045	-1.03415	3.77498	32.5627	1.15409e-08	2.75259e-08	DQX1	protein_coding
ENSG00000144063	-2.30047	3.83856	286.378	3.06105e-64	1.66048e-62	MALL	protein_coding
ENSG00000144136	-1.43813	6.16813	298.157	8.30328e-67	4.86796e-65	SLC20A1	protein_coding
ENSG00000144161	1.23111	3.87746	166.533	4.22991e-38	6.88851e-37	ZC3H8	protein_coding
ENSG00000144218	-2.87826	1.00202	271.978	4.20572e-61	2.00337e-59	AFF3	protein_coding
ENSG00000144354	1.83262	7.35371	149.218	2.56953e-34	3.34259e-33	CDCA7	protein_coding
ENSG00000144381	1.47441	9.53001	181.05	2.85851e-41	5.43295e-40	HSPD1	protein_coding
ENSG00000144395	2.31656	1.67014	165.388	7.52515e-38	1.20363e-36	CCDC150	protein_coding
ENSG00000144426	-1.3109	3.74093	67.0679	2.62311e-16	1.13077e-15	NBEAL1	protein_coding
ENSG00000144452	4.63119	1.60455	53.9754	2.03013e-13	7.02184e-13	ABCA12	protein_coding
ENSG00000144485	1.7464	6.07768	86.7929	1.20499e-20	6.87668e-20	HES6	protein_coding
ENSG00000144554	1.27224	4.63156	150.199	1.56828e-34	2.07331e-33	FANCD2	protein_coding
ENSG00000144559	1.13875	3.6747	146.792	8.71379e-34	1.09411e-32	TAMM41	protein_coding
ENSG00000144596	1.17423	1.45426	17.9036	2.3238e-05	4.16676e-05	GRIP2	protein_coding
ENSG00000144619	-2.50771	1.39769	348.81	7.69757e-78	6.86164e-76	CNTN4	protein_coding
ENSG00000144642	-1.44442	2.00148	108.15	2.49154e-25	1.92297e-24	RBMS3	protein_coding
ENSG00000144712	-2.18742	0.552147	239.398	5.32093e-54	1.90392e-52	CAND2	protein_coding
ENSG00000144810	1.88312	5.47364	47.7573	4.82388e-12	1.50554e-11	COL8A1	protein_coding
ENSG00000144820	-1.43367	3.43927	30.9266	2.67968e-08	6.1973e-08	ADGRG7	protein_coding
ENSG00000144821	-1.5565	1.08241	88.3105	5.59468e-21	3.27369e-20	MYH15	protein_coding
ENSG00000144857	-1.41218	3.25158	55.3481	1.00966e-13	3.58997e-13	BOC	protein_coding
ENSG00000145113	-1.01107	6.92223	15.1732	9.80841e-05	0.000165845	MUC4	protein_coding
ENSG00000145147	-1.76666	3.05135	71.6096	2.62272e-17	1.20926e-16	SLIT2	protein_coding
ENSG00000145220	1.41936	5.15182	150.845	1.13318e-34	1.51386e-33	LYAR	protein_coding
ENSG00000145244	3.57446	1.26201	139.397	3.60587e-32	4.1141e-31	CORIN	protein_coding
ENSG00000145287	-2.82864	6.09852	236.146	2.723e-53	9.43334e-52	PLAC8	protein_coding
ENSG00000145293	1.0803	5.87639	135.816	2.18957e-31	2.4098e-30	ENOPH1	protein_coding
ENSG00000145362	-2.93078	2.79442	329.83	1.04662e-73	8.30917e-72	ANK2	protein_coding
ENSG00000145384	-3.02259	3.88705	175.55	4.54e-40	8.05625e-39	FABP2	protein_coding
ENSG00000145386	1.23857	5.68799	106.07	7.1165e-25	5.33056e-24	CCNA2	protein_coding
ENSG00000145506	4.17752	4.40846	190.769	2.16016e-43	4.6972e-42	NKD2	protein_coding
ENSG00000145604	1.1414	5.53486	133.955	5.5885e-31	6.01592e-30	SKP2	protein_coding
ENSG00000145649	-1.43461	2.88038	50.6523	1.1027e-12	3.60001e-12	GZMA	protein_coding
ENSG00000145681	-2.29196	1.98134	208.129	3.51666e-47	9.24216e-46	HAPLN1	protein_coding
ENSG00000145687	-1.7487	2.85266	192.898	7.41121e-44	1.63486e-42	SSBP2	protein_coding
ENSG00000145703	-1.45577	5.77049	108.171	2.46607e-25	1.90523e-24	IQGAP2	protein_coding
ENSG00000145861	-1.49501	0.688281	129.085	6.49915e-30	6.55636e-29	C1QTNF2	protein_coding
ENSG00000145936	-3.11443	3.20783	283.394	1.36794e-63	7.26534e-62	KCNMB1	protein_coding
ENSG00000146038	2.19635	2.1838	29.1531	6.68778e-08	1.49738e-07	DCDC2	protein_coding
ENSG00000146039	-3.29719	3.17005	313.882	3.1156e-70	2.15869e-68	SLC17A4	protein_coding
ENSG00000146054	2.47428	2.70085	41.2273	1.35515e-10	3.75778e-10	TRIM7	protein_coding
ENSG00000146122	-1.80484	3.11712	220.014	8.9816e-50	2.68444e-48	DAAM2	protein_coding
ENSG00000146197	1.43881	2.50057	20.7396	5.26158e-06	1.00153e-05	SCUBE3	protein_coding
ENSG00000146233	1.61208	3.71155	62.8246	2.2596e-15	9.08308e-15	CYP39A1	protein_coding
ENSG00000146263	1.42527	4.41371	196.176	1.42665e-44	3.28994e-43	MMS22L	protein_coding
ENSG00000146267	-1.66432	1.01328	64.5926	9.21013e-16	3.8191e-15	FAXC	protein_coding
ENSG00000146374	-1.06696	1.76145	20.4909	5.99146e-06	1.13359e-05	RSPO3	protein_coding
ENSG00000146410	1.68558	3.11897	137.614	8.85259e-32	9.9075e-31	MTFR2	protein_coding
ENSG00000146411	2.1531	2.96185	56.7631	4.91604e-14	1.79228e-13	SLC2A12	protein_coding
ENSG00000146469	-3.42372	2.62474	205.18	1.54674e-46	3.98932e-45	VIP	protein_coding
ENSG00000146477	2.1372	4.69592	114.647	9.40099e-27	7.92146e-26	SLC22A3	protein_coding
ENSG00000146521	1.59049	1.8403	37.912	7.4007e-10	1.93663e-09	LINC01558	lncRNA
ENSG00000146670	1.55582	5.6052	184.055	6.31053e-42	1.25413e-40	CDCA5	protein_coding
ENSG00000146674	1.08287	7.07768	34.5275	4.20262e-09	1.03809e-08	IGFBP3	protein_coding
ENSG00000146677	2.01014	2.47401	63.4154	1.67402e-15	6.78825e-15	AC004453.1	processed_pseudogene
ENSG00000146731	1.36709	8.31177	219.598	1.10707e-49	3.29592e-48	CCT6A	protein_coding
ENSG00000146733	1.49886	4.93704	114.622	9.52043e-27	8.01325e-26	PSPH	protein_coding
ENSG00000146858	2.52678	3.09273	184.772	4.40215e-42	8.80604e-41	ZC3HAV1L	protein_coding
ENSG00000146859	-1.13366	3.8566	183.332	9.07904e-42	1.7834e-40	TMEM140	protein_coding
ENSG00000146904	1.17577	5.32925	66.5141	3.47392e-16	1.48702e-15	EPHA1	protein_coding
ENSG00000146918	1.3841	5.55086	215.367	9.2669e-49	2.67529e-47	NCAPG2	protein_coding
ENSG00000146938	-1.85142	0.584785	112.042	3.49741e-26	2.82668e-25	NLGN4X	protein_coding
ENSG00000146966	-1.3283	3.48867	108.971	1.64692e-25	1.28147e-24	DENND2A	protein_coding
ENSG00000147027	-1.20284	4.08323	56.5273	5.54248e-14	2.0077e-13	TMEM47	protein_coding
ENSG00000147036	-1.39457	1.43665	73.3401	1.09128e-17	5.15156e-17	LANCL3	protein_coding
ENSG00000147099	1.41906	3.46454	91.3678	1.19302e-21	7.23356e-21	HDAC8	protein_coding
ENSG00000147118	1.0917	3.06029	115.225	7.0253e-27	5.97248e-26	ZNF182	protein_coding
ENSG00000147138	-1.11349	1.05619	30.8992	2.71789e-08	6.28091e-08	GPR174	protein_coding
ENSG00000147140	1.05089	8.91386	149.994	1.73883e-34	2.2948e-33	NONO	protein_coding
ENSG00000147162	1.08191	7.54214	62.5457	2.6033e-15	1.04235e-14	OGT	protein_coding
ENSG00000147174	1.04567	0.559295	37.3573	9.83528e-10	2.5566e-09	GCNA	protein_coding
ENSG00000147206	3.37575	2.02345	25.8195	3.74886e-07	7.907e-07	NXF3	protein_coding
ENSG00000147383	1.03412	5.48751	84.3521	4.14052e-20	2.29089e-19	NSDHL	protein_coding
ENSG00000147443	-1.02122	2.67239	47.3908	5.81555e-12	1.7992e-11	DOK2	protein_coding
ENSG00000147536	1.64491	3.05459	120.576	4.7326e-28	4.32488e-27	GINS4	protein_coding
ENSG00000147592	1.35909	4.59975	67.7636	1.84324e-16	8.02298e-16	LACTB2	protein_coding
ENSG00000147655	-3.48928	0.483893	155.323	1.19024e-35	1.70035e-34	RSPO2	protein_coding
ENSG00000147689	2.42198	1.47827	29.9658	4.39735e-08	9.98789e-08	FAM83A	protein_coding
ENSG00000147799	1.11782	4.61656	87.7388	7.46946e-21	4.33411e-20	ARHGAP39	protein_coding
ENSG00000147874	1.09306	4.59675	127.531	1.42128e-29	1.41691e-28	HAUS6	protein_coding
ENSG00000147883	-3.14968	4.6819	598.806	3.04378e-132	1.65701e-129	CDKN2B	protein_coding
ENSG00000147889	3.6068	3.30392	87.3606	9.04358e-21	5.19997e-20	CDKN2A	protein_coding
ENSG00000147955	1.18547	7.11368	157.939	3.19141e-36	4.72298e-35	SIGMAR1	protein_coding
ENSG00000147996	1.09729	2.53671	64.0294	1.22578e-15	5.01869e-15	CBWD5	protein_coding
ENSG00000148180	-1.70179	8.62706	212.77	3.41659e-48	9.55581e-47	GSN	protein_coding
ENSG00000148335	1.33375	4.42572	200.634	1.51885e-45	3.74021e-44	NTMT1	protein_coding
ENSG00000148346	2.23438	9.23267	44.4085	2.66525e-11	7.80977e-11	LCN2	protein_coding
ENSG00000148357	-2.43281	4.25311	209.945	1.41207e-47	3.78946e-46	HMCN2	protein_coding
ENSG00000148483	-3.51981	4.10634	390.107	7.84608e-87	9.41715e-85	TMEM236	protein_coding
ENSG00000148488	-1.06209	1.09916	20.2978	6.62781e-06	1.25003e-05	ST8SIA6	protein_coding
ENSG00000148516	-1.48013	4.29722	105.735	8.42733e-25	6.28463e-24	ZEB1	protein_coding
ENSG00000148541	-1.49673	0.50143	98.5366	3.19069e-23	2.14917e-22	FAM13C	protein_coding
ENSG00000148584	-1.21781	4.89011	62.7196	2.38328e-15	9.57521e-15	A1CF	protein_coding
ENSG00000148734	3.57933	2.17031	132.546	1.13642e-30	1.19795e-29	NPFFR1	protein_coding
ENSG00000148735	1.83678	5.24927	69.8352	6.44712e-17	2.89636e-16	PLEKHS1	protein_coding
ENSG00000148773	1.15861	7.65806	69.9631	6.04254e-17	2.72182e-16	MKI67	protein_coding
ENSG00000148824	1.33002	2.42512	68.7102	1.1405e-16	5.05811e-16	MTG1	protein_coding
ENSG00000148840	1.04793	6.09048	155.748	9.61217e-36	1.38748e-34	PPRC1	protein_coding
ENSG00000148842	-1.65509	4.42145	510.844	4.15569e-113	1.2669e-110	CNNM2	protein_coding
ENSG00000148843	1.02102	6.31357	119.547	7.94922e-28	7.14446e-27	PDCD11	protein_coding
ENSG00000148848	4.4892	4.74259	146.471	1.02406e-33	1.2796e-32	ADAM12	protein_coding
ENSG00000148935	1.84398	1.53857	71.4123	2.89853e-17	1.3336e-16	GAS2	protein_coding
ENSG00000149043	2.04766	1.04485	46.4628	9.33751e-12	2.83869e-11	SYT8	protein_coding
ENSG00000149090	-1.57999	2.8374	119.315	8.93713e-28	8.01345e-27	PAMR1	protein_coding
ENSG00000149150	1.21272	5.20684	64.8188	8.21119e-16	3.41509e-15	SLC43A1	protein_coding
ENSG00000149218	-1.51919	5.95179	393.34	1.55168e-87	1.92295e-85	ENDOD1	protein_coding
ENSG00000149243	4.05263	2.88364	180.113	4.57809e-41	8.56244e-40	KLHL35	protein_coding
ENSG00000149256	1.34833	2.27051	31.8021	1.70711e-08	4.00885e-08	TENM4	protein_coding
ENSG00000149257	1.148	7.68591	112.764	2.43058e-26	1.98976e-25	SERPINH1	protein_coding
ENSG00000149260	-1.35046	7.37599	205.645	1.22486e-46	3.1645e-45	CAPN5	protein_coding
ENSG00000149273	1.0253	11.315	54.7947	1.33803e-13	4.7027e-13	RPS3	protein_coding
ENSG00000149289	-1.34138	3.95274	88.2716	5.70574e-21	3.3374e-20	ZC3H12C	protein_coding
ENSG00000149294	-2.85566	2.38746	315.811	1.18413e-70	8.31783e-69	NCAM1	protein_coding
ENSG00000149295	3.20022	1.91761	38.8358	4.6099e-10	1.22654e-09	DRD2	protein_coding
ENSG00000149380	2.04876	1.47979	70.8281	3.89737e-17	1.77495e-16	P4HA3	protein_coding
ENSG00000149451	-2.19242	1.86246	155.142	1.30385e-35	1.85744e-34	ADAM33	protein_coding
ENSG00000149485	1.62316	4.83717	52.8416	3.61568e-13	1.22584e-12	FADS1	protein_coding
ENSG00000149527	1.01376	2.52175	16.4083	5.10612e-05	8.85367e-05	PLCH2	protein_coding
ENSG00000149534	-2.07355	0.791368	108.162	2.47669e-25	1.91247e-24	MS4A2	protein_coding
ENSG00000149554	1.35629	4.84545	176.258	3.17978e-40	5.69558e-39	CHEK1	protein_coding
ENSG00000149557	-1.43683	2.5026	128.485	8.79111e-30	8.84507e-29	FEZ1	protein_coding
ENSG00000149582	-1.36003	2.2761	75.0328	4.62964e-18	2.24031e-17	TMEM25	protein_coding
ENSG00000149591	-2.34674	7.77152	166.711	3.86805e-38	6.3127e-37	TAGLN	protein_coding
ENSG00000149596	-2.97674	3.25802	244.786	3.55862e-55	1.34936e-53	JPH2	protein_coding
ENSG00000149599	2.41483	1.37858	64.9241	7.78384e-16	3.24444e-15	DUSP15	protein_coding
ENSG00000149636	1.22738	5.22937	121.755	2.61189e-28	2.42911e-27	DSN1	protein_coding
ENSG00000149658	1.09658	6.67537	143.838	3.85476e-33	4.68193e-32	YTHDF1	protein_coding
ENSG00000149948	1.79325	4.29366	51.3986	7.53906e-13	2.48955e-12	HMGA2	protein_coding
ENSG00000149968	5.05499	5.73303	130.124	3.84868e-30	3.94257e-29	MMP3	protein_coding
ENSG00000150456	1.27865	3.36789	73.2444	1.14548e-17	5.40074e-17	EEF1AKMT1	protein_coding
ENSG00000150471	-2.36941	1.36033	207.899	3.94641e-47	1.03537e-45	ADGRL3	protein_coding
ENSG00000150510	-1.47956	1.13336	73.6827	9.17386e-18	4.35494e-17	FAM124A	protein_coding
ENSG00000150556	1.81588	2.42929	45.1338	1.84025e-11	5.46589e-11	LYPD6B	protein_coding
ENSG00000150593	-1.83082	6.93878	525.492	2.70253e-116	8.76483e-114	PDCD4	protein_coding
ENSG00000150594	-1.79026	4.00225	87.7987	7.24655e-21	4.20797e-20	ADRA2A	protein_coding
ENSG00000150625	-4.18949	1.12327	165.397	7.49273e-38	1.1997e-36	GPM6A	protein_coding
ENSG00000150764	-1.52277	4.11013	218.725	1.71601e-49	5.08893e-48	DIXDC1	protein_coding
ENSG00000150893	1.13833	2.6703	7.69598	0.0055344	0.007916	FREM2	protein_coding
ENSG00000150995	-1.18759	3.99023	69.7182	6.84109e-17	3.07063e-16	ITPR1	protein_coding
ENSG00000151012	2.90336	4.89526	166.841	3.62357e-38	5.92641e-37	SLC7A11	protein_coding
ENSG00000151090	-2.34309	3.27266	169.315	1.04399e-38	1.75453e-37	THRB	protein_coding
ENSG00000151131	1.0199	4.42329	85.1284	2.79605e-20	1.56175e-19	C12orf45	protein_coding
ENSG00000151136	1.57498	1.72512	31.6108	1.88376e-08	4.41078e-08	BTBD11	protein_coding
ENSG00000151150	-1.56991	4.84338	335.47	6.18608e-75	5.1247e-73	ANK3	protein_coding
ENSG00000151224	3.32104	2.15557	57.0791	4.1863e-14	1.5321e-13	MAT1A	protein_coding
ENSG00000151229	-1.58945	4.00757	305.165	2.4687e-68	1.56143e-66	SLC2A13	protein_coding
ENSG00000151287	1.675	2.66548	100.317	1.29852e-23	8.95624e-23	TEX30	protein_coding
ENSG00000151320	-1.97622	1.8527	205.158	1.56404e-46	4.02715e-45	AKAP6	protein_coding
ENSG00000151338	-1.32127	2.6238	71.0839	3.42353e-17	1.56664e-16	MIPOL1	protein_coding
ENSG00000151364	1.99245	2.84982	133.021	8.94792e-31	9.51138e-30	KCTD14	protein_coding
ENSG00000151388	3.73921	4.50593	213.282	2.64128e-48	7.44197e-47	ADAMTS12	protein_coding
ENSG00000151490	1.66947	6.28318	27.9549	1.24177e-07	2.71647e-07	PTPRO	protein_coding
ENSG00000151503	1.0977	5.83254	152.483	4.96793e-35	6.74921e-34	NCAPD3	protein_coding
ENSG00000151617	2.07974	3.77083	94.8105	2.09515e-22	1.33179e-21	EDNRA	protein_coding
ENSG00000151623	-2.59148	5.09118	393.854	1.19885e-87	1.51025e-85	NR3C2	protein_coding
ENSG00000151632	-1.50919	2.06134	60.2651	8.29029e-15	3.19955e-14	AKR1C2	protein_coding
ENSG00000151650	3.73808	1.90045	56.6387	5.23708e-14	1.9025e-13	VENTX	protein_coding
ENSG00000151651	1.10616	4.26426	27.9224	1.26277e-07	2.76043e-07	ADAM8	protein_coding
ENSG00000151702	-1.22948	3.41805	100.858	9.88373e-24	6.87307e-23	FLI1	protein_coding
ENSG00000151725	1.05243	4.70982	52.114	5.23696e-13	1.74829e-12	CENPU	protein_coding
ENSG00000151746	1.73926	3.53085	167.783	2.25668e-38	3.73087e-37	BICD1	protein_coding
ENSG00000151790	2.19029	2.97756	51.6891	6.50236e-13	2.15844e-12	TDO2	protein_coding
ENSG00000151846	2.35581	1.60324	60.7368	6.52376e-15	2.54002e-14	PABPC3	protein_coding
ENSG00000151849	1.16158	4.11301	85.8166	1.97418e-20	1.11001e-19	CENPJ	protein_coding
ENSG00000151882	-2.0182	5.12863	136.205	1.79996e-31	1.98673e-30	CCL28	protein_coding
ENSG00000151892	-2.80779	2.3843	189.045	5.13899e-43	1.091e-41	GFRA1	protein_coding
ENSG00000152056	1.87208	3.81692	142.259	8.53667e-33	1.01819e-31	AP1S3	protein_coding
ENSG00000152078	-1.48989	5.09955	130.031	4.03347e-30	4.12632e-29	TLCD4	protein_coding
ENSG00000152117	1.03974	3.98691	74.1545	7.22375e-18	3.44853e-17	SMPD4BP	transcribed_processed_pseudogene
ENSG00000152127	1.12484	7.59886	64.4281	1.0012e-15	4.13699e-15	MGAT5	protein_coding
ENSG00000152137	-3.39529	3.91525	366.794	9.34008e-82	9.75142e-80	HSPB8	protein_coding
ENSG00000152193	1.17582	3.71574	112.377	2.95375e-26	2.39617e-25	OBI1	protein_coding
ENSG00000152217	-2.00125	2.8975	180.865	3.13784e-41	5.94902e-40	SETBP1	protein_coding
ENSG00000152253	1.44105	3.89366	124.451	6.71287e-29	6.45579e-28	SPC25	protein_coding
ENSG00000152284	-1.50064	2.58219	199.137	3.22182e-45	7.79528e-44	TCF7L1	protein_coding
ENSG00000152413	2.30223	3.19477	190.434	2.55558e-43	5.53334e-42	HOMER1	protein_coding
ENSG00000152455	1.43097	3.80755	226.402	3.63124e-51	1.14836e-49	SUV39H2	protein_coding
ENSG00000152495	-1.28035	1.69912	87.4676	8.56702e-21	4.9417e-20	CAMK4	protein_coding
ENSG00000152503	-1.47165	3.4545	115.456	6.25424e-27	5.32887e-26	TRIM36	protein_coding
ENSG00000152520	1.07254	5.9426	80.0708	3.61235e-19	1.87544e-18	PAN3	protein_coding
ENSG00000152580	-2.6085	0.750559	150.732	1.19946e-34	1.5996e-33	IGSF10	protein_coding
ENSG00000152583	-1.9001	6.51331	135.055	3.21162e-31	3.50176e-30	SPARCL1	protein_coding
ENSG00000152642	-1.37903	6.04032	352.789	1.04682e-78	9.78933e-77	GPD1L	protein_coding
ENSG00000152669	2.91679	3.27342	211.911	5.25881e-48	1.45263e-46	CCNO	protein_coding
ENSG00000152749	1.15277	4.83861	154.523	1.78038e-35	2.51048e-34	GPR180	protein_coding
ENSG00000152763	-2.18604	1.99093	321.76	5.99241e-72	4.45573e-70	DNAI4	protein_coding
ENSG00000152767	1.03726	6.80578	33.4867	7.17517e-09	1.73964e-08	FARP1	protein_coding
ENSG00000152785	-5.19034	2.78944	486.114	9.98524e-108	2.53675e-105	BMP3	protein_coding
ENSG00000152926	1.213	3.50889	35.9728	2.00094e-09	5.07154e-09	ZNF117	protein_coding
ENSG00000153044	1.59939	4.34271	132.575	1.1197e-30	1.18196e-29	CENPH	protein_coding
ENSG00000153064	-1.27176	1.81945	50.4425	1.22706e-12	3.98979e-12	BANK1	protein_coding
ENSG00000153162	-1.82237	1.58267	110.144	9.11181e-26	7.19271e-25	BMP6	protein_coding
ENSG00000153233	-1.55206	3.86871	64.2603	1.09019e-15	4.48521e-15	PTPRR	protein_coding
ENSG00000153283	-1.28465	2.24248	61.8464	3.71314e-15	1.47088e-14	CD96	protein_coding
ENSG00000153291	1.60985	2.57102	63.8178	1.36477e-15	5.57576e-15	SLC25A27	protein_coding
ENSG00000153303	-1.49258	4.06617	44.9164	2.05633e-11	6.07926e-11	FRMD1	protein_coding
ENSG00000153395	1.16988	6.03914	60.7466	6.49151e-15	2.52811e-14	LPCAT1	protein_coding
ENSG00000153446	-3.47239	0.654008	253.157	5.32365e-57	2.18729e-55	C16orf89	protein_coding
ENSG00000153551	1.52927	4.4458	108.898	1.70887e-25	1.32832e-24	CMTM7	protein_coding
ENSG00000153790	-1.77533	2.62442	239.274	5.66231e-54	2.02133e-52	C7orf31	protein_coding
ENSG00000153814	-1.22781	2.76583	56.949	4.47252e-14	1.6341e-13	JAZF1	protein_coding
ENSG00000153823	-1.42858	4.8968	61.4675	4.5011e-15	1.76956e-14	PID1	protein_coding
ENSG00000153898	-1.60423	3.65137	74.4985	6.06837e-18	2.91339e-17	MCOLN2	protein_coding
ENSG00000153902	-2.22746	2.24777	182.052	1.7276e-41	3.33338e-40	LGI4	protein_coding
ENSG00000153944	1.18922	6.86682	106.221	6.59559e-25	4.96232e-24	MSI2	protein_coding
ENSG00000153956	-1.8372	2.61378	132.277	1.30101e-30	1.3611e-29	CACNA2D1	protein_coding
ENSG00000153976	1.67102	0.855695	35.1433	3.0631e-09	7.63795e-09	HS3ST3A1	protein_coding
ENSG00000153993	-1.88356	0.645974	42.4524	7.24224e-11	2.04888e-10	SEMA3D	protein_coding
ENSG00000154096	1.39234	6.29571	61.4739	4.48645e-15	1.76528e-14	THY1	protein_coding
ENSG00000154153	-1.20953	5.1367	77.5776	1.27611e-18	6.40703e-18	RETREG1	protein_coding
ENSG00000154165	-3.51298	1.9612	189.875	3.38624e-43	7.25969e-42	GPR15	protein_coding
ENSG00000154175	-2.93334	3.65127	329.979	9.71527e-74	7.7534e-72	ABI3BP	protein_coding
ENSG00000154188	-1.18285	1.67439	64.1386	1.15969e-15	4.7596e-15	ANGPT1	protein_coding
ENSG00000154262	-2.3366	0.855384	168.33	1.71402e-38	2.84916e-37	ABCA6	protein_coding
ENSG00000154263	-1.28414	0.613926	53.6314	2.4186e-13	8.32205e-13	ABCA10	protein_coding
ENSG00000154265	-1.16737	4.5103	96.8191	7.59601e-23	4.97363e-22	ABCA5	protein_coding
ENSG00000154274	-1.45083	4.69822	179.901	5.09406e-41	9.48092e-40	C4orf19	protein_coding
ENSG00000154277	-1.64709	2.86083	48.3634	3.54116e-12	1.11617e-11	UCHL1	protein_coding
ENSG00000154330	-3.21007	4.61285	274.699	1.07345e-61	5.24444e-60	PGM5	protein_coding
ENSG00000154358	1.00648	4.00629	23.2696	1.40811e-06	2.81853e-06	OBSCN	protein_coding
ENSG00000154429	1.39699	3.64824	94.997	1.90672e-22	1.21404e-21	CCSAP	protein_coding
ENSG00000154553	-1.80474	4.39626	119.798	7.00589e-28	6.33022e-27	PDLIM3	protein_coding
ENSG00000154556	-1.61149	4.89026	107.93	2.78465e-25	2.13869e-24	SORBS2	protein_coding
ENSG00000154678	-1.30056	1.00214	98.3046	3.58728e-23	2.40851e-22	PDE1C	protein_coding
ENSG00000154721	-2.39171	2.70878	300.779	2.22828e-67	1.34252e-65	JAM2	protein_coding
ENSG00000154734	-1.82551	4.97117	162.877	2.66191e-37	4.14036e-36	ADAMTS1	protein_coding
ENSG00000154743	1.21411	4.23579	94.1268	2.95948e-22	1.85644e-21	TSEN2	protein_coding
ENSG00000154822	-2.34576	3.30562	274.902	9.69393e-62	4.7666e-60	PLCL2	protein_coding
ENSG00000154839	1.4237	3.59214	93.1483	4.85184e-22	3.00881e-21	SKA1	protein_coding
ENSG00000154856	2.54078	6.67713	53.4195	2.69408e-13	9.22e-13	APCDD1	protein_coding
ENSG00000154917	-1.47725	2.31431	98.6698	2.98314e-23	2.01471e-22	RAB6B	protein_coding
ENSG00000154920	2.13068	1.88847	186.745	1.63275e-42	3.33131e-41	EME1	protein_coding
ENSG00000155066	-1.16796	5.04711	28.8372	7.8725e-08	1.75183e-07	PROM2	protein_coding
ENSG00000155100	1.26316	4.26884	109.49	1.26739e-25	9.92747e-25	OTUD6B	protein_coding
ENSG00000155265	2.66935	3.14606	117.428	2.31358e-27	2.03027e-26	GOLGA7B	protein_coding
ENSG00000155324	-1.57308	4.35368	439.305	1.53358e-97	2.75017e-95	GRAMD2B	protein_coding
ENSG00000155438	1.03358	5.35008	146.434	1.04323e-33	1.30237e-32	NIFK	protein_coding
ENSG00000155545	-1.80484	5.33825	600.802	1.12058e-132	6.3263e-130	MIER3	protein_coding
ENSG00000155657	1.21622	3.19034	16.4312	5.04472e-05	8.75417e-05	TTN	protein_coding
ENSG00000155659	-1.46478	3.85598	54.2963	1.72427e-13	6.00757e-13	VSIG4	protein_coding
ENSG00000155846	-1.18408	4.49628	110.393	8.03647e-26	6.36033e-25	PPARGC1B	protein_coding
ENSG00000155850	-3.78658	7.89838	411.428	1.79222e-91	2.70484e-89	SLC26A2	protein_coding
ENSG00000155918	4.40122	0.714273	117.222	2.56705e-27	2.24238e-26	RAET1L	protein_coding
ENSG00000155962	-1.27818	2.9035	95.9839	1.15819e-22	7.50292e-22	CLIC2	protein_coding
ENSG00000155980	-2.26738	0.943263	129.967	4.16593e-30	4.25897e-29	KIF5A	protein_coding
ENSG00000156006	-1.66575	2.96992	82.6763	9.6651e-20	5.21874e-19	NAT2	protein_coding
ENSG00000156050	-1.11388	1.66877	127.492	1.44983e-29	1.44254e-28	FAM161B	protein_coding
ENSG00000156076	3.74951	2.23748	18.811	1.44332e-05	2.63651e-05	WIF1	protein_coding
ENSG00000156113	-2.70419	4.54505	195.939	1.60698e-44	3.68348e-43	KCNMA1	protein_coding
ENSG00000156127	1.08242	2.29641	23.9798	9.7353e-07	1.97334e-06	BATF	protein_coding
ENSG00000156218	-3.15842	2.02612	300.544	2.50765e-67	1.50488e-65	ADAMTSL3	protein_coding
ENSG00000156219	1.48215	1.45767	14.4397	0.000144722	0.000241146	ART3	protein_coding
ENSG00000156234	-1.5518	3.27689	34.4592	4.35276e-09	1.07309e-08	CXCL13	protein_coding
ENSG00000156298	-2.55415	4.1768	279.225	1.10785e-62	5.70504e-61	TSPAN7	protein_coding
ENSG00000156381	-1.30327	5.45055	214.724	1.28046e-48	3.66193e-47	ANKRD9	protein_coding
ENSG00000156427	2.0754	0.848839	73.5642	9.74156e-18	4.61725e-17	FGF18	protein_coding
ENSG00000156469	1.21856	4.31318	115.08	7.55848e-27	6.41146e-26	MTERF3	protein_coding
ENSG00000156697	1.38405	5.59544	145.146	1.99562e-33	2.45712e-32	UTP14A	protein_coding
ENSG00000156738	-2.46332	2.30839	71.5989	2.63709e-17	1.21552e-16	MS4A1	protein_coding
ENSG00000156787	1.25337	3.61006	141.717	1.12118e-32	1.32688e-31	TBC1D31	protein_coding
ENSG00000156795	1.28406	3.81159	134.679	3.88017e-31	4.20366e-30	NTAQ1	protein_coding
ENSG00000156802	1.64809	5.71853	174.662	7.0949e-40	1.25171e-38	ATAD2	protein_coding
ENSG00000156804	-1.84153	5.69601	179.081	7.69088e-41	1.42099e-39	FBXO32	protein_coding
ENSG00000156928	1.08779	4.919	61.3169	4.85895e-15	1.90644e-14	MALSU1	protein_coding
ENSG00000156966	-3.42244	5.68016	322.453	4.23173e-72	3.16198e-70	B3GNT7	protein_coding
ENSG00000156970	1.34551	4.52175	122.664	1.65207e-28	1.55929e-27	BUB1B	protein_coding
ENSG00000157111	-2.21916	4.38813	246.485	1.51624e-55	5.83636e-54	TMEM171	protein_coding
ENSG00000157168	-1.30069	1.7906	38.4092	5.73614e-10	1.51378e-09	NRG1	protein_coding
ENSG00000157184	-1.1454	4.36534	140.172	2.44126e-32	2.83197e-31	CPT2	protein_coding
ENSG00000157193	3.42943	4.50333	261.631	7.56687e-59	3.30492e-57	LRP8	protein_coding
ENSG00000157227	1.23582	8.15103	50.4771	1.20564e-12	3.92347e-12	MMP14	protein_coding
ENSG00000157388	1.52748	4.19651	64.1655	1.14394e-15	4.69749e-15	CACNA1D	protein_coding
ENSG00000157404	-1.716	3.27942	97.6238	5.05922e-23	3.36465e-22	KIT	protein_coding
ENSG00000157456	1.07676	5.60408	75.4586	3.73149e-18	1.81375e-17	CCNB2	protein_coding
ENSG00000157514	-1.15083	5.69592	81.4744	1.77543e-19	9.41646e-19	TSC22D3	protein_coding
ENSG00000157551	2.37819	0.917671	48.365	3.53828e-12	1.11549e-11	KCNJ15	protein_coding
ENSG00000157557	1.14453	9.1582	76.109	2.68432e-18	1.31778e-17	ETS2	protein_coding
ENSG00000157570	-1.32038	3.84206	60.2178	8.49213e-15	3.2713e-14	TSPAN18	protein_coding
ENSG00000157766	3.281	3.34274	184.754	4.4409e-42	8.87191e-41	ACAN	protein_coding
ENSG00000157823	-1.10346	4.60802	211.237	7.38072e-48	2.01621e-46	AP3S2	protein_coding
ENSG00000157827	1.05082	5.27311	127.608	1.36785e-29	1.36543e-28	FMNL2	protein_coding
ENSG00000157833	-1.19697	2.18029	87.1441	1.00897e-20	5.78184e-20	GAREM2	protein_coding
ENSG00000157890	2.9692	1.00212	40.6264	1.84302e-10	5.06091e-10	MEGF11	protein_coding
ENSG00000158006	-1.12284	5.24867	200.141	1.94534e-45	4.77501e-44	PAFAH2	protein_coding
ENSG00000158014	1.57181	1.8177	12.9153	0.000325905	0.000524746	SLC30A2	protein_coding
ENSG00000158023	2.92135	1.70443	188.018	8.60844e-43	1.78528e-41	CFAP251	protein_coding
ENSG00000158042	1.24474	6.20181	136.557	1.50737e-31	1.6674e-30	MRPL17	protein_coding
ENSG00000158050	1.48724	3.89757	68.3139	1.39433e-16	6.13562e-16	DUSP2	protein_coding
ENSG00000158055	3.94483	2.42405	176.582	2.70272e-40	4.85249e-39	GRHL3	protein_coding
ENSG00000158062	1.2479	4.25061	107.425	3.59322e-25	2.74406e-24	UBXN11	protein_coding
ENSG00000158106	3.25707	4.6536	294.634	4.86374e-66	2.79766e-64	RHPN1	protein_coding
ENSG00000158125	-2.21104	5.1548	162.672	2.95047e-37	4.57983e-36	XDH	protein_coding
ENSG00000158158	-1.51939	6.55998	378.674	2.41955e-84	2.73194e-82	CNNM4	protein_coding
ENSG00000158201	-1.81299	5.44439	349.653	5.04324e-78	4.54876e-76	ABHD3	protein_coding
ENSG00000158246	-2.94573	1.16249	294.029	6.58662e-66	3.7603e-64	TENT5B	protein_coding
ENSG00000158270	-1.65676	2.9521	73.7185	9.0089e-18	4.28063e-17	COLEC12	protein_coding
ENSG00000158296	4.47585	3.24841	81.375	1.86709e-19	9.88542e-19	SLC13A3	protein_coding
ENSG00000158315	-1.58155	3.1373	83.1115	7.75514e-20	4.20832e-19	RHBDL2	protein_coding
ENSG00000158352	2.10914	4.70747	112.434	2.87037e-26	2.33225e-25	SHROOM4	protein_coding
ENSG00000158402	1.38383	3.53634	111.095	5.63995e-26	4.51285e-25	CDC25C	protein_coding
ENSG00000158467	-2.54466	6.90757	468.529	6.69721e-104	1.43782e-101	AHCYL2	protein_coding
ENSG00000158473	-1.56749	1.51899	159.229	1.66739e-36	2.49666e-35	CD1D	protein_coding
ENSG00000158481	-1.37184	0.580341	52.7381	3.81135e-13	1.2896e-12	CD1C	protein_coding
ENSG00000158517	-1.56862	1.16065	84.9609	3.04318e-20	1.69792e-19	NCF1	protein_coding
ENSG00000158555	2.83688	5.21793	149.202	2.58991e-34	3.36556e-33	GDPD5	protein_coding
ENSG00000158560	-1.88461	0.953263	64.4932	9.68673e-16	4.00909e-15	DYNC1I1	protein_coding
ENSG00000158786	3.21617	0.553317	22.904	1.70293e-06	3.38654e-06	PLA2G2F	protein_coding
ENSG00000158806	1.79438	1.25621	57.2912	3.7583e-14	1.38109e-13	NPM2	protein_coding
ENSG00000158828	-1.39591	4.0881	287.918	1.41315e-64	7.77641e-63	PINK1	protein_coding
ENSG00000158859	1.14414	4.54237	28.5605	9.08182e-08	2.01008e-07	ADAMTS4	protein_coding
ENSG00000158887	-2.56705	0.726573	346.749	2.16291e-77	1.91682e-75	MPZ	protein_coding
ENSG00000159079	1.16684	3.13066	120.366	5.25902e-28	4.78016e-27	CFAP298	protein_coding
ENSG00000159147	1.25676	4.05082	134.881	3.50544e-31	3.80851e-30	DONSON	protein_coding
ENSG00000159167	2.50391	4.26905	86.491	1.40376e-20	7.96334e-20	STC1	protein_coding
ENSG00000159176	-1.8313	8.21499	333.336	1.80379e-74	1.47824e-72	CSRP1	protein_coding
ENSG00000159184	-1.75672	4.68655	57.2477	3.8424e-14	1.41064e-13	HOXB13	protein_coding
ENSG00000159189	-1.29056	6.56073	61.2419	5.04745e-15	1.97734e-14	C1QC	protein_coding
ENSG00000159200	-1.07834	5.46835	140.849	1.73626e-32	2.03271e-31	RCAN1	protein_coding
ENSG00000159208	-1.02959	0.614849	30.2758	3.74781e-08	8.55208e-08	CIART	protein_coding
ENSG00000159216	1.42177	6.2976	130.695	2.88696e-30	2.97338e-29	RUNX1	protein_coding
ENSG00000159217	5.1571	2.29567	47.4389	5.67463e-12	1.75746e-11	IGF2BP1	protein_coding
ENSG00000159231	1.0336	0.602918	21.1037	4.35095e-06	8.34548e-06	CBR3	protein_coding
ENSG00000159259	1.55871	4.00482	162.044	4.0455e-37	6.19133e-36	CHAF1B	protein_coding
ENSG00000159261	4.08162	1.27943	77.5608	1.28702e-18	6.45966e-18	CLDN14	protein_coding
ENSG00000159263	9.44959	3.41326	505.073	7.48682e-112	2.19465e-109	SIM2	protein_coding
ENSG00000159307	-2.06117	1.9327	178.22	1.18624e-40	2.1707e-39	SCUBE1	protein_coding
ENSG00000159399	-1.06729	7.55063	89.8622	2.55337e-21	1.52095e-20	HK2	protein_coding
ENSG00000159423	1.81541	5.54296	93.4781	4.1071e-22	2.55633e-21	ALDH4A1	protein_coding
ENSG00000159640	-1.6229	5.09014	149.011	2.85231e-34	3.70023e-33	ACE	protein_coding
ENSG00000159674	1.22357	6.25003	60.6088	6.96218e-15	2.70174e-14	SPON2	protein_coding
ENSG00000159685	1.29922	3.90971	129.014	6.73483e-30	6.78961e-29	CHCHD6	protein_coding
ENSG00000159708	3.48936	2.11562	111.549	4.48568e-26	3.60249e-25	LRRC36	protein_coding
ENSG00000159733	-1.20956	3.84258	118.66	1.24292e-27	1.1073e-26	ZFYVE28	protein_coding
ENSG00000159958	-1.52066	1.17828	66.4352	3.61594e-16	1.54392e-15	TNFRSF13C	protein_coding
ENSG00000160072	1.17748	4.93265	92.0876	8.29251e-22	5.07031e-21	ATAD3B	protein_coding
ENSG00000160111	-1.37277	0.665141	99.8892	1.6117e-23	1.10315e-22	CPAMD8	protein_coding
ENSG00000160131	1.23022	5.78278	138.796	4.88163e-32	5.52829e-31	VMA21	protein_coding
ENSG00000160161	2.90339	0.946069	59.3592	1.31362e-14	5.00337e-14	CILP2	protein_coding
ENSG00000160181	3.64727	4.14283	33.7317	6.32619e-09	1.54042e-08	TFF2	protein_coding
ENSG00000160182	1.59068	7.06006	17.7898	2.467e-05	4.41161e-05	TFF1	protein_coding
ENSG00000160183	3.21077	3.8888	103.906	2.12136e-24	1.53542e-23	TMPRSS3	protein_coding
ENSG00000160191	-2.49377	4.92179	304.92	2.79255e-68	1.75172e-66	PDE9A	protein_coding
ENSG00000160193	1.61286	4.61077	180.796	3.24773e-41	6.1497e-40	WDR4	protein_coding
ENSG00000160214	1.1436	5.46449	147.51	6.0709e-34	7.69234e-33	RRP1	protein_coding
ENSG00000160229	1.09921	0.623444	22.1889	2.47104e-06	4.85012e-06	ZNF66	protein_coding
ENSG00000160307	-2.29916	1.8484	222.367	2.75516e-50	8.41622e-49	S100B	protein_coding
ENSG00000160325	-1.23273	5.53185	253.615	4.23046e-57	1.74756e-55	CACFD1	protein_coding
ENSG00000160336	1.08223	4.37901	96.2008	1.03805e-22	6.73894e-22	ZNF761	protein_coding
[truncated: 2,077 more rows]
