# Supplementary material for: The transcriptome signature analysis of the epithelial-mesenchymal transition and immune cell infiltration in colon adenocarcinoma
Source: Sci Rep. 2023 Oct 26;13:18383. doi: 10.1038/s41598-023-45792-y (PMC10603081; doi:10.1038/s41598-023-45792-y)
Supplement: Supplementary file 5 — Supplementary Table S5. [file 41598_2023_45792_MOESM5_ESM.xlsx]

## Sheet: Variable importance
Supplemental Table S5. Multivariate random forest variable importances
Gene	Mesenchymal	Lymphocyte_infiltration	CSF1_response	IFNG_response	TGFB_response	Wound_healing	mean_importance	multiplicative_score
C1orf112	-2.43866e-06	2.42538e-05	1.87967e-06	4.26684e-06	1.25038e-06	3.90901e-05	1.13837e-05	-2.31861e-32
CFH	0.00515781	0.00106004	0.00363353	0.00253485	0.0034489	0.00146771	0.00288381	2.54911e-16
STPG1	-2.15601e-08	4.77562e-07	-3.48525e-07	1.33178e-07	2.66074e-07	-9.04292e-08	6.93833e-08	-1.14989e-41
LAS1L	6.95889e-06	1.4908e-06	2.36408e-05	1.4405e-05	-1.45917e-06	6.53836e-06	8.59579e-06	-3.37064e-32
CYP51A1	1.41137e-05	5.35362e-06	1.28137e-05	-1.77807e-05	1.13747e-05	6.80638e-05	1.56565e-05	-1.33281e-29
AOC1	8.54767e-08	1.36803e-06	4.26086e-06	6.22694e-06	6.50388e-05	-5.27269e-06	1.19512e-05	-1.06395e-33
CYP26B1	7.5038e-07	1.57881e-05	1.04872e-05	1.79791e-05	1.57799e-05	-5.23236e-06	9.25873e-06	-1.84435e-31
DBNDD1	1.84139e-07	1.58161e-07	1.21697e-06	3.86837e-06	-1.63892e-07	-8.16358e-06	-4.83306e-07	1.83439e-37
CD38	1.1697e-05	0.000382315	0.000196601	3.43004e-05	2.38403e-05	6.17246e-06	0.000109154	4.43762e-27
HSPB6	9.63875e-06	5.66115e-06	3.70911e-06	2.34603e-05	5.84629e-06	1.36474e-05	1.03272e-05	3.78844e-31
ARHGAP33	2.11889e-05	7.67666e-06	2.17958e-05	2.92187e-05	7.47832e-06	1.07154e-05	1.63456e-05	8.30089e-30
PDK4	1.33906e-06	5.51692e-06	5.91332e-07	-2.83863e-07	1.29913e-07	-6.26437e-06	1.71499e-07	1.00917e-36
PRSS22	8.85316e-06	2.95848e-06	-6.05305e-06	1.1661e-05	-2.59992e-06	1.17094e-05	4.42151e-06	5.62823e-32
MEOX1	9.83097e-06	1.95286e-05	-1.52061e-06	4.81531e-06	4.41594e-06	-2.95487e-06	5.68589e-06	1.83431e-32
REXO5	4.11908e-07	-1.31498e-06	-1.66823e-06	9.42057e-06	-1.38542e-06	2.6283e-05	5.29114e-06	-3.09962e-34
PRKAR2B	2.17103e-06	4.43984e-06	2.88861e-06	1.09412e-05	-4.10574e-06	2.23614e-05	6.44939e-06	-2.7969e-32
TSPOAP1	3.41365e-07	-9.69994e-07	1.68453e-06	-3.72396e-06	9.26945e-07	-3.01916e-07	-3.40506e-07	-5.81313e-37
WDR54	-3.99565e-07	3.36414e-07	6.91352e-07	2.48641e-06	-2.44626e-06	5.67451e-06	1.05714e-06	3.20749e-36
CROT	-5.55112e-20	0	0	0	1.11022e-19	2.22045e-19	4.62593e-20	0
PDK2	-2.11808e-06	1.21709e-06	-4.44958e-07	1.58821e-06	1.63439e-06	1.14034e-05	2.21334e-06	3.39532e-35
REX1BD	1.17391e-06	6.62068e-06	-4.508e-07	2.60691e-07	6.26207e-07	-7.04932e-06	1.96894e-07	4.03191e-36
TMEM132A	-6.49644e-06	5.25803e-05	-4.13324e-06	-6.01156e-06	8.7891e-05	0.00014378	4.46018e-05	-1.07256e-28
TNFRSF12A	4.94312e-06	2.80513e-05	1.77721e-05	-1.84613e-06	1.04667e-05	7.30562e-05	2.20739e-05	-3.47875e-30
TTC22	2.76774e-05	1.21841e-05	3.23231e-06	2.72756e-05	3.09303e-05	3.83389e-05	2.32731e-05	3.52558e-29
GGCT	2.24462e-05	2.54379e-05	1.05786e-05	-3.04099e-06	4.72726e-05	0.000208108	5.18003e-05	-1.80703e-28
DBF4	-1.65563e-06	1.32628e-05	-3.07226e-06	1.21277e-05	2.06677e-05	0.000163009	3.40565e-05	2.75639e-30
GTF2IRD1	2.30131e-05	5.06556e-05	6.48748e-05	5.62054e-05	1.50594e-05	6.27879e-05	4.54327e-05	4.0192e-27
ARHGAP44	1.3759e-06	7.12353e-07	3.3296e-06	1.74705e-06	-9.1343e-08	1.65266e-07	1.20647e-06	-8.60671e-38
SCIN	-8.98467e-07	2.10508e-07	-1.91854e-06	2.54669e-07	-2.4467e-07	2.85684e-07	-3.85136e-07	-6.45927e-39
SLC13A2	2.19368e-06	3.41413e-06	3.92793e-06	2.02035e-05	-2.89707e-08	1.37801e-06	5.18138e-06	-2.37277e-35
GAS7	0.000223025	9.84769e-05	9.95839e-05	4.65616e-05	0.000316873	0.000100847	0.000147561	3.25426e-24
CEACAM7	-2.83105e-07	1.19055e-07	-2.43587e-07	-4.93495e-06	1.12227e-06	4.78617e-07	-6.23616e-07	-2.17629e-38
CD79B	0.000311297	0.00395836	0.000688064	0.000164587	0.000308501	0.000435661	0.000977746	1.87551e-20
CDK11A	1.37145e-07	-2.85112e-07	7.03791e-08	1.2056e-07	-1.96893e-07	1.58661e-05	2.6187e-06	1.03643e-39
CELSR3	6.40195e-06	9.694e-07	1.99326e-06	-1.19339e-05	5.25632e-07	1.1959e-05	1.65256e-06	-9.27971e-34
PLEKHG6	2.53453e-05	-6.0389e-06	3.67572e-05	2.1185e-05	-1.25899e-05	-1.70215e-05	7.93954e-06	-2.55415e-29
MPND	3.52453e-06	2.5869e-05	1.51231e-06	2.09077e-05	1.98758e-05	6.99816e-05	2.36118e-05	4.00993e-30
MLXIPL	9.60414e-06	1.44239e-06	1.49097e-05	-1.77085e-06	9.42934e-07	-8.04898e-07	4.05391e-06	2.77596e-34
SEMA3G	2.49585e-05	1.97141e-05	6.85708e-06	-1.29731e-05	3.40705e-05	-1.59318e-05	9.44924e-06	2.37586e-29
STAB1	1.14955e-05	7.8969e-06	2.45825e-05	-8.1538e-06	5.25903e-05	7.31448e-05	2.6926e-05	-6.99939e-29
BTK	0.0012265	0.00235596	0.00315037	0.000562034	0.000431411	0.000538278	0.00137743	1.18812e-18
ABHD5	3.544e-06	-7.39449e-06	3.95206e-07	8.78806e-08	9.52024e-06	7.39074e-05	1.33434e-05	-6.40406e-34
ANOS1	0.000119039	2.63878e-05	4.73513e-05	6.49907e-05	8.36028e-05	0.00013312	7.90818e-05	1.07582e-25
SYT7	2.76694e-06	1.77236e-05	1.57002e-05	2.90689e-05	-3.83982e-06	-1.28766e-05	8.09055e-06	1.10662e-30
ANLN	-5.37169e-06	5.81673e-05	-9.08491e-06	-2.81161e-05	5.87118e-06	0.000433081	7.57578e-05	-2.02937e-28
DCN	0.00262695	0.000303808	0.00122125	0.000706425	0.00177876	0.00138489	0.00133701	1.69611e-18
BRCA1	1.6045e-05	7.55043e-05	2.78855e-05	4.4804e-05	6.85179e-06	0.000217898	6.48315e-05	2.25977e-27
CD22	5.01995e-07	0.000146912	4.13573e-05	3.55601e-05	-4.88701e-06	-1.43697e-05	3.4179e-05	7.61659e-30
SEMA3B	-6.46084e-06	7.48534e-06	-2.01522e-06	5.61455e-06	8.46353e-06	2.36347e-05	6.12034e-06	1.09456e-31
NR1H4	-1.3881e-08	-2.7842e-06	-2.48167e-07	1.99374e-06	1.00947e-06	3.36968e-06	5.54439e-07	-6.50454e-38
ELOVL5	-2.27722e-07	-5.55751e-06	-2.66056e-07	3.4339e-06	1.8865e-06	3.55765e-06	4.71125e-07	-7.76004e-36
CLDN11	1.12726e-05	-3.36956e-06	5.97865e-06	-7.89613e-06	-1.49629e-06	1.64804e-05	3.49494e-06	-4.42178e-32
DDX11	6.73385e-07	1.93383e-06	4.01782e-07	-1.29459e-06	1.12525e-06	5.24922e-06	1.34815e-06	-4.00081e-36
TACC3	2.47113e-05	5.83034e-06	1.47035e-06	9.04645e-05	8.6742e-06	0.00011685	4.13335e-05	1.94243e-29
POLA2	1.30119e-05	-1.74741e-05	-5.75079e-06	-5.68031e-06	1.00124e-05	7.51457e-05	1.15441e-05	-5.58829e-30
WAS	0.00806182	0.0364525	0.0239031	0.00843798	0.0111631	0.003536	0.0152591	2.33964e-12
DPEP1	8.64266e-08	2.63073e-06	2.27784e-07	1.49677e-06	8.79204e-07	5.48203e-07	9.78186e-07	3.73622e-38
BID	1.57671e-06	2.41935e-06	4.37024e-06	-6.18726e-06	-2.33424e-06	1.3953e-05	2.29964e-06	3.35945e-33
MATR3	6.10688e-07	1.07473e-05	2.68725e-06	-8.37102e-06	-3.28608e-07	8.42522e-06	2.29513e-06	4.08756e-34
NPC1L1	1.10351e-07	-3.12948e-07	-4.7001e-07	-1.62585e-06	-4.44396e-08	1.28063e-06	-1.77044e-07	1.50187e-39
IL20RA	2.94064e-06	1.83077e-06	2.12833e-08	-2.1326e-06	6.82215e-06	5.73676e-06	2.5365e-06	-9.56342e-36
CLCA1	5.33274e-06	4.3834e-05	5.86603e-06	4.49265e-06	1.07334e-05	3.04455e-05	1.6784e-05	2.01311e-30
CLCA4	3.87957e-06	1.52837e-05	1.21917e-05	1.89262e-05	2.18687e-06	-2.46314e-05	4.63943e-06	-7.36971e-31
SLC38A5	1.29362e-05	-1.56446e-05	3.71918e-06	9.81576e-06	-2.41725e-06	1.40995e-05	3.75146e-06	2.51807e-31
CNTN1	0.000519909	1.95078e-06	0.000122387	3.39847e-05	0.000212732	0.000210507	0.000183579	1.8891e-25
SLC11A1	7.71827e-05	3.89249e-05	0.000155625	2.80661e-05	8.82792e-05	-4.63663e-05	5.6952e-05	-5.3712e-26
ATP1A2	4.65304e-06	4.35653e-06	1.23641e-05	-6.10174e-06	1.03534e-05	3.57387e-05	1.02274e-05	-5.65874e-31
VSIG2	-1.53953e-07	1.23393e-05	5.64525e-06	1.43953e-06	1.88821e-06	2.07856e-06	3.87282e-06	-6.05891e-35
MARCO	3.55102e-05	1.26143e-05	5.18766e-05	-6.75149e-06	5.43715e-05	-1.7895e-05	2.1621e-05	1.52648e-28
CYP24A1	-5.0014e-08	1.22621e-06	3.72244e-06	1.30169e-05	-3.49178e-06	1.2077e-06	2.60525e-06	1.25313e-35
MNAT1	-1.31196e-06	1.05249e-05	-3.69714e-07	-7.60527e-06	3.99605e-06	7.30699e-05	1.30507e-05	-1.13367e-32
PLEKHB1	8.40345e-07	3.9139e-07	-1.21977e-06	-1.36839e-06	-8.86053e-07	-3.67351e-07	-4.34971e-07	1.78688e-37
SLC7A9	-1.02079e-07	2.62587e-06	3.7074e-07	5.93276e-07	9.93544e-08	-1.92867e-07	5.65716e-07	1.12975e-39
FHL1	3.34154e-05	3.05519e-06	7.80202e-06	4.67032e-05	6.04588e-06	5.93125e-06	1.71588e-05	1.33397e-30
ABCC2	1.09205e-07	-1.50923e-06	1.64817e-08	-1.3212e-06	1.79393e-06	-2.25041e-07	-1.89308e-07	-1.44889e-39
PLEKHO1	0.00116454	0.000971361	0.00108346	0.000604406	0.00110476	0.000199824	0.000854726	1.63528e-19
EHD2	0.00146665	0.000154797	0.000413091	7.3822e-05	0.00452535	0.00019494	0.00113811	6.10764e-21
DEPDC1	4.4659e-06	-1.07028e-05	-1.75744e-06	4.07847e-06	3.42535e-05	0.000488305	8.64404e-05	5.73033e-30
HSD17B6	0.000176895	5.16164e-05	4.01321e-06	5.57185e-05	8.4972e-05	6.77378e-05	7.34921e-05	1.17517e-26
TOMM34	4.50992e-06	1.08712e-05	2.02945e-05	2.17557e-06	-3.45695e-06	8.58538e-05	2.00413e-05	-6.42469e-31
RTEL1.TNFRSF6B	5.90298e-06	3.08298e-07	2.44052e-06	8.16597e-07	7.5893e-06	1.17601e-05	4.80296e-06	3.23701e-34
FAS	-2.38482e-06	5.55583e-06	4.01791e-06	2.16773e-05	1.34393e-05	2.17595e-05	1.06775e-05	-3.37471e-31
CD44	-4.82404e-07	2.99087e-08	-1.18808e-07	-1.13105e-06	-1.04066e-06	-1.40244e-06	-6.90909e-07	-2.82964e-39
KCNG1	2.20788e-06	-6.26659e-06	5.5377e-06	1.6396e-05	6.41486e-06	3.57707e-06	4.64448e-06	-2.88263e-32
SLAMF7	0.000441848	0.00291679	0.00252245	0.000827304	0.000327577	0.000225339	0.00121022	1.98526e-19
SH2D2A	4.60427e-06	6.41898e-06	5.22552e-06	1.12978e-05	9.09215e-06	1.582e-05	8.74312e-06	2.5097e-31
POU2F2	6.13006e-05	0.000158967	6.28537e-05	-2.75334e-05	7.81863e-05	0.000156511	8.17142e-05	-2.06365e-25
ARNTL2	-3.35626e-06	4.38676e-06	1.01944e-05	5.82106e-05	3.83851e-06	6.72803e-05	2.34257e-05	-2.25639e-30
ANK1	7.03933e-07	4.9086e-06	5.69649e-06	2.6477e-05	2.19183e-06	-8.576e-06	5.23365e-06	-9.7962e-33
DEPDC1B	1.86102e-05	5.56834e-05	-5.55676e-07	-1.76908e-05	2.22126e-05	0.000617842	0.000116017	1.39805e-28
OTC	3.98678e-07	-4.44963e-07	1.25174e-06	-1.19217e-07	2.42178e-07	-3.31059e-06	-3.30362e-07	-2.12247e-38
USP2	0	-1.11022e-19	5.55112e-20	-2.22045e-19	1.11022e-19	2.22045e-19	9.25186e-21	0
METTL1	9.45533e-06	1.82942e-05	-2.1241e-05	-6.2073e-06	1.83064e-05	0.000358377	6.28308e-05	1.49627e-28
VCAN	0.00134031	0.000142827	0.000273899	6.00262e-05	0.00158413	0.000656717	0.000676318	3.27426e-21
DNAH5	-1.47746e-07	-3.29984e-07	-2.88746e-07	-9.35871e-06	2.42422e-06	1.17422e-05	6.73539e-07	3.75026e-36
BEST2	-4.09217e-07	2.16479e-05	2.67602e-06	1.44839e-06	1.90926e-06	6.11965e-06	5.56534e-06	-4.01177e-34
PHLPP2	1.60836e-06	5.93446e-06	-3.2363e-07	-2.49213e-06	1.58188e-06	-2.97332e-06	5.55937e-07	-3.62078e-35
SPDL1	1.24972e-05	5.0111e-05	6.408e-06	5.7766e-06	9.77003e-06	0.000461926	9.10814e-05	1.04618e-28
RTN4R	1.66572e-05	3.95194e-05	1.98897e-05	1.53827e-05	5.81557e-05	9.49001e-05	4.07508e-05	1.11155e-27
RETSAT	1.78881e-06	-7.69196e-07	6.26147e-07	5.70293e-06	4.05624e-06	5.12935e-06	2.75571e-06	-1.02226e-34
TG	1.57122e-06	9.81814e-06	5.75842e-06	1.08603e-05	-5.37982e-07	8.1726e-06	5.94044e-06	-4.24168e-33
ADAM28	9.94061e-07	4.19778e-05	3.32806e-05	-1.91507e-05	-4.96697e-06	1.67793e-05	1.14857e-05	2.21653e-30
BARX2	6.39109e-07	1.99389e-06	1.03094e-06	-1.72694e-06	-2.84334e-06	2.58967e-06	2.80554e-07	1.67054e-35
ZIC2	6.81007e-07	2.16725e-06	2.10806e-06	7.82089e-06	5.48098e-06	-1.5169e-06	2.79022e-06	-2.02309e-34
GUCA2B	-4.51108e-07	2.52052e-06	-1.6176e-06	-3.97396e-06	-1.30082e-06	-2.29421e-06	-1.1862e-06	-2.18131e-35
GPM6B	3.3213e-07	1.88888e-06	-1.68208e-06	4.347e-07	3.38286e-07	1.90962e-06	5.36923e-07	-2.96331e-37
PREX2	0.000190917	5.44962e-05	2.254e-05	1.55672e-05	0.00014469	0.00019962	0.000104638	1.05443e-25
FAM214A	1.65299e-06	-7.1926e-06	-3.313e-06	-4.86313e-07	-3.87654e-06	5.59707e-05	7.12588e-06	4.15624e-33
CP	7.34992e-06	8.93982e-06	5.6569e-06	-1.50571e-05	6.142e-06	-1.21789e-05	1.42115e-07	4.18647e-31
SCML1	1.6721e-06	-8.92685e-08	6.09004e-08	6.13728e-06	-1.15785e-06	3.52338e-07	1.16258e-06	2.27598e-38
HDAC9	-6.0583e-07	-5.28343e-06	-2.07832e-06	-3.52956e-06	-3.63346e-06	6.59091e-06	-1.42328e-06	-5.62297e-34
NOP16	2.4701e-05	1.81822e-05	1.26251e-05	-3.981e-06	7.26114e-06	0.000272339	5.51879e-05	-4.46376e-29
TNFRSF17	8.85185e-06	0.000311757	8.38977e-05	-1.68203e-05	1.86388e-05	1.42898e-05	7.01024e-05	-1.03724e-27
LMO3	2.37409e-05	-7.20171e-06	-4.92907e-06	5.43889e-08	1.23149e-05	2.8584e-05	8.76057e-06	1.61348e-32
COL9A2	2.02464e-06	-2.01954e-07	6.07667e-07	-9.46591e-06	2.22373e-06	1.84861e-06	-4.93869e-07	9.66842e-36
KITLG	-1.34015e-06	-3.189e-06	-1.75894e-06	4.61738e-06	-1.22358e-06	3.94651e-05	6.09513e-06	1.6761e-33
ADAMTS6	-1.73377e-06	1.31803e-05	-6.68357e-06	2.40238e-06	1.93676e-05	4.70311e-06	5.206e-06	3.34217e-32
PER3	1.32568e-06	1.61822e-05	1.1379e-06	-3.21712e-06	3.81297e-06	1.88741e-05	6.35263e-06	-5.6517e-33
TNFRSF9	7.62115e-05	0.000463536	0.000473959	0.00052884	2.22234e-05	8.76253e-05	0.000275399	1.72428e-23
RCN1	6.85531e-07	3.82876e-06	1.73437e-06	1.69722e-06	-1.88666e-06	-6.38877e-06	-5.49231e-08	9.31274e-35
NEDD4L	1.02504e-06	3.2255e-06	-1.36087e-06	-3.25587e-07	-3.57631e-07	1.1022e-05	2.20475e-06	-5.77454e-36
FOXP3	2.51235e-05	0.000284098	0.00012303	4.91248e-05	7.2012e-05	4.51762e-05	9.97608e-05	1.40338e-25
NFE2L3	4.87291e-06	3.38207e-06	5.50883e-07	7.52131e-06	2.78135e-06	3.52907e-06	3.77293e-06	6.70255e-34
LIMA1	2.07817e-06	6.99964e-07	2.53638e-06	1.07241e-05	1.51714e-06	1.17838e-05	4.88994e-06	7.07369e-34
SLC4A8	-2.20075e-06	1.25255e-07	-3.28234e-06	-2.46404e-06	-2.69785e-07	-1.37739e-05	-3.64426e-06	-8.28462e-36
LAMC3	-8.15273e-06	-2.39817e-06	6.56974e-08	-7.89323e-06	9.20082e-05	5.06215e-05	2.07085e-05	-4.72224e-32
POLQ	3.96173e-06	4.3253e-05	7.26336e-06	1.63538e-05	-4.70591e-06	9.15191e-05	2.62742e-05	-8.76624e-30
THOC3	1.90475e-05	9.03604e-06	2.25974e-05	-1.89181e-05	2.01982e-06	0.000111291	2.4179e-05	-1.65396e-29
RRP12	1.36375e-05	1.27466e-05	3.59637e-05	1.40922e-05	8.70773e-07	0.000150871	3.80303e-05	1.1574e-29
FNIP2	1.76392e-07	-7.07843e-08	-1.77135e-08	6.91904e-09	-7.37888e-08	1.56584e-06	2.64477e-07	-1.76808e-43
FOXN3	1.12982e-05	1.96249e-06	-4.97903e-07	-8.68824e-06	1.787e-05	3.88994e-05	1.01407e-05	6.66745e-32
MRTO4	2.92046e-05	2.30277e-05	5.27051e-06	3.79662e-05	-1.29954e-05	0.000556958	0.000106572	-9.7401e-28
OPN3	6.39522e-07	1.8518e-06	3.87491e-08	-1.49234e-06	1.21021e-06	3.38779e-07	4.31119e-07	-2.80772e-38
FOXC1	7.19379e-07	3.71111e-06	5.60866e-07	5.53205e-07	1.82304e-06	-3.36018e-07	1.17193e-06	-5.07417e-37
RELT	2.30203e-06	4.38551e-06	1.16152e-05	1.47282e-05	2.19969e-06	1.1085e-05	7.71927e-06	4.2112e-32
NOP58	5.37104e-06	8.12441e-06	5.58043e-06	-4.81168e-07	1.61357e-06	4.23311e-05	1.04232e-05	-8.0032e-33
MCOLN3	-2.06025e-06	6.36679e-06	-1.00666e-06	-8.54832e-07	2.5106e-06	6.343e-05	1.13976e-05	-1.79753e-33
ZNF280C	1.79661e-06	-1.01987e-05	4.18441e-06	-1.62361e-06	5.12918e-06	6.70453e-06	9.98729e-07	4.28088e-33
GYG2	1.05949e-06	2.40028e-05	2.18808e-05	3.31172e-05	1.07505e-06	3.73474e-06	1.4145e-05	7.39886e-32
F7	-2.04487e-06	2.97999e-06	1.37363e-05	3.79454e-05	9.95839e-06	3.70706e-05	1.66076e-05	-1.17254e-30
TMCC3	-1.34343e-06	-7.95461e-07	1.92213e-07	-7.91823e-07	-2.89479e-06	7.33691e-06	2.83936e-07	3.45442e-36
LAMC2	5.28872e-06	1.12845e-05	4.43347e-06	1.13198e-05	1.51292e-05	1.71083e-05	1.07607e-05	7.75241e-31
RASGRF1	-5.25119e-07	-1.08445e-06	3.30951e-06	1.93835e-06	3.78296e-06	-2.80335e-06	7.6965e-07	-3.87411e-35
ATP2B4	1.54082e-05	-4.73271e-06	1.21076e-06	-1.52919e-06	1.13529e-05	5.71622e-05	1.31454e-05	8.76192e-32
TBXAS1	-3.08038e-07	3.51869e-06	9.75869e-07	9.23793e-07	1.6519e-06	2.91318e-06	1.61257e-06	-4.70224e-36
TARBP1	5.81297e-06	6.9436e-06	3.89904e-06	-4.8366e-06	2.43309e-06	2.70115e-06	2.82554e-06	-5.00249e-33
MXD1	-6.19414e-07	-9.2138e-07	-5.12483e-06	-6.28565e-06	-3.91189e-06	2.85367e-05	1.9456e-06	-2.0523e-33
PSD	2.05569e-06	-1.05618e-05	-1.01877e-06	1.49783e-06	1.42668e-05	-1.46765e-06	7.95344e-07	-6.93718e-34
STYK1	8.85161e-07	2.32545e-06	1.05683e-06	4.85647e-06	1.11175e-08	3.05418e-06	2.03154e-06	3.5872e-37
GNA15	1.33968e-06	3.67078e-05	2.52538e-06	3.09016e-06	3.44e-05	2.5577e-05	1.72733e-05	3.37656e-31
CREB3L3	-1.44661e-06	-1.60879e-06	-8.51179e-07	-2.70725e-06	3.74389e-06	-9.91945e-07	-6.43648e-07	-1.99164e-35
PTPRU	1.351e-06	7.3835e-08	-7.67495e-07	-7.52299e-06	3.72661e-07	-3.50595e-06	-1.66649e-06	-7.52496e-37
COL11A1	0.000237762	1.8733e-05	4.84903e-05	-1.13128e-06	0.000266236	0.000108155	0.000113041	-7.03531e-27
MPC1	-1.42266e-06	9.7546e-06	2.17223e-06	3.61208e-06	1.0826e-05	1.08338e-05	5.96267e-06	-1.27709e-32
LZTS1	5.72594e-05	-1.83391e-05	1.454e-05	-1.66797e-06	8.52775e-05	-2.99909e-05	1.78465e-05	-6.5133e-29
PRDM6	0.000612202	-3.86763e-05	6.79617e-05	-5.96814e-05	0.000461186	0.000263497	0.000217748	1.16706e-23
CDH3	8.25956e-07	-3.63856e-07	5.04911e-07	1.14049e-05	4.07519e-06	5.8613e-06	3.71806e-06	-4.13364e-35
DGAT2	7.18513e-07	-1.93965e-06	-9.24932e-10	4.09353e-06	2.61375e-10	3.33598e-06	1.03462e-06	4.60101e-42
LTK	1.60802e-10	1.74343e-07	-1.33091e-06	1.3352e-06	-1.38617e-06	-2.56472e-06	-6.28684e-07	-1.77112e-40
INTS13	1.38089e-06	4.46817e-06	9.12416e-06	-1.05685e-05	1.16647e-05	6.19773e-05	1.30078e-05	-4.30132e-31
DLX3	0	-1.11022e-19	5.55112e-20	0	3.33067e-19	2.22045e-19	8.32667e-20	0
CCN5	1.28237e-06	-4.96672e-07	7.81929e-07	2.37343e-06	-9.64535e-07	9.44513e-06	2.07028e-06	1.07684e-35
NGFR	7.75161e-06	3.56393e-05	2.65582e-06	-9.63323e-06	3.219e-06	-8.37913e-06	5.2089e-06	1.90639e-31
CDON	-4.95558e-06	6.77249e-06	3.09091e-06	-3.84901e-06	-4.21594e-06	-1.00087e-05	-2.19431e-06	1.68481e-32
TMEM161A	4.51506e-05	2.7329e-05	9.04209e-05	3.45761e-05	-9.84476e-06	0.000381749	9.48967e-05	-1.44982e-26
SLC12A2	2.68395e-06	8.08195e-06	2.10444e-06	2.91309e-06	1.75179e-07	7.80981e-07	2.78993e-06	1.8193e-35
SNX24	2.27536e-06	-1.12075e-06	4.66e-07	2.10934e-05	-1.8613e-06	1.07294e-05	5.26367e-06	5.00587e-34
EYA2	2.64982e-06	5.28518e-07	1.28612e-07	-3.92115e-06	4.99322e-07	8.88874e-06	1.46231e-06	-3.13469e-36
CNN2	2.58022e-05	4.9437e-05	2.77514e-05	-6.93758e-06	0.000118337	0.00036545	9.664e-05	-1.06206e-26
SNCAIP	-2.82508e-07	-2.98486e-06	1.07479e-06	2.65504e-06	-1.51735e-06	-1.15767e-07	-1.9511e-07	4.22687e-37
BCAS1	-5.51044e-09	1.25672e-07	-4.898e-07	1.15047e-05	3.01427e-06	4.09776e-06	3.04118e-06	4.82e-38
CHI3L2	7.12503e-06	4.67519e-05	3.10304e-05	1.10355e-05	7.68958e-06	-2.673e-06	1.68266e-05	-2.3446e-30
IPO5	1.76226e-06	3.44468e-05	-3.40874e-07	3.17971e-05	-3.54522e-06	6.05413e-05	2.07769e-05	1.4122e-31
WDR3	1.28837e-06	1.16758e-05	6.73624e-06	4.15315e-07	1.84961e-06	4.65609e-05	1.1421e-05	3.62428e-33
NTN1	3.21879e-07	1.4355e-05	7.337e-07	-2.06501e-07	4.54751e-06	-3.33287e-06	2.73645e-06	1.06103e-35
GLP2R	-1.93289e-07	6.51994e-06	7.01362e-06	9.6704e-06	7.6888e-06	8.96014e-06	6.60994e-06	-5.88859e-33
MCM10	1.66227e-05	6.52172e-05	2.51928e-05	0.000143439	5.15494e-06	0.000907573	0.000193867	1.83279e-26
MYLK	9.74879e-05	3.15717e-05	-9.5218e-08	-8.53147e-06	6.06418e-05	5.82987e-05	3.98956e-05	8.8394e-30
PACC1	-1.54381e-06	1.39315e-06	-2.94052e-07	3.08944e-06	1.29104e-06	7.18902e-06	1.85413e-06	1.81344e-35
FAM107B	8.98998e-06	2.57042e-08	3.71003e-06	-3.58326e-06	2.28086e-06	2.4975e-05	6.06639e-06	-1.74994e-34
ME1	1.80944e-06	-3.35746e-06	7.71347e-07	1.16138e-05	4.28463e-06	3.68629e-05	8.66411e-06	-8.59571e-33
MTHFD2	6.57488e-06	-5.99098e-06	-1.78407e-06	3.36129e-05	1.26251e-05	0.000223114	4.4692e-05	6.65377e-30
SLC9A7	1.73311e-06	1.38954e-06	1.00913e-05	6.89181e-06	-4.34273e-06	2.03448e-05	6.01798e-06	-1.47978e-32
SLC9A3	6.97396e-08	4.39117e-07	-1.37101e-07	-7.23912e-06	-4.48975e-08	-3.44332e-06	-1.72593e-06	4.6988e-39
ASPM	1.73763e-06	8.48749e-06	3.21155e-06	1.51676e-06	-2.49681e-06	5.47871e-05	1.12073e-05	-9.82725e-33
POLR1H	-2.53824e-07	1.28363e-06	1.24226e-06	2.62688e-06	-1.61664e-06	5.97599e-08	5.57012e-07	1.02719e-37
CLDN18	1.37142e-06	-2.25654e-06	3.15135e-06	-3.40419e-06	-1.31049e-05	-1.57206e-05	-4.99392e-06	6.83954e-33
FGFR2	-3.69381e-07	4.81712e-08	1.96424e-06	4.78545e-06	1.39573e-06	1.68762e-05	4.11674e-06	-3.93963e-36
EML1	7.98465e-05	-1.92484e-05	-6.99444e-06	1.18158e-06	9.95908e-05	3.60135e-05	3.17316e-05	4.55566e-29
TRMT11	-9.36239e-07	8.40087e-07	1.40737e-06	-3.71315e-07	-1.62098e-06	1.13375e-05	1.77607e-06	-7.55362e-36
MSANTD3	1.07565e-06	-2.17776e-06	4.94795e-06	-7.02222e-06	1.01978e-05	8.70246e-05	1.56743e-05	7.22321e-32
PLPP1	8.77704e-06	-2.41119e-07	3.79528e-06	-5.9384e-06	3.89098e-06	-6.74551e-06	5.89712e-07	-1.25189e-33
PHKA1	5.62624e-07	1.92024e-07	1.6817e-06	-7.84072e-07	5.42564e-07	-3.59282e-06	-2.32997e-07	2.77693e-37
CACNB1	1.51621e-06	3.42398e-06	-5.0736e-07	2.31808e-06	2.93391e-06	-5.50343e-06	6.96899e-07	9.8586e-35
PKM	3.66359e-07	-8.8597e-06	-1.18673e-06	1.26882e-05	6.97472e-06	2.74094e-05	6.23203e-06	9.34334e-33
PDZD4	3.4875e-05	3.98861e-06	-5.06265e-06	-3.24997e-06	4.11085e-05	8.2695e-05	2.57258e-05	7.78044e-30
CBFB	8.9566e-07	1.21948e-08	3.2855e-06	-9.14284e-07	1.95732e-06	4.4943e-05	8.36323e-06	-2.88618e-36
ACSL4	1.72113e-07	-2.96794e-06	-6.05337e-07	-3.39065e-06	-2.32726e-06	1.58995e-05	1.13007e-06	3.87951e-35
FTSJ1	-8.90553e-06	4.19421e-06	-5.62683e-06	9.6293e-06	-1.19482e-05	3.72174e-05	4.09339e-06	-8.9995e-31
PRR11	2.61791e-05	5.65138e-05	1.22919e-05	-8.63554e-07	8.50163e-07	0.000267922	6.04822e-05	-3.57707e-30
REEP1	-5.38101e-07	1.58727e-05	6.40833e-06	1.82309e-05	-2.52427e-06	8.47511e-06	7.65411e-06	2.13476e-32
ATP11A	3.49638e-06	-3.20509e-06	3.44876e-06	1.04219e-05	1.94878e-06	6.87383e-06	3.83076e-06	-5.39548e-33
RASGRP2	1.44454e-05	0.000126008	1.24347e-05	1.01728e-06	3.08939e-05	6.6653e-05	4.19087e-05	4.74126e-29
PYGM	1.06065e-06	-1.57163e-07	1.92999e-06	5.70427e-07	-2.94189e-06	9.9763e-06	1.73972e-06	5.3861e-36
PITX1	4.62168e-06	1.38942e-05	4.56754e-06	-9.53172e-06	2.49469e-05	5.09863e-05	1.49141e-05	-3.55595e-30
GAL	3.42755e-06	5.8851e-08	2.86543e-06	2.75874e-06	-2.1967e-06	1.31082e-05	3.33701e-06	-4.59144e-35
MAOB	1.00582e-06	-1.04563e-06	-1.19964e-06	2.22181e-05	-3.4181e-06	-5.82322e-07	2.82971e-06	5.5796e-35
TGFBR3	-1.4142e-07	-1.41398e-06	6.45053e-07	-6.56803e-07	9.38563e-07	-3.76716e-06	-7.32625e-07	2.99545e-37
PLA2G10	7.38637e-07	-3.95649e-06	1.11141e-06	9.49244e-06	4.26439e-06	7.00273e-07	2.05844e-06	-9.20696e-35
RAB27A	6.3696e-06	1.22712e-06	1.17684e-06	-5.66908e-06	4.4915e-06	1.09988e-05	3.09913e-06	-2.57612e-33
FGF10	0.000200187	1.54185e-05	1.85313e-05	-4.70631e-05	0.000148173	1.77585e-05	5.88341e-05	-7.08335e-27
CLTCL1	5.78454e-07	-4.68292e-06	2.98252e-06	-9.68082e-06	1.20529e-06	4.45844e-06	-8.56506e-07	4.20298e-34
FSTL3	2.05163e-05	2.93727e-05	1.5845e-05	-2.26784e-06	5.22754e-05	7.45851e-06	2.05333e-05	-8.44302e-30
POLB	4.66744e-06	-1.75321e-06	1.25631e-05	2.22956e-05	8.6706e-06	0.000169715	3.60265e-05	-3.37284e-30
ST6GALNAC1	-3.17261e-07	5.24247e-06	2.11285e-06	-2.73933e-07	-4.52991e-08	1.95157e-06	1.44507e-06	-8.5102e-38
AP3M2	-2.09177e-06	6.34926e-06	-2.74632e-07	8.59816e-06	3.11716e-06	2.12794e-05	6.16293e-06	2.08024e-33
PABPC1	5.01278e-06	5.74302e-07	1.48227e-05	3.50051e-06	-7.24292e-07	1.2802e-07	3.88567e-06	-1.38506e-35
TESK2	-3.14242e-07	-1.21434e-06	-4.26423e-07	-4.6766e-06	5.58635e-07	1.3596e-06	-7.85561e-07	5.77981e-37
CSNK2A2	1.116e-06	3.85382e-06	3.15691e-06	1.54454e-06	8.48928e-06	5.5811e-06	3.95694e-06	9.93594e-34
PTPN21	2.56667e-06	-1.19609e-07	3.61944e-06	-3.26173e-07	1.30174e-05	5.49973e-05	1.22925e-05	2.5947e-34
TCOF1	5.59576e-05	2.86695e-05	6.70013e-05	6.0592e-06	2.84045e-05	0.000188467	6.24265e-05	3.48659e-27
OSBPL3	2.60713e-07	-9.4787e-08	9.67028e-07	-9.81552e-07	4.16236e-06	3.43706e-06	1.2918e-06	3.35576e-37
RAD18	2.71069e-06	1.37492e-05	5.32512e-07	-3.82948e-06	1.1002e-05	8.11248e-05	1.75483e-05	-6.78346e-32
MGAT4A	4.85571e-07	1.39164e-06	4.98631e-07	-2.8064e-06	3.60484e-07	8.21892e-07	1.25302e-07	-2.80161e-37
MS4A12	-2.35236e-06	4.2938e-06	4.09875e-06	-4.75714e-06	2.17649e-06	6.29177e-06	1.62522e-06	2.69694e-33
ARHGAP10	2.01964e-05	7.6486e-06	3.93711e-05	5.23524e-05	1.87732e-05	2.04668e-05	2.64681e-05	1.22337e-28
LMCD1	5.44014e-05	-1.68014e-05	2.48929e-06	-1.7196e-05	4.22882e-05	-5.32627e-06	9.97586e-06	-8.81254e-30
TRIP13	5.58372e-05	4.74434e-05	2.08966e-05	3.83618e-05	6.17324e-05	0.00116315	0.000231236	1.52483e-25
CYBRD1	6.19861e-05	-7.76089e-06	-1.87673e-06	7.45968e-06	2.2392e-05	7.5914e-05	2.63524e-05	1.14484e-29
RPS6KA6	3.84142e-06	1.12427e-06	4.4138e-06	1.92624e-05	-6.62259e-07	-6.40583e-07	4.55651e-06	1.55772e-34
LIMS2	2.67476e-05	4.77734e-06	9.8758e-06	5.36338e-05	0.00011581	7.54071e-05	4.77085e-05	5.91069e-28
SPEG	3.12422e-06	-5.18093e-06	5.88552e-06	-1.64093e-06	1.29964e-05	0.000109162	2.07244e-05	2.21778e-31
HMMR	9.88375e-06	3.71743e-05	-2.16634e-06	7.71171e-06	2.40238e-05	0.000549617	0.000104374	-8.10485e-29
TRHDE	-2.78146e-06	-1.66555e-05	-8.75387e-07	-1.86367e-05	-2.07718e-05	1.38811e-05	-7.63996e-06	-2.17921e-31
NDE1	4.71676e-07	2.2495e-06	2.0232e-06	-8.8832e-07	-2.0261e-07	1.12632e-05	2.48611e-06	4.35172e-36
IRAG1	0.000171885	0.000106352	5.12692e-05	4.77989e-05	0.000291425	0.000180891	0.000141604	2.36158e-24
PVR	8.58509e-06	1.20292e-05	2.54336e-05	-5.78591e-06	1.00867e-05	2.11831e-05	1.1922e-05	-3.24714e-30
SCARB1	1.73921e-05	2.78495e-05	2.09243e-05	-2.25978e-05	-1.32167e-06	5.15315e-05	1.56297e-05	1.55986e-29
CYP2W1	6.55081e-06	6.44173e-06	1.63445e-05	1.80006e-05	-2.92655e-06	2.29606e-05	1.12286e-05	-8.34249e-31
MCM2	1.71728e-05	6.55288e-05	3.92598e-06	2.3375e-05	4.852e-05	0.000653686	0.000135368	3.27539e-27
PDE8A	-1.143e-07	-1.43681e-06	-9.79691e-07	3.38368e-07	5.07876e-08	2.27401e-06	2.20613e-08	-6.28746e-39
CLCN4	-5.24315e-07	1.35402e-06	2.17931e-06	3.75683e-06	-1.70152e-06	4.31528e-06	1.56327e-06	4.26782e-35
NLE1	1.0488e-05	-7.30415e-07	1.82163e-05	1.9346e-05	1.34581e-06	8.5681e-05	2.23911e-05	-3.11302e-31
PPP2R3A	3.84228e-06	2.7919e-06	1.63985e-06	-6.7293e-06	-8.84253e-06	-1.02572e-05	-2.92583e-06	-1.07366e-32
FERMT2	0.00616592	0.000316275	0.000807009	0.000203111	0.00438896	0.00213828	0.00233659	2.99987e-18
ABCB11	-7.98741e-07	3.2911e-06	-1.42924e-06	3.47785e-08	4.43474e-06	3.26485e-06	1.46625e-06	1.89188e-36
DHRS9	-1.29662e-06	3.36685e-06	-2.63957e-06	-1.85381e-06	-3.44775e-06	2.52805e-06	-5.57144e-07	1.86191e-34
PTGS2	-3.84994e-06	-4.07113e-06	2.1489e-06	-1.07696e-05	3.60032e-06	1.37536e-05	1.35358e-07	-1.79614e-32
NOTCH3	0.000171693	7.28491e-05	5.83596e-05	0.000103817	0.000975014	0.000307302	0.000281506	2.27056e-23
PPP2R2C	1.34362e-06	3.95227e-06	2.38782e-08	-6.07286e-06	2.35317e-06	5.20032e-06	1.1334e-06	-9.42327e-36
CDHR2	1.47704e-06	1.55057e-06	3.1213e-06	1.70858e-06	4.89313e-06	6.71103e-07	2.23696e-06	4.01082e-35
ATP2A3	-3.32346e-06	1.99943e-05	-8.37763e-06	-2.75261e-05	5.50471e-05	2.50731e-05	1.01479e-05	-2.11498e-29
CA12	1.2651e-06	1.4919e-06	-5.17181e-08	1.04625e-06	-1.21471e-06	4.91858e-06	1.24257e-06	6.10176e-37
MGLL	2.84732e-07	-1.76076e-06	1.24261e-06	-1.28848e-05	-3.1219e-06	1.15856e-06	-2.51359e-06	-2.90325e-35
HACD3	-8.73709e-07	9.03819e-06	-1.83303e-06	-2.79761e-06	2.13372e-06	4.0508e-05	7.69593e-06	-3.50013e-33
ZZEF1	3.23684e-06	1.91536e-09	6.84699e-07	-1.83221e-05	8.73369e-06	5.42187e-05	8.09228e-06	-3.68294e-35
ENO1	8.91124e-06	7.77837e-05	1.96592e-05	7.97488e-05	3.72712e-05	0.000417948	0.000106887	1.69283e-26
TACR2	2.63137e-06	-4.90133e-07	1.72884e-07	-9.99622e-06	3.68491e-06	3.00332e-06	-1.65643e-07	2.46671e-35
TIPIN	2.13032e-05	1.95867e-05	5.64351e-07	4.87925e-05	4.94962e-05	0.000430094	9.49729e-05	2.44593e-28
SRI	2.30812e-07	-1.22179e-06	-2.56872e-06	7.26346e-07	3.31808e-07	-3.02916e-06	-9.21783e-07	-5.28839e-37
NUP37	1.74947e-05	1.96429e-05	2.64607e-06	4.27757e-05	4.77832e-05	0.00112813	0.000209746	2.09674e-27
GTSE1	1.21262e-05	1.74421e-05	-9.34066e-07	-7.55568e-06	1.72248e-05	9.68924e-05	2.25326e-05	2.49126e-30
CELSR1	7.57509e-07	1.4798e-06	2.80465e-06	1.88194e-06	5.56418e-08	1.98128e-05	4.46539e-06	6.52258e-36
CACNG4	3.12452e-06	1.54556e-05	2.80777e-05	2.99117e-05	9.56288e-07	-2.14222e-06	1.25639e-05	-8.30853e-32
FSCN1	1.97344e-05	6.44019e-05	1.45943e-05	9.91227e-06	6.20687e-05	1.08702e-05	3.02636e-05	1.24047e-28
PLD1	-7.68714e-07	9.53946e-06	-2.57323e-06	1.03535e-06	-5.55393e-06	4.13238e-06	9.68554e-07	-4.48389e-34
WDR62	1.30635e-05	4.12668e-06	9.62215e-06	-8.8217e-06	5.42577e-06	9.63535e-06	5.50862e-06	-2.39228e-31
ARHGAP15	0.00130685	0.00173473	0.00232281	0.000812468	0.000313556	0.00142824	0.00131977	1.91598e-18
EXOSC7	9.12761e-06	-1.14108e-05	4.00712e-06	7.18211e-06	1.29127e-05	3.40534e-05	9.312e-06	-1.31806e-30
MCM6	1.63141e-05	2.95677e-05	1.59956e-06	7.83575e-05	1.20613e-05	0.0011511	0.000214834	8.39404e-28
REXO2	-2.52595e-06	-4.03061e-06	-1.10125e-06	1.85801e-06	4.50266e-06	2.72543e-05	4.3262e-06	-2.55642e-33
FMO4	7.22581e-07	1.66176e-06	-1.15417e-06	2.21882e-06	1.18683e-06	5.29459e-06	1.65507e-06	-1.93227e-35
PLXNA2	2.36113e-06	2.15631e-05	2.84648e-05	3.71493e-05	5.61376e-05	2.86448e-05	2.90535e-05	8.65747e-29
SPAG5	1.99907e-05	2.42031e-05	-5.95437e-07	7.74929e-07	8.13801e-06	0.000165597	3.63514e-05	-3.00862e-31
ACACB	-2.10922e-06	4.50106e-06	1.18028e-06	-2.64995e-06	-7.22253e-07	3.34676e-07	8.90998e-08	-7.1775e-36
PAG1	-1.05618e-06	1.03675e-05	7.13256e-06	2.99255e-05	-7.84218e-06	5.99665e-06	7.42064e-06	1.09911e-31
CTTNBP2	-5.25063e-07	3.70737e-06	5.8814e-06	-7.95745e-06	-2.20105e-07	-3.73943e-06	-4.75545e-07	7.49838e-35
UBE2T	5.32527e-05	8.18055e-05	-1.88206e-05	-4.74791e-05	0.000105451	0.00319325	0.000561244	1.31082e-24
PPP1R12B	1.32867e-06	-5.77526e-06	-5.0853e-07	-2.87033e-07	1.09796e-07	4.89958e-06	-3.87972e-08	-6.02532e-37
EXOSC5	3.74173e-06	2.6808e-05	1.20925e-05	-5.90093e-06	1.2026e-05	2.16435e-05	1.17351e-05	-1.86304e-30
APBB1IP	0.00700288	0.0154268	0.016141	0.00544094	0.00333458	0.00101277	0.00805982	3.20412e-14
FGFR1	0.000790924	2.92132e-06	5.43323e-05	-5.4803e-05	0.00112467	0.000351339	0.00037823	-2.71849e-24
FBLN1	0.000263084	9.83291e-05	4.80853e-05	7.74832e-05	0.000503284	0.000154022	0.000190714	7.47122e-24
ITGA8	-2.33794e-06	-1.1742e-06	-2.1214e-06	-1.33517e-05	5.8701e-06	2.62866e-05	2.19523e-06	1.19982e-32
MAP2	4.18356e-05	1.13618e-05	1.1798e-06	-1.50836e-05	3.14545e-05	2.10626e-05	1.53018e-05	-5.60406e-30
FAP	0.00418937	0.000109447	0.0016785	0.000780156	0.00318291	0.00161428	0.00192578	3.08502e-18
NEBL	-2.52776e-07	2.10983e-05	9.85951e-07	-8.45116e-06	3.9163e-06	8.6748e-06	4.32857e-06	1.5097e-33
ADCY2	6.04581e-05	4.5858e-05	1.73303e-05	-6.05586e-06	8.79338e-05	4.35372e-05	4.15103e-05	-1.11396e-27
HOXA9	-2.40731e-07	1.58687e-06	2.13656e-07	-3.90285e-07	6.07059e-07	2.92838e-06	7.84158e-07	5.66276e-38
P2RY10	0.000714258	0.00476978	0.0032262	0.00138728	0.000356015	0.000449791	0.00181722	2.44168e-18
ITM2A	2.79112e-05	9.62004e-05	3.53967e-05	7.65589e-06	9.18014e-06	-9.34935e-06	2.78325e-05	-6.24519e-29
TP53INP2	3.96915e-06	2.43726e-06	8.61183e-07	-4.22076e-06	2.81521e-05	5.88423e-06	6.18052e-06	-5.82485e-33
MYH7B	1.13445e-06	9.13605e-06	1.47148e-05	5.88492e-05	1.68955e-05	6.80051e-05	2.81225e-05	1.03121e-29
TP73	-2.34871e-06	-5.16936e-07	-7.49166e-06	1.05939e-06	-4.41227e-06	1.05438e-05	-5.27732e-07	4.48291e-34
RUNX1T1	9.68828e-05	-2.6459e-06	2.0231e-05	2.24747e-05	4.58119e-05	0.000209897	6.5442e-05	-1.12077e-27
SLC1A3	0.0011652	0.000136417	0.00222296	0.000801359	0.0003656	0.000934973	0.000937751	9.67905e-20
LXN	3.12787e-06	1.24789e-06	5.16404e-06	1.93493e-05	-6.19827e-06	1.48841e-05	6.26248e-06	-3.59809e-32
TNS1	0.00475945	0.000483618	0.000889647	-0.000237889	0.0064062	0.00281991	0.00252016	-8.8001e-18
CDC14A	-2.84244e-06	5.48963e-06	3.86907e-07	1.83715e-06	-3.31107e-06	1.76292e-06	5.53849e-07	6.47421e-35
CEACAM1	1.27133e-06	5.55227e-06	4.19005e-06	1.28876e-06	3.16795e-06	-2.87989e-06	2.09841e-06	-3.47756e-34
PAFAH1B3	3.35442e-06	7.1608e-06	2.76981e-06	1.34062e-06	-3.80896e-06	3.61491e-05	7.82763e-06	-1.22811e-32
SCGN	5.03371e-08	-6.96394e-07	2.07885e-06	2.50038e-06	-1.79299e-06	1.2229e-06	5.60514e-07	3.99522e-37
PGM1	2.86599e-08	9.31922e-07	4.43412e-08	-7.48725e-07	-4.48681e-07	3.42563e-06	5.38857e-07	1.36289e-39
PTPRH	-2.00394e-08	7.98233e-06	1.91911e-06	-1.52864e-06	5.44548e-06	6.32558e-06	3.35397e-06	1.61643e-35
SLC4A4	-5.85011e-07	4.0394e-07	-3.14162e-07	-1.07947e-06	-2.54528e-06	-2.68279e-06	-1.13379e-06	-5.47225e-37
COL5A3	2.3904e-05	1.26131e-05	7.57043e-06	-2.19732e-05	0.000160906	-1.95584e-06	3.01774e-05	1.57839e-29
PUM3	1.49463e-06	3.2745e-05	9.4123e-06	-1.24533e-06	6.18702e-06	0.000118796	2.78983e-05	-4.21641e-31
CHRNA3	4.4931e-05	-1.65986e-05	2.11415e-05	-1.48255e-05	2.24795e-05	2.44666e-05	1.35991e-05	1.28564e-28
MOK	-4.17328e-07	-3.30617e-06	2.26722e-06	-1.53764e-07	1.23723e-06	1.42067e-05	2.30565e-06	-8.45463e-36
RBL1	-3.65277e-06	1.26819e-05	5.29728e-06	-6.61564e-07	-8.37758e-06	1.40937e-05	3.23015e-06	-1.91678e-32
CROCCP3	-2.36924e-06	2.39496e-05	-2.89094e-06	1.35902e-05	-6.08512e-08	0.000120191	2.54016e-05	-1.63047e-32
NDC80	7.64506e-06	-1.65838e-05	3.86326e-06	2.45348e-05	9.86848e-06	0.000381536	6.84773e-05	-4.52468e-29
MAGI3	6.529e-08	8.02493e-07	3.56714e-06	-1.23223e-06	-1.07551e-06	1.45565e-05	2.78061e-06	3.60555e-36
CXCL2	1.67765e-06	-2.93309e-06	-9.20226e-07	-7.20518e-06	5.19596e-06	1.89226e-05	2.45629e-06	-3.20784e-33
TCF7	-1.27726e-06	5.76749e-06	2.36246e-06	2.63385e-06	2.41932e-06	2.70444e-07	2.02938e-06	-2.99911e-35
MEF2C	0.000182109	5.71175e-05	0.000118119	-1.39965e-05	8.70533e-05	0.000160632	9.85056e-05	-2.40467e-25
PKP1	9.22629e-07	4.01711e-07	1.26744e-06	4.54134e-06	-4.30296e-07	3.96695e-07	1.18325e-06	-3.64148e-37
ATP8B1	1.33019e-06	-5.16803e-07	-7.53434e-07	-4.97176e-06	-1.03109e-07	1.64724e-06	-5.61279e-07	4.37368e-37
PGR	5.74745e-05	-1.01569e-05	8.49939e-06	-1.76695e-05	2.82726e-05	9.5673e-06	1.26646e-05	2.37138e-29
EPB41L3	3.18035e-05	3.18324e-05	3.87026e-05	1.80486e-05	7.07423e-06	2.3861e-05	2.52204e-05	1.1937e-28
SERTAD4	8.41504e-07	6.76428e-06	7.23306e-07	8.60018e-07	6.37748e-08	3.16817e-06	2.07018e-06	7.15427e-37
TRAF5	2.05746e-06	-1.28461e-06	2.35001e-06	5.79746e-06	1.05764e-06	-1.28707e-05	-4.8212e-07	4.90173e-34
PALB2	4.70049e-07	7.14869e-06	2.26134e-06	-4.22892e-06	2.54778e-07	3.30662e-06	1.53543e-06	-2.70713e-35
NUFIP1	-2.09756e-06	-2.85405e-06	2.37268e-06	1.05611e-06	6.8348e-08	1.13238e-05	1.64488e-06	1.16102e-35
EPYC	1.27815e-05	-2.95723e-06	3.88951e-06	-7.75275e-06	2.5434e-05	-2.30331e-05	1.39364e-06	-6.67703e-31
SLC27A5	5.79458e-07	9.41992e-07	-2.76912e-07	-7.3427e-08	5.70945e-07	2.46414e-06	7.01032e-07	1.56144e-38
ZNF671	9.88272e-06	-2.50127e-06	4.74876e-06	4.63163e-06	2.93647e-06	8.57993e-05	1.75829e-05	-1.36981e-31
GSTP1	-2.85302e-06	5.29562e-06	-6.72926e-06	6.35486e-06	3.23956e-05	7.13095e-05	1.76289e-05	1.49255e-30
CAD	2.37066e-05	8.86029e-06	3.30488e-05	8.44673e-06	1.59169e-05	-1.0655e-05	1.32207e-05	-9.94424e-30
FCN1	0.000150447	7.27369e-05	0.000279696	1.60448e-05	6.78872e-05	6.7344e-05	0.000109026	2.24514e-25
OVGP1	3.66753e-06	-2.5208e-06	8.88521e-07	-1.11693e-05	1.87225e-06	2.73937e-06	-7.53739e-07	4.70567e-34
IGSF9	1.89225e-05	8.72095e-06	2.77908e-05	5.97058e-06	4.62834e-06	1.25942e-05	1.31046e-05	1.59608e-30
ABCB1	2.50962e-07	-1.61037e-05	-2.73972e-06	1.79942e-05	3.96443e-07	7.44333e-06	1.20692e-06	5.87921e-34
WNT11	5.76681e-08	-1.77877e-07	3.18478e-07	1.40533e-06	2.78598e-07	4.12854e-06	1.00179e-06	-5.28067e-39
ORC1	2.8717e-05	1.8343e-05	-8.66088e-06	4.80955e-05	1.27991e-05	0.000624911	0.000120701	-1.75498e-27
RAD54L	1.30885e-05	5.40744e-05	2.78705e-05	2.81682e-05	-6.75178e-06	0.000551812	0.000111377	-2.07012e-27
DIMT1	1.06429e-05	1.61083e-05	1.68309e-07	9.07949e-06	7.84192e-06	0.000131531	2.92286e-05	2.70226e-31
FOLH1	7.26126e-07	-3.29508e-06	3.95081e-06	3.18309e-06	-7.12283e-06	3.14332e-05	4.81256e-06	6.73681e-33
EPDR1	-9.49493e-07	2.91517e-06	-6.69967e-07	-3.48504e-06	1.7056e-06	7.525e-06	1.17355e-06	-8.2947e-35
SNX10	2.86898e-05	1.58967e-05	0.000102539	0.000134117	6.50561e-06	7.51137e-05	6.04769e-05	3.06488e-27
CEACAM6	4.96982e-07	-2.42586e-06	1.41111e-06	5.78911e-07	1.7193e-06	-5.85309e-06	-6.78775e-07	9.91095e-36
HSD17B2	-4.45245e-09	1.77231e-07	-3.93315e-07	-5.42042e-07	1.07762e-06	8.65558e-08	6.69337e-08	-1.56919e-41
TXLNG	2.18469e-06	4.1369e-06	3.04679e-06	2.56519e-06	3.82287e-06	4.49366e-05	1.01155e-05	1.21343e-32
NOX4	0.000978306	1.24467e-05	0.000382709	8.3123e-05	0.000649576	0.000647431	0.000458932	1.62908e-22
ACHE	-6.02541e-07	-1.12267e-06	1.14089e-06	3.96224e-07	1.60345e-06	-3.18988e-06	-2.95753e-07	-1.56407e-36
ADAMTS2	0.000240773	9.66807e-05	0.000250263	0.000205446	0.00062193	0.000258785	0.00027898	1.9263e-22
GNAO1	8.58636e-05	6.03958e-05	2.25505e-05	3.00909e-05	0.000148401	0.000161196	8.47497e-05	8.41784e-26
NOP14	1.14488e-05	-1.81776e-06	6.73151e-06	-2.48194e-05	7.87591e-06	6.85299e-05	1.13248e-05	1.87663e-30
PHACTR3	2.88086e-06	1.38711e-06	1.09667e-06	-4.40438e-06	1.25156e-06	-1.27931e-06	1.5542e-07	3.09044e-35
TFAP2C	-9.21563e-08	-6.93373e-07	-3.52188e-07	-8.15208e-07	-1.44055e-06	-7.80751e-07	-6.95704e-07	2.06336e-38
AURKA	2.29493e-05	2.9694e-05	5.84932e-06	1.65533e-06	6.72024e-06	0.000341053	6.79869e-05	1.51229e-29
SULT2B1	1.37001e-06	2.25509e-06	1.83329e-06	6.39228e-06	3.77702e-06	1.70024e-05	5.43834e-06	2.32504e-33
GNA11	-6.85719e-07	1.65807e-05	-1.96209e-06	-8.897e-06	1.13816e-05	6.44443e-05	1.3477e-05	-1.45578e-31
ASAP3	-4.09406e-08	-8.50998e-07	1.27995e-06	4.06189e-07	-4.00642e-07	2.54895e-06	4.90419e-07	-1.84979e-38
DNMT3B	1.56809e-06	1.61912e-05	9.18351e-06	-4.39063e-07	-5.91341e-06	-3.39082e-06	2.86658e-06	-2.05271e-33
TPX2	1.55727e-05	4.08148e-05	2.47667e-05	7.7377e-06	2.39327e-06	0.000261964	5.88748e-05	7.63648e-29
FER1L4	3.33615e-07	-5.9696e-07	-1.4415e-06	4.48212e-06	3.83923e-06	-2.58853e-07	1.05961e-06	-1.27876e-36
PDRG1	-1.07371e-06	5.52642e-06	4.0773e-06	8.29941e-06	-2.61865e-06	2.34002e-05	6.2685e-06	1.2304e-32
SLC15A1	-1.71755e-06	-6.05768e-07	1.33358e-06	4.70604e-06	5.53118e-06	-6.769e-06	4.13083e-07	-2.44474e-34
TGDS	-1.13484e-07	3.1611e-06	-5.12706e-06	3.08356e-06	-4.3717e-06	1.93016e-05	2.65566e-06	-4.78562e-34
KIF9	5.29661e-06	1.26575e-06	2.95506e-06	2.38457e-05	3.65826e-06	5.22226e-05	1.4874e-05	9.02513e-32
CRLS1	1.29596e-06	1.60384e-06	2.37563e-06	6.25588e-06	9.82821e-06	1.05685e-05	5.32133e-06	3.20854e-33
SMOX	1.4501e-05	3.19825e-05	2.86049e-05	-3.84256e-06	3.3575e-05	0.000114541	3.65603e-05	-1.96042e-28
SIGLEC1	7.78892e-05	0.000225633	0.000379945	0.000542312	7.15651e-05	2.47572e-05	0.00022035	6.41581e-24
SLC4A11	9.22906e-07	1.12633e-06	1.89476e-06	2.35263e-06	-1.81485e-06	1.75801e-06	1.03996e-06	-1.4784e-35
C20orf194	0.000299917	4.44353e-05	0.000102898	6.43567e-06	0.00020229	0.000320154	0.000162688	5.71562e-25
ZNF343	-2.01112e-06	6.20102e-06	-1.68986e-06	-3.18824e-06	-1.86685e-06	3.6706e-06	1.85926e-07	4.60414e-34
EBF4	1.59867e-05	2.86179e-06	-2.72973e-06	1.8845e-05	4.59027e-05	0.000109125	3.16652e-05	-1.17889e-29
CPXM1	3.04145e-05	8.32977e-05	2.76939e-05	3.96649e-06	0.000213815	0.00033076	0.000114991	1.96814e-26
LZTS3	-1.78479e-07	-1.07185e-05	-3.6624e-06	1.78821e-05	6.01972e-06	7.10605e-06	2.74141e-06	-5.35934e-33
TESC	-3.88369e-08	-7.97887e-08	1.09624e-07	-5.7231e-09	4.61188e-07	7.81774e-07	2.04706e-07	-7.00944e-43
TRMT6	-3.75844e-08	-2.5998e-06	1.47224e-08	-3.24198e-07	1.16553e-06	1.20979e-05	1.71943e-06	-6.57616e-39
FXYD5	4.10474e-07	6.29331e-06	4.05418e-06	3.24998e-06	-6.32765e-06	2.87459e-05	6.07103e-06	-6.19108e-33
GRAMD1A	-4.21926e-06	-1.38048e-06	5.95077e-06	9.96165e-06	-2.19529e-06	1.2368e-05	3.41424e-06	-9.37485e-33
CDIP1	9.44262e-08	9.43955e-08	-2.92319e-07	-1.25515e-05	3.26527e-06	-2.84455e-06	-2.03904e-06	-3.03758e-37
BIRC5	5.78667e-05	-5.67279e-07	9.27022e-06	9.61344e-05	8.52221e-05	0.00210866	0.000392765	-5.25719e-27
OTUB2	3.45934e-06	-5.84863e-06	-4.99021e-06	-2.72076e-06	-3.03218e-06	2.22576e-05	1.52087e-06	1.85392e-32
LTBP4	-4.11684e-06	6.61516e-06	2.52616e-06	-1.84912e-06	2.68689e-06	0.000102606	1.8078e-05	3.50713e-32
SLC9A1	3.5744e-06	4.2758e-06	-7.51334e-07	1.02052e-05	-6.69194e-06	-3.78326e-06	1.13813e-06	-2.96682e-33
LYZ	4.34353e-08	-9.14007e-06	1.0992e-05	1.61914e-05	-2.07153e-06	1.41202e-05	5.02257e-06	2.06674e-33
SI	-7.02654e-07	1.01115e-05	1.47912e-06	-9.78941e-07	1.96023e-06	-3.46433e-06	1.40082e-06	-6.98624e-35
TFAP4	4.83276e-05	1.38367e-05	8.77201e-05	-1.55656e-05	1.38032e-05	4.21317e-05	3.17089e-05	-5.30986e-28
P3H2	1.0573e-06	1.41032e-06	-4.61361e-07	-9.39234e-07	4.23717e-06	-1.21036e-06	6.82305e-07	-3.31374e-36
CD209	2.68525e-07	6.44788e-05	9.1107e-05	-3.38105e-06	1.26789e-05	-2.53415e-07	2.74831e-05	1.71364e-32
KIF4A	3.04998e-05	3.34545e-05	3.29492e-05	-2.15094e-05	5.22193e-06	0.000244523	5.41899e-05	-9.23373e-28
PUS7	3.29141e-06	1.13415e-05	3.76508e-06	-6.53971e-06	-3.17085e-06	4.53609e-05	9.00806e-06	1.32204e-31
NRCAM	9.23992e-07	-2.48603e-06	3.63504e-07	-2.01009e-06	-4.18443e-07	-1.30378e-06	-8.21808e-07	9.15674e-37
SLC26A3	-1.95976e-06	2.07579e-07	1.42715e-06	4.4459e-06	-2.53543e-07	-6.7192e-06	-4.75313e-07	-4.39726e-36
PITPNM3	4.01489e-07	-4.87479e-07	1.66214e-07	2.95042e-06	1.3858e-06	4.71335e-06	1.52163e-06	-6.26922e-37
ORC6	2.78356e-05	2.70361e-05	4.45423e-05	5.73574e-05	4.61927e-05	0.000766709	0.000161612	6.80943e-26
ANGPT2	2.811e-06	2.40609e-06	1.64769e-06	1.32297e-05	-3.21757e-06	2.13876e-05	6.37742e-06	-1.01459e-32
CCDC80	0.0226209	0.000925053	0.00667888	-0.00046001	0.0171124	0.00353705	0.00840237	-3.89133e-15
SLC22A17	0.000578201	9.50459e-06	2.92857e-05	3.5639e-05	0.00133692	0.000159879	0.000358239	1.22601e-24
SEMA6A	-8.90222e-07	-2.23503e-06	-4.86283e-06	1.03135e-05	-6.30035e-07	7.31084e-06	1.50104e-06	4.59629e-34
TYRO3	1.51925e-06	3.83153e-07	1.49626e-06	-4.13309e-06	4.32827e-06	4.14081e-06	1.28911e-06	-6.45181e-35
PHGDH	-1.21138e-06	-6.84364e-07	-5.74497e-06	-4.48562e-06	3.05237e-06	5.00207e-05	6.82446e-06	3.26186e-33
COL9A3	1.44942e-06	3.54395e-06	8.50679e-06	6.92044e-06	2.00695e-06	4.32036e-06	4.45798e-06	2.62202e-33
CLSPN	-2.48901e-07	1.96357e-05	2.45531e-05	0.000136149	1.99567e-06	0.000396702	9.64644e-05	-1.29344e-29
CDC45	1.7177e-05	8.19708e-06	1.4464e-05	1.5219e-05	2.17186e-05	0.000188798	4.42623e-05	1.2709e-28
COMT	1.59102e-06	-2.07104e-06	3.30872e-06	5.46032e-06	3.73438e-06	6.42228e-06	3.07428e-06	-1.42774e-33
ADA2	7.76312e-05	0.000115316	0.000146497	7.35187e-05	6.13156e-05	-5.46491e-06	7.81356e-05	-3.23077e-26
GABRP	-4.06775e-06	1.68303e-06	-3.51226e-06	1.36904e-05	-8.74441e-07	2.36825e-06	1.54787e-06	-6.81724e-34
CDC6	2.86167e-05	2.77197e-05	1.86899e-05	6.15133e-05	9.51965e-06	0.000999977	0.000191006	8.68153e-27
DHPS	2.24808e-06	-5.23181e-06	-2.25369e-06	1.47712e-05	9.61492e-06	5.12442e-05	1.17322e-05	1.92914e-31
NXPE1	2.90944e-07	-6.51019e-06	-1.96323e-06	2.24337e-06	-3.5765e-07	1.43941e-06	-8.09558e-07	-4.29454e-36
EPB41L4B	3.86958e-06	1.47434e-05	1.5523e-05	9.74905e-06	1.01231e-06	4.70541e-06	8.26713e-06	4.11255e-32
PTGS1	1.75694e-05	-2.49758e-06	6.84384e-06	9.11814e-06	4.20129e-05	-3.04738e-06	1.16666e-05	3.50584e-31
CRAT	4.11499e-06	-1.89169e-06	2.59134e-07	-1.89351e-07	5.90037e-06	1.98675e-05	4.67683e-06	4.47748e-35
SORBS1	3.55468e-06	1.21967e-06	2.86671e-06	4.0909e-06	2.35911e-06	2.21141e-06	2.71708e-06	2.65253e-34
BAMBI	9.1805e-07	-7.00318e-06	-2.32892e-06	-6.30088e-06	1.00459e-05	1.06961e-05	1.00451e-06	-1.01376e-32
IL11	-6.1661e-07	9.68843e-07	8.49579e-07	4.81415e-06	-3.4174e-07	6.23195e-06	1.98436e-06	5.20363e-36
TREM2	6.81578e-05	3.81146e-05	0.000154334	4.27233e-05	1.97218e-05	-5.23297e-05	4.51204e-05	-1.76778e-26
PGC	5.5206e-08	1.02979e-07	-3.6737e-08	-1.53421e-06	-4.61503e-08	1.38407e-07	-2.20083e-07	-2.0467e-42
HSP90AB1	3.07864e-06	5.4703e-06	1.52859e-05	-5.64901e-06	-3.40478e-06	7.81098e-05	1.54818e-05	3.86748e-31
CDC7	7.78005e-06	1.02327e-05	-3.30426e-06	9.74978e-06	1.27309e-05	0.000212711	4.165e-05	-6.94527e-30
PCSK5	2.72661e-07	-1.09927e-06	1.85436e-07	2.53013e-07	1.81471e-06	1.06537e-06	4.1532e-07	-2.71876e-38
SCD	-7.13572e-07	4.13759e-06	2.20781e-06	1.81043e-06	2.79446e-06	3.23793e-05	7.10266e-06	-1.06781e-33
HSD17B7P2	1.32536e-06	-2.37567e-06	9.50503e-07	-1.4464e-06	1.21936e-06	2.50127e-06	3.62405e-07	1.32025e-35
OCEL1	2.81436e-06	3.26874e-05	2.35519e-06	5.19604e-06	1.79256e-05	2.46855e-05	1.42773e-05	4.98166e-31
MARCHF2	1.07264e-06	-1.50054e-06	5.35529e-06	-1.16222e-06	9.48135e-06	1.67265e-05	4.99551e-06	1.58873e-33
MTAP	4.31284e-06	1.72471e-07	7.16959e-07	1.95999e-06	6.53434e-06	2.11989e-05	5.81592e-06	1.44792e-34
MISP	8.60253e-06	2.05161e-05	6.66346e-06	3.88174e-06	3.05097e-05	9.01319e-05	2.67176e-05	1.25534e-29
CDHR5	8.22322e-06	1.70193e-05	2.0219e-05	-8.14174e-06	1.50768e-05	8.56223e-05	2.30032e-05	-2.97411e-29
PALM	0.000128213	1.225e-05	5.16716e-06	5.83219e-05	0.000132233	0.000198239	8.90707e-05	1.24074e-26
MADCAM1	2.19086e-06	2.51019e-05	1.41173e-07	4.85696e-06	1.21493e-06	9.10588e-06	7.10195e-06	4.17167e-34
ARVCF	2.01134e-06	4.15019e-06	3.36929e-06	1.49945e-05	8.96841e-06	9.43406e-06	7.15463e-06	3.56811e-32
RANBP1	3.94168e-05	-3.0047e-06	1.89364e-06	1.1288e-05	2.50482e-05	0.000978411	0.000175509	-6.20431e-29
SERPIND1	-6.84568e-07	-2.03302e-06	-9.97378e-07	-1.13237e-06	-1.6377e-06	-2.90261e-07	-1.12922e-06	7.47189e-37
MMP11	2.41752e-05	4.22037e-05	3.50535e-05	2.81593e-05	0.000162275	0.000114382	6.77081e-05	1.86932e-26
CECR2	-2.92107e-06	2.61096e-06	1.23875e-06	7.57703e-06	-6.89749e-06	1.37523e-06	4.97234e-07	6.79033e-34
DERL3	-8.46193e-06	0.000226872	8.40041e-06	2.76927e-05	2.0918e-05	3.54865e-06	4.6495e-05	-3.31512e-29
OSM	1.44148e-05	8.38939e-06	6.26131e-05	-2.12347e-06	2.0398e-05	3.0927e-05	2.24365e-05	-1.01432e-29
SUSD2	4.62752e-06	1.55181e-06	4.33907e-06	7.83173e-07	3.45851e-06	5.40784e-06	3.36132e-06	4.56411e-34
SEC14L2	2.30767e-06	1.9889e-06	1.91893e-06	1.17281e-05	4.46308e-07	-3.62903e-06	2.46014e-06	-1.67301e-34
SLC35E4	3.76904e-06	1.01493e-05	5.87634e-06	-2.3549e-06	1.48937e-06	-1.00069e-05	1.48704e-06	7.88955e-33
LRP5L	3.87825e-07	1.80668e-07	3.06839e-06	3.08805e-06	1.04854e-06	2.61079e-05	5.6469e-06	1.81749e-35
PLA2G3	5.55112e-20	-1.11022e-19	1.11022e-19	-2.22045e-19	4.44089e-19	2.22045e-19	8.32667e-20	1.49814e-113
LGALS2	-1.17096e-06	2.76788e-07	-6.50326e-07	-1.36698e-06	-6.26793e-07	4.59664e-06	1.76396e-07	8.3013e-37
SH3BP1	1.51896e-05	3.77854e-05	3.71935e-06	-1.91029e-05	1.7856e-05	3.3235e-05	1.47804e-05	-2.42001e-29
TTC28	0.000417126	2.77305e-05	7.14896e-05	-1.10746e-05	0.00032052	0.000610923	0.000239452	-1.79324e-24
SEPTIN3	1.45267e-07	2.9901e-07	7.41509e-09	1.33215e-07	1.47307e-06	5.32223e-07	4.317e-07	3.36389e-41
KDELR3	-2.58249e-06	6.99129e-07	-1.57135e-07	6.11743e-06	-8.25995e-07	7.9741e-05	1.3832e-05	-1.14313e-34
CYP2D6	4.64416e-06	3.12006e-06	3.01516e-06	5.90653e-06	6.38591e-06	4.59325e-05	1.15007e-05	7.56932e-32
RAB36	8.54361e-07	1.2029e-06	1.43569e-06	9.93932e-06	-8.34696e-07	4.00686e-07	2.16638e-06	-4.90477e-36
PACSIN2	4.38508e-06	6.89734e-06	2.7596e-06	-5.93574e-07	3.80556e-06	-1.90339e-06	2.55844e-06	3.58861e-34
HMOX1	1.86388e-06	1.20149e-05	1.53185e-05	-4.42704e-06	1.7593e-05	1.04262e-05	8.79823e-06	-2.7857e-31
ARSA	-7.3316e-07	6.34313e-07	-3.65161e-06	-3.18524e-08	1.70633e-05	3.88687e-06	2.86131e-06	-3.58749e-36
RASD2	-4.36516e-06	1.38003e-05	1.28829e-05	5.94594e-05	2.36724e-05	1.44433e-05	1.99822e-05	-1.57773e-29
CBX7	8.80762e-06	7.41027e-06	5.187e-07	1.14783e-06	1.50264e-05	3.86506e-05	1.19269e-05	2.25681e-32
SYNGR1	9.18302e-06	-1.01381e-05	-1.43727e-06	-1.20116e-05	9.63081e-06	-8.96103e-06	-2.28903e-06	1.38708e-31
PNPLA3	1.78207e-07	1.67948e-07	-2.10328e-06	-9.63327e-06	1.48638e-07	5.01498e-06	-1.0378e-06	4.52033e-37
FOXRED2	-2.00848e-07	4.23272e-07	-4.33767e-07	3.18161e-06	-3.5074e-06	-9.96925e-07	-2.55677e-07	4.10239e-37
UPK3A	6.17639e-06	-3.08827e-06	3.53947e-06	4.45277e-06	1.60792e-06	4.969e-06	2.94288e-06	-2.40188e-33
HDAC10	2.33262e-06	8.03092e-06	2.97957e-06	2.4563e-05	1.02645e-06	9.15001e-06	8.01376e-06	1.28767e-32
KCNK10	2.20227e-07	-1.21766e-07	4.73642e-07	1.36739e-06	-5.58827e-07	-5.10399e-07	1.45044e-07	-4.95367e-39
CTSG	9.87419e-06	4.70479e-06	4.58248e-06	-1.2012e-05	7.60206e-06	-1.40216e-05	1.21653e-07	2.72576e-31
GZMB	-2.51466e-06	5.68338e-06	2.95179e-07	-4.87898e-06	-1.06802e-06	3.18992e-06	1.17804e-07	-7.01228e-35
PRMT5	1.96101e-06	-5.71486e-07	-5.46626e-06	2.90574e-06	8.85695e-07	2.89174e-05	4.77201e-06	4.55907e-34
COCH	1.57489e-07	7.05659e-07	-3.12905e-07	6.30974e-06	-3.12735e-06	1.1083e-05	2.46928e-06	7.60506e-36
POLE2	-2.27513e-05	-2.20904e-05	1.53196e-05	9.71214e-05	8.26167e-05	0.00280068	0.000491815	1.73022e-25
CDKL1	-3.08353e-06	6.09684e-07	-4.30517e-06	1.85935e-06	7.56886e-06	3.84739e-05	6.85384e-06	4.38229e-33
CDKN3	1.61028e-05	3.43208e-07	1.95712e-05	4.48133e-06	0.000112281	0.00202731	0.000363348	1.10334e-28
ISM2	-3.44639e-07	-8.49145e-06	5.4958e-06	-1.13637e-05	5.18902e-08	2.23561e-06	-2.06942e-06	-2.12021e-35
CHGA	5.55112e-20	-1.11022e-19	1.11022e-19	-2.22045e-19	4.44089e-19	2.22045e-19	8.32667e-20	1.49814e-113
SIX4	-1.09914e-06	-4.49585e-06	-6.15993e-06	-1.76481e-05	-2.85292e-06	1.17765e-05	-3.41323e-06	-1.80486e-32
GALNT16	-3.11509e-07	-9.12974e-06	2.73903e-06	2.24193e-05	2.57407e-06	-9.03071e-06	1.5434e-06	-4.05966e-33
ASB2	3.55069e-05	0.00034945	7.44632e-05	-3.75447e-05	2.73388e-05	0.000150388	9.99337e-05	-1.4262e-25
SERPINA4	2.7336e-07	1.57657e-06	2.82247e-06	-2.23249e-06	-1.12754e-06	5.49771e-07	3.10355e-07	1.68338e-36
BDKRB1	-1.04092e-07	8.7154e-06	3.93878e-06	-3.54133e-06	-4.11791e-06	-1.76342e-06	5.21239e-07	9.18892e-35
RPS6KA5	1.65828e-06	-1.04502e-06	1.19603e-06	-1.81972e-06	2.09268e-06	1.67286e-06	6.25851e-07	1.32036e-35
CCNB1IP1	1.78533e-07	-3.37458e-07	-3.67173e-06	1.42224e-05	2.74251e-06	2.85307e-05	6.94417e-06	2.46175e-34
PABPN1	5.41657e-07	-1.59445e-06	-8.62195e-08	1.13699e-06	-2.68761e-07	-1.49863e-05	-2.54285e-06	3.41004e-37
EFS	0.00133244	0.000492703	0.000362508	3.20692e-05	0.00301944	0.000288494	0.000921276	6.64817e-21
DHRS2	-7.21582e-07	-3.39555e-06	-2.85961e-06	1.22477e-07	1.29834e-06	1.06245e-07	-9.0828e-07	-1.18373e-37
PSMA6	3.02681e-06	3.17787e-06	1.00722e-05	4.6949e-06	1.29865e-05	-2.15947e-06	5.29981e-06	-1.27559e-32
MMP9	1.35186e-05	1.03205e-05	2.34838e-05	-2.41658e-05	3.2973e-05	1.50453e-05	1.18626e-05	-3.92788e-29
PROCR	-6.10068e-07	2.98146e-07	-1.28021e-06	3.25717e-06	5.29827e-07	1.34528e-05	2.60794e-06	5.40598e-36
GINS1	2.03682e-06	2.98949e-06	-1.49735e-06	-1.43876e-06	7.898e-07	9.81585e-05	1.68398e-05	1.01697e-33
NINL	-3.19905e-07	2.45148e-06	4.42475e-08	2.01555e-06	-6.8815e-07	2.3835e-06	9.81119e-07	1.14717e-37
SGK2	-4.14037e-07	1.62958e-05	1.39716e-05	-6.00753e-06	7.79263e-07	5.22784e-06	4.97549e-06	2.30708e-33
MYBL2	7.54556e-05	-2.55377e-05	5.56922e-05	-1.73134e-06	2.38012e-05	0.000505205	0.000105481	2.23417e-27
R3HDML	-1.50219e-06	6.26542e-06	7.87371e-06	1.15735e-05	-3.7702e-06	7.54758e-06	4.66464e-06	2.44057e-32
RAB5IF	8.23269e-06	-8.4678e-06	8.71945e-06	1.57655e-05	1.13668e-05	7.45293e-06	7.17825e-06	-8.11843e-31
PABPC1L	1.45207e-06	5.97927e-07	6.35304e-07	1.25474e-06	4.77954e-07	4.54258e-06	1.49343e-06	1.50266e-36
SALL4	4.21148e-06	8.66998e-06	9.78354e-06	2.74358e-05	2.55282e-07	3.0475e-05	1.34718e-05	7.62482e-32
PFDN4	3.60011e-06	2.29291e-06	6.48303e-06	-1.06733e-05	5.87086e-06	3.28354e-05	6.73484e-06	-1.10109e-31
BMP7	-1.04753e-06	2.68455e-07	-2.44339e-06	1.91664e-06	1.35061e-08	-4.51119e-06	-9.6725e-07	-8.02402e-38
RAE1	-2.45355e-06	9.36629e-06	-3.43005e-06	-3.17033e-07	2.01605e-07	5.43035e-05	9.61179e-06	-2.73588e-34
NELFCD	-4.62131e-07	1.33917e-06	3.04151e-07	4.23708e-06	-6.48926e-06	1.96046e-06	1.48245e-07	1.01464e-35
MTG2	8.29304e-06	1.54438e-05	2.03893e-05	6.64405e-06	2.27296e-05	1.74414e-05	1.51569e-05	6.87823e-30
PSMA7	1.26287e-05	2.00398e-05	4.38617e-05	6.63431e-06	9.38949e-06	0.000197915	4.84115e-05	1.36853e-28
SLCO4A1	3.33572e-07	1.36596e-06	4.40794e-07	-5.92561e-07	1.97818e-06	-2.09691e-06	2.38173e-07	4.93678e-37
NTSR1	1.63478e-06	1.75498e-06	1.76827e-07	-5.78513e-08	5.90577e-06	3.31293e-06	2.12124e-06	-5.74225e-37
MRGBP	7.55035e-06	1.59684e-06	1.95967e-05	-3.50355e-06	3.69824e-06	3.01596e-05	9.84969e-06	-9.23293e-32
TCFL5	2.01055e-06	1.89899e-06	8.63412e-08	-6.84894e-06	3.70813e-06	4.51959e-06	8.95777e-07	-3.78384e-35
SLC17A9	5.55112e-20	-1.11022e-19	1.11022e-19	-2.22045e-19	4.44089e-19	2.22045e-19	8.32667e-20	1.49814e-113
ARFGAP1	1.76126e-05	8.53721e-07	2.61753e-05	-6.4069e-06	1.63622e-05	1.74691e-05	1.2011e-05	-7.20758e-31
CDC25B	5.5388e-08	-2.55267e-06	-1.50488e-06	-3.35995e-06	-1.19077e-06	5.06622e-06	-5.81108e-07	4.31276e-36
ISM1	0.000317173	2.35693e-05	5.17904e-05	2.44811e-05	0.000236937	0.000225408	0.00014656	5.06201e-25
TRIB3	5.18728e-06	-2.86435e-06	5.10428e-06	7.3155e-06	3.96199e-07	5.4381e-05	1.15866e-05	-1.19537e-32
HM13	9.41253e-06	1.95398e-05	2.8863e-05	2.57096e-06	4.59006e-06	4.89911e-07	1.0911e-05	3.06901e-32
FERMT1	-5.9895e-07	-2.34387e-06	2.05215e-07	1.44499e-06	-3.17931e-07	-7.67291e-06	-1.54724e-06	1.01552e-36
PLCB4	8.36914e-07	1.00323e-05	6.3854e-06	8.63198e-06	-3.93975e-06	-1.82758e-06	3.3532e-06	3.33214e-33
MYL9	0.000338325	2.76735e-05	2.47848e-05	5.4313e-06	0.000343124	5.48119e-05	0.000132358	2.37035e-26
NOP56	2.91859e-07	2.05282e-06	4.43508e-06	8.23776e-07	-1.63514e-06	8.31373e-06	2.38035e-06	-2.97568e-35
CDK5RAP1	4.17197e-07	7.89546e-06	4.91689e-06	2.59714e-06	-3.14006e-07	1.41946e-06	2.82202e-06	-1.87485e-35
TTI1	-3.42176e-07	2.85389e-06	2.77851e-06	1.16718e-05	3.63883e-06	1.9322e-06	3.75552e-06	-2.22665e-34
E2F1	0.000178811	1.45868e-05	0.00016305	-2.8614e-05	1.18709e-05	0.00062801	0.000161286	-9.07201e-26
ACTR5	2.47717e-07	-1.65553e-06	-2.09677e-08	1.51167e-06	-7.61151e-07	5.35837e-07	-2.37366e-08	-5.30159e-39
AHCY	1.69632e-05	9.06947e-06	1.99687e-05	1.22704e-06	-1.16311e-06	0.000103203	2.4878e-05	-4.52492e-31
PPP1R16B	0.000165191	0.00121578	0.000569565	0.000257473	0.000240124	-8.54888e-05	0.000393773	-6.04588e-22
DNTTIP1	-2.7041e-06	-3.01896e-06	7.45845e-06	4.28561e-06	3.36264e-06	1.11436e-05	3.4212e-06	9.77793e-33
SYNDIG1	0.000201031	2.77885e-05	3.44031e-05	6.71386e-05	0.000247892	-4.19544e-05	8.9383e-05	-1.34195e-25
TNNC2	2.94672e-06	3.9875e-06	3.93692e-05	9.09723e-05	2.36768e-05	-2.64789e-05	2.24123e-05	-2.63832e-29
MYOM1	3.10607e-05	-6.94049e-06	3.20004e-06	1.45108e-05	2.49057e-05	3.95649e-05	1.77169e-05	-9.86407e-30
LIPG	-2.10923e-06	1.27877e-06	2.45676e-06	-6.74603e-06	-5.17664e-06	9.20454e-06	-1.8197e-07	-2.12998e-33
LAMA1	2.44793e-06	1.28498e-06	2.04608e-06	1.06959e-05	1.49196e-05	5.89467e-07	5.33067e-06	6.05413e-34
RNF125	7.94469e-08	-1.83053e-06	1.92945e-07	7.24722e-06	6.79847e-07	3.63021e-06	1.66652e-06	-5.01881e-37
RIOK3	8.45867e-07	-3.02227e-06	1.55475e-06	5.35408e-06	-9.61003e-07	4.49741e-06	1.37814e-06	9.19747e-35
MXRA5	7.85356e-05	6.06201e-06	7.91043e-06	-1.73592e-05	0.000208201	6.57331e-05	5.81805e-05	-8.94709e-28
VSIG1	2.50798e-07	-2.42965e-06	2.60932e-06	4.00228e-06	-1.62036e-06	-1.00727e-06	3.00853e-07	-1.03863e-35
GPR143	-1.97882e-07	3.20901e-07	-7.79521e-08	-3.14689e-07	2.83718e-08	-4.77592e-07	-1.19807e-07	2.11072e-41
POLA1	8.289e-07	6.20273e-06	2.60537e-06	-6.18673e-07	8.67678e-07	5.02496e-05	1.00226e-05	-3.61332e-34
CHRDL1	4.92551e-05	1.35049e-05	1.44186e-06	1.25291e-05	2.71949e-05	7.35988e-06	1.85476e-05	2.40514e-30
SUV39H1	6.04686e-05	8.85692e-06	4.37389e-05	4.85891e-07	1.53079e-05	0.000323694	7.54253e-05	5.63988e-29
SRPX	6.38569e-05	-5.85545e-06	4.51694e-06	4.12147e-06	5.2815e-05	6.74061e-06	2.10326e-05	-2.47811e-30
SYP	2.20059e-06	-9.25629e-07	4.77526e-06	1.52704e-05	1.55421e-06	6.41374e-06	4.88142e-06	-1.48062e-33
BMX	2.99291e-07	2.83543e-07	-9.72954e-07	-2.36856e-06	1.08161e-06	-5.04488e-06	-1.12032e-06	-1.06712e-36
PLS3	1.02167e-05	-4.5239e-07	-6.03993e-06	1.85377e-06	1.57255e-05	1.00357e-05	5.22322e-06	8.16701e-33
NAA10	5.40231e-06	2.91766e-06	-7.06749e-07	-4.79436e-07	-2.56179e-06	4.24666e-05	7.83977e-06	-5.81033e-34
ASB9	4.563e-07	-1.27516e-06	1.97121e-06	-4.05524e-06	-1.73066e-06	7.13818e-06	4.17439e-07	-5.74599e-35
SLC25A14	5.55564e-07	2.39001e-06	1.08414e-06	1.63025e-06	4.18276e-06	2.55463e-05	5.89817e-06	2.50763e-34
SCML2	6.67049e-06	1.67409e-05	1.64849e-05	3.54558e-05	9.3389e-06	4.7522e-05	2.20355e-05	2.89669e-29
JADE3	-9.18598e-08	8.00548e-07	4.87747e-07	6.16478e-07	5.60604e-07	3.16432e-06	9.22972e-07	-3.92249e-38
TIMP1	2.10935e-05	3.17281e-05	2.1508e-05	2.35369e-05	2.49121e-05	5.18905e-06	2.13279e-05	4.37965e-29
GABRE	3.70747e-06	3.21314e-06	1.31386e-05	-3.90954e-06	-4.09656e-06	1.33351e-05	4.23137e-06	3.3427e-32
SRPX2	4.18657e-08	5.67554e-06	1.72909e-06	2.0322e-05	2.03237e-06	-7.82876e-08	4.95377e-06	-1.32845e-36
CENPI	3.16634e-06	3.8314e-06	-2.62192e-06	3.81097e-06	4.50346e-06	7.13141e-05	1.40007e-05	-3.89307e-32
GLA	6.31137e-06	-1.75282e-05	3.69589e-06	5.04328e-07	1.48313e-05	0.000178901	3.11192e-05	-5.47123e-31
BEX4	8.29988e-05	-1.99031e-05	-1.63832e-05	-2.21682e-06	6.8929e-05	7.25663e-05	3.09985e-05	-3.00095e-28
RUBCNL	3.54169e-06	-8.84295e-06	5.82347e-06	-7.79115e-07	6.47624e-07	-7.65849e-06	-1.2113e-06	-7.04786e-34
UGGT2	4.50868e-06	2.35822e-05	3.91245e-06	3.96732e-05	2.41239e-06	-5.62197e-06	1.14112e-05	-2.23829e-31
SLC25A15	5.96088e-07	2.06945e-05	3.40794e-06	1.62943e-05	2.47264e-06	3.08228e-05	1.23814e-05	5.22068e-32
OLFM4	1.42042e-06	-4.1439e-07	1.31885e-06	8.65178e-06	9.55116e-07	-1.05131e-06	1.81341e-06	6.74392e-36
MSLN	1.69013e-08	-3.12165e-06	-1.13162e-06	-1.30173e-07	5.14945e-07	-2.1617e-06	-1.00222e-06	8.65129e-39
HSF4	-1.54828e-06	-1.48194e-06	-4.28005e-06	-4.13455e-06	-3.72339e-06	-1.13086e-05	-4.41279e-06	1.70964e-33
GDPD3	3.79785e-07	5.45225e-06	2.2077e-06	2.95839e-06	1.32525e-06	-2.47867e-06	1.64078e-06	-4.44249e-35
NUTF2	9.39079e-06	1.65896e-06	1.11511e-05	-4.17622e-07	3.81317e-06	8.47728e-05	1.83949e-05	-2.3452e-32
CBLN1	8.13707e-07	5.74469e-06	2.09434e-06	1.943e-05	-5.91215e-07	-2.56347e-06	4.15468e-06	2.88291e-34
ARL2BP	4.24191e-07	1.42345e-05	1.32866e-06	-1.69011e-05	7.76723e-07	3.52816e-06	5.65179e-07	-3.71577e-34
CCDC113	5.06415e-07	1.06362e-06	1.2706e-06	-2.69201e-06	3.94781e-07	1.59824e-06	3.5694e-07	-1.16245e-36
NDRG4	7.41303e-06	5.51363e-07	-3.25369e-06	8.80562e-06	1.12111e-05	-5.31715e-06	3.23504e-06	6.98064e-33
SETD6	-4.64578e-07	-1.80981e-06	-1.18294e-06	2.9041e-07	-9.66847e-07	-3.01249e-06	-1.19104e-06	-8.41295e-37
SMPD3	3.34157e-05	-3.18621e-06	3.66538e-05	4.14697e-05	1.46706e-05	9.54632e-05	3.64145e-05	-2.26652e-28
SLC7A6	-8.23513e-07	1.40181e-06	4.21254e-06	-1.01907e-06	2.31628e-06	1.39322e-06	1.24688e-06	1.59926e-35
NPRL3	3.79096e-06	2.48404e-06	3.13664e-06	-4.34677e-06	1.32008e-06	-2.0187e-06	7.27708e-07	3.42146e-34
WFDC1	4.33695e-05	5.17678e-05	2.5686e-05	7.20988e-05	0.000119892	1.55267e-05	5.47235e-05	7.73997e-27
ABCC1	1.76943e-06	9.72864e-06	2.24844e-05	5.06152e-06	2.43057e-06	-1.66541e-05	4.13673e-06	-7.93009e-32
FOXF1	2.42002e-05	1.70398e-05	-9.18514e-07	-1.21806e-05	9.75662e-05	1.61867e-05	2.36489e-05	7.28611e-30
HAGHL	1.06609e-05	-6.99386e-07	1.50083e-05	3.61835e-06	2.57366e-06	2.56705e-05	9.47206e-06	-2.67509e-32
SLC7A5	2.48902e-05	-1.56263e-05	2.90773e-05	5.45825e-06	7.53294e-06	0.000151983	3.3886e-05	-7.06727e-29
RHBDL1	3.45823e-06	-1.39345e-06	8.87567e-06	8.13522e-06	-1.65755e-06	-4.61543e-07	2.8261e-06	-2.66191e-34
PRSS33	8.99313e-08	1.53082e-07	6.03215e-08	-1.0027e-05	-1.08529e-06	-9.56205e-07	-1.96086e-06	-8.64121e-39
AQP8	-1.49793e-07	-7.02825e-07	-1.3252e-07	1.99338e-06	4.55975e-07	6.01768e-07	3.4433e-07	-7.63095e-39
USP31	-3.59151e-07	2.3541e-05	1.16383e-05	-1.18801e-05	-1.17423e-06	1.23273e-05	5.68218e-06	-1.69211e-32
QPRT	6.06987e-07	4.73802e-06	1.15556e-05	1.33541e-05	-4.3942e-06	-1.85191e-05	1.22357e-06	3.61146e-32
RPGRIP1L	-3.5898e-06	4.92563e-06	3.76458e-06	6.75636e-06	-4.97458e-08	1.69422e-05	4.79154e-06	3.79042e-34
VPS35L	1.50474e-05	-2.2729e-06	-7.77313e-07	4.53654e-06	1.48749e-05	1.12761e-05	7.11412e-06	2.0229e-32
AQP9	0.000353306	7.74508e-05	0.0010083	0.000279944	0.00030979	0.000611731	0.000440088	1.46375e-21
IQCH	1.3853e-06	4.2757e-06	2.24146e-07	2.55429e-07	4.2714e-06	2.38778e-05	5.71496e-06	3.45871e-35
CORO2B	1.81047e-05	-1.3054e-05	2.71174e-07	2.54785e-06	5.39577e-06	1.70441e-05	5.05159e-06	-1.5017e-32
RASL12	7.3775e-05	3.96026e-05	1.82784e-05	3.34554e-05	0.000151944	4.53611e-05	6.04028e-05	1.23142e-26
CTSH	6.83346e-07	2.18493e-07	5.15964e-08	1.70407e-07	-1.40769e-06	-5.07896e-06	-8.93802e-07	9.38567e-39
CD276	6.64177e-06	-2.54882e-07	7.7843e-08	1.21624e-05	8.1093e-05	6.5407e-05	2.75212e-05	-8.501e-33
CEMIP	-4.54128e-08	-7.69303e-07	3.00661e-08	-1.63674e-06	1.21755e-06	3.32427e-06	3.53406e-07	-6.95853e-39
OCA2	-7.34975e-07	2.57244e-06	1.53854e-06	-6.77431e-06	-4.14493e-07	-1.17401e-05	-2.59215e-06	9.58921e-35
FAM189A1	1.54491e-06	5.74664e-07	1.1235e-05	3.96021e-05	-1.09309e-06	1.10323e-05	1.04826e-05	-4.76352e-33
BMF	5.51086e-06	6.18122e-06	7.69852e-09	4.34228e-06	1.67347e-05	2.96203e-05	1.03995e-05	5.64449e-34
OIP5	1.25163e-05	3.48129e-06	4.30463e-06	1.52155e-05	1.70573e-05	0.000299741	5.87193e-05	1.45913e-29
SLC30A4	4.6148e-06	5.25632e-06	2.5444e-06	-4.12487e-06	5.42885e-06	1.83614e-06	2.59261e-06	-2.53773e-33
CSPP1	1.323e-06	1.62894e-06	1.59569e-06	3.07379e-06	1.94103e-06	-1.41714e-06	1.35755e-06	-2.90758e-35
CA2	3.2212e-07	-8.78547e-07	-2.40912e-06	9.56625e-06	1.63104e-06	8.84559e-06	2.84622e-06	9.40963e-35
FZD3	1.91472e-07	-3.12002e-08	5.03271e-07	7.36052e-07	1.67196e-06	4.47642e-06	1.25799e-06	-1.65626e-38
RIPK2	4.42227e-06	-2.81431e-06	-3.32525e-06	4.59193e-06	2.33283e-06	0.000176548	3.02925e-05	7.82677e-32
EYA1	1.42986e-06	-2.61483e-06	3.0715e-06	-5.92008e-06	4.99017e-07	2.2994e-06	-2.05856e-07	7.80091e-35
TRPA1	4.50345e-07	5.69199e-07	-9.95023e-07	8.84912e-06	3.00707e-06	-4.29768e-07	1.90849e-06	2.91689e-36
CPQ	4.4257e-06	1.74816e-07	8.8206e-07	-1.3125e-06	-7.64744e-07	-7.65843e-07	4.39914e-07	-5.24584e-37
CALB1	2.13557e-06	7.23185e-06	1.30998e-07	8.45822e-06	8.93941e-06	6.5791e-06	5.57919e-06	1.00642e-33
SFRP1	4.69736e-06	1.96276e-06	5.2604e-07	1.3427e-05	5.32209e-06	-1.37511e-05	2.03069e-06	-4.76581e-33
LAPTM4B	1.74112e-06	-6.38542e-06	1.43805e-06	1.68425e-05	-5.49489e-06	9.24788e-06	2.8982e-06	1.36836e-32
POP1	8.07654e-07	5.07628e-06	8.31402e-07	-2.0042e-06	-2.27493e-07	2.98288e-05	5.71875e-06	4.63582e-35
JPH1	1.5974e-06	2.99311e-07	3.79313e-06	2.07861e-06	-3.55069e-06	-5.79177e-06	-2.62334e-07	7.7523e-35
DKK4	5.55112e-20	-2.22045e-19	1.11022e-19	-4.44089e-19	3.33067e-19	2.22045e-19	9.25186e-21	4.49441e-113
EIF3E	-1.37072e-06	5.57923e-06	9.7947e-07	-9.39692e-06	4.85787e-06	1.83569e-05	3.16764e-06	6.27692e-33
CCN4	0.00136036	6.33168e-05	0.000660992	0.000281365	0.0013954	0.000753518	0.000752492	1.68435e-20
NDRG1	3.69142e-08	1.60191e-06	-8.69854e-07	-2.62751e-06	1.93183e-06	1.60006e-06	2.78892e-07	4.17761e-37
STMN2	1.01862e-05	-5.20963e-06	-1.48503e-05	-3.92244e-06	9.01005e-06	-2.219e-06	-1.16751e-06	6.18009e-32
GFUS	-1.94585e-07	4.68081e-07	-1.57742e-06	-9.4743e-07	6.80898e-08	-9.03544e-07	-5.14469e-07	8.37446e-39
PYCR3	2.14303e-05	1.1687e-05	2.19833e-05	2.61109e-05	-7.30292e-06	0.000130627	3.40893e-05	-1.37143e-28
SQLE	2.91675e-06	-1.31417e-06	-4.10401e-06	-6.24311e-07	4.26535e-06	2.45183e-05	4.27632e-06	-1.02708e-33
TNFRSF10A	-3.66501e-07	-1.63037e-06	-3.50736e-07	-5.2161e-07	2.28457e-06	3.35e-07	-4.16082e-08	8.36633e-38
TUSC3	0.00069401	-5.99318e-06	0.000159766	-2.78352e-05	0.000704701	0.000436868	0.000326919	5.69453e-24
MCM4	1.52052e-05	-2.17953e-06	6.60956e-06	1.79687e-05	-6.80475e-06	0.000245238	4.60063e-05	6.56818e-30
KCTD9	6.72788e-06	2.71382e-06	7.28835e-06	1.01747e-06	2.39687e-06	2.98439e-05	8.33139e-06	9.68526e-33
KCNN4	8.10502e-06	-1.08471e-06	3.18817e-05	-8.25516e-07	-3.7995e-06	7.72558e-05	1.85888e-05	-6.7919e-32
MAP4K1	0.00146313	0.0204641	0.00711027	0.00373019	0.00144567	0.00139007	0.00593391	1.59587e-15
SARS2	2.99378e-06	3.95267e-06	4.59377e-07	2.74226e-06	2.80248e-06	-1.045e-06	1.98426e-06	-4.36565e-35
ARHGEF18	9.82128e-06	2.03274e-07	1.01914e-05	4.5743e-06	1.69739e-05	3.46918e-05	1.27427e-05	5.48047e-32
PPP1R13L	2.61153e-06	5.5835e-06	4.62955e-06	7.4099e-06	1.63182e-05	4.62151e-07	6.16914e-06	3.77232e-33
CD37	0.00513708	0.0230801	0.014048	0.00343022	0.00461501	0.00634266	0.00944218	1.67238e-13
AMH	4.52127e-07	7.44835e-06	2.27799e-06	1.01792e-05	-2.59653e-06	1.7766e-06	3.2563e-06	-3.60223e-34
LYL1	1.621e-05	5.35715e-05	4.23134e-06	-7.72378e-06	6.5547e-05	3.5931e-05	2.79612e-05	-6.68416e-29
TRMT1	3.58777e-06	4.88317e-06	1.98591e-05	2.29231e-05	5.38894e-06	-2.20263e-06	9.07323e-06	-9.46681e-32
DMPK	4.09054e-07	3.53787e-06	-4.10033e-06	-2.88277e-06	2.0079e-05	3.70647e-05	9.01792e-06	1.27307e-32
ASF1B	7.76072e-05	4.7618e-05	1.83002e-05	9.64228e-05	1.54319e-05	0.000807343	0.000177121	8.1243e-26
TNNT1	-1.19339e-06	-5.74015e-07	4.26645e-07	4.27117e-06	-5.77839e-07	3.3925e-06	9.57511e-07	-2.44706e-36
CCNE1	1.38057e-05	3.28231e-05	1.53502e-05	3.06735e-05	-1.45965e-06	0.000159289	4.1747e-05	-4.96075e-29
PDCD5	3.93986e-06	1.83204e-05	1.06602e-05	-1.03738e-05	1.09903e-05	0.000105083	2.31034e-05	-9.21861e-30
FBL	6.20395e-07	-3.7144e-06	5.21162e-07	-4.733e-06	-1.42442e-06	4.88696e-05	6.6899e-06	-3.95678e-34
CLC	1.75029e-06	-4.44285e-06	3.36643e-06	2.48697e-06	2.83394e-07	1.64622e-05	3.31774e-06	-3.03731e-34
CCNP	1.23167e-05	6.60768e-06	2.13001e-06	-5.6467e-06	1.8894e-06	6.48224e-06	3.96322e-06	-1.19886e-32
EBI3	3.32494e-07	0.00010494	3.56108e-05	9.36451e-06	2.65354e-06	2.70594e-06	2.59346e-05	8.35484e-32
SHD	6.96133e-06	2.04084e-05	1.12352e-05	2.07958e-05	-5.34815e-06	5.53671e-05	1.82366e-05	-9.82906e-30
POLR2I	3.87394e-06	1.29261e-06	6.81021e-06	1.24047e-06	4.12788e-06	3.01337e-05	7.91313e-06	5.26194e-33
CLIP3	0.000448597	8.83757e-06	4.37378e-05	-1.96371e-05	0.000715953	0.000356022	0.000258918	-8.67929e-25
SLC1A5	6.85095e-06	8.95346e-06	1.52178e-05	2.69513e-06	1.34558e-05	2.9517e-05	1.27817e-05	9.99202e-31
TJP3	5.68538e-05	3.41035e-05	2.10708e-05	-1.97524e-05	3.322e-06	0.000200891	4.94148e-05	-5.38543e-28
APLP1	2.56975e-05	-1.93405e-05	8.69007e-07	3.3809e-06	5.19519e-05	3.55978e-05	1.63594e-05	-2.70047e-30
CD79A	0.000715558	0.0182691	0.00251751	0.000350631	0.00094716	0.00120711	0.00400117	1.31932e-17
CD33	0.000283338	0.000127232	0.000651678	0.000101697	0.000118384	3.62342e-05	0.00021976	1.02483e-23
GRIN2D	9.88973e-06	1.53641e-05	1.00948e-05	-4.82473e-06	1.0237e-05	-6.29911e-07	6.6885e-06	4.77217e-32
CAPS	3.11603e-07	-2.8897e-06	1.22169e-06	1.58558e-05	-1.55376e-06	6.46834e-05	1.29382e-05	1.753e-33
LILRB5	9.86729e-07	-8.6141e-06	8.72611e-06	-5.75882e-06	5.89015e-06	8.18582e-06	1.56931e-06	2.05944e-32
COMP	5.26082e-05	7.13685e-06	8.17581e-06	-8.43355e-06	6.24871e-05	-5.89237e-06	1.9347e-05	9.53193e-30
TMEM147	-7.12319e-07	1.61426e-08	-1.55937e-06	-3.48008e-06	-2.7554e-06	8.07248e-06	-6.97573e-08	1.38796e-36
HPN	1.10456e-07	-2.15237e-06	1.89131e-06	1.16058e-05	-2.35403e-06	-1.02947e-06	1.34528e-06	-1.26465e-35
SCN1B	0.000148045	4.85047e-05	4.74992e-05	2.15766e-05	0.00010936	0.000157577	8.87605e-05	1.26824e-25
PBX4	8.67723e-07	-8.77743e-06	-1.6904e-06	-1.37479e-06	7.94158e-08	3.35774e-08	-1.81032e-06	-4.71984e-38
GRIK5	3.19826e-07	-5.87484e-07	-2.87148e-06	-3.41541e-06	4.38295e-06	2.51167e-06	5.66802e-08	-2.02856e-35
ETHE1	-1.18512e-07	-2.72028e-07	2.78846e-07	3.06058e-06	-3.53828e-07	5.26963e-07	5.20337e-07	-5.13e-39
RUNDC3B	3.19486e-07	6.3217e-06	-6.64048e-07	-1.80908e-06	2.11949e-06	1.11868e-07	1.06657e-06	5.75283e-37
DNAJC2	2.58241e-07	2.17276e-06	2.93713e-07	1.05721e-06	5.74363e-08	1.18658e-06	8.37657e-07	1.18743e-38
TFPI2	4.47428e-07	-2.56048e-07	2.87061e-06	-9.08219e-07	7.1379e-07	6.61858e-06	1.58102e-06	1.41106e-36
PIK3CG	0.000304844	0.000571799	0.000784843	0.000247367	0.000165577	0.000203297	0.000379621	1.13914e-21
ITGB8	1.00263e-06	4.05379e-06	1.89022e-06	-2.3894e-06	5.28993e-06	6.15367e-07	1.74376e-06	-5.97565e-35
DUS4L	-1.03719e-06	2.7849e-05	1.1045e-05	1.65173e-05	2.71876e-05	5.71468e-05	2.31181e-05	-8.18719e-30
PTN	1.30723e-05	9.57213e-06	2.40944e-06	-1.14084e-05	1.9395e-05	1.15884e-05	7.43813e-06	-7.7306e-31
MPP6	-1.67693e-06	1.56336e-05	3.04265e-07	6.73995e-07	1.92759e-07	7.7386e-07	2.65027e-06	-8.01975e-37
TTC26	-1.32059e-06	6.23452e-06	2.43687e-06	-7.1024e-06	-7.9867e-07	3.25267e-05	5.3294e-06	-3.70181e-33
CAV1	0.000698143	3.39147e-05	0.000264645	0.00012814	0.0009335	0.000957698	0.000502673	7.17831e-22
MET	-8.73627e-07	-9.13571e-07	3.22609e-09	1.14887e-06	-2.04793e-06	-1.17332e-06	-6.42726e-07	7.10799e-39
RNF32	2.41288e-06	1.74133e-07	4.13426e-06	1.14039e-05	-2.12022e-06	1.71093e-07	2.696e-06	-7.18586e-36
WNT2	2.75532e-05	1.58178e-05	3.84814e-06	-2.66099e-05	4.15957e-05	1.83437e-05	1.34248e-05	-3.40522e-29
BRAT1	4.86054e-06	6.74855e-06	7.78851e-06	1.84066e-05	-4.436e-06	2.16369e-05	9.16752e-06	-4.51347e-31
SSBP1	1.88815e-05	9.71108e-05	4.748e-05	-3.82746e-05	8.14302e-05	0.00107847	0.000214183	-2.92629e-25
CPED1	7.80202e-07	-1.00024e-06	2.42746e-07	-6.64838e-06	1.27756e-06	2.96913e-06	-3.96499e-07	4.77737e-36
EVX1	1.66857e-07	1.83647e-06	-8.52006e-08	2.94007e-06	-3.70732e-07	6.08147e-08	7.58047e-07	1.7306e-39
STX1A	2.30799e-06	-6.39836e-06	1.06941e-05	-5.04557e-06	2.14681e-05	2.11287e-05	7.35916e-06	3.6143e-31
GARS1	-2.79058e-06	9.97729e-06	4.53688e-06	1.19808e-05	-4.42375e-06	6.48527e-05	1.40222e-05	4.34179e-31
CCL24	-3.45588e-07	9.68241e-07	-5.47226e-07	-3.55666e-06	-1.0159e-06	-6.28865e-06	-1.79763e-06	-4.16064e-36
NPTX2	2.62811e-06	4.98102e-06	1.81815e-07	-6.39378e-06	9.50254e-06	1.69073e-06	2.09841e-06	-2.44491e-34
PTCD1	8.78032e-08	-2.09941e-09	9.84726e-08	8.1415e-07	1.37578e-06	1.55059e-06	6.54115e-07	-3.15262e-41
EIF3B	7.18956e-06	-3.57873e-06	9.60276e-06	5.80858e-06	5.53588e-06	0.000106766	2.18874e-05	-8.48238e-31
NUDT1	-6.66609e-07	-5.05472e-06	1.50286e-06	-5.83413e-07	-1.79351e-06	3.70069e-05	5.06858e-06	1.96086e-34
TFR2	-1.44492e-06	-1.9777e-06	-3.21937e-06	-4.83765e-07	-1.23263e-06	-1.24817e-07	-1.41387e-06	6.84726e-37
RBM28	3.91811e-06	1.69393e-05	9.79543e-06	2.40241e-05	3.17156e-06	5.69785e-05	1.91378e-05	2.82244e-30
IMPDH1	1.65312e-05	1.23998e-05	5.54154e-05	1.53177e-05	1.99867e-05	1.6952e-05	2.27671e-05	5.89525e-29
AGFG2	7.47538e-06	1.52342e-06	3.79464e-06	2.76557e-07	-1.25744e-06	-5.69044e-06	1.02035e-06	8.55146e-35
SERPINE1	4.2994e-05	1.06794e-05	2.31531e-05	4.46175e-06	8.75707e-05	1.68437e-05	3.09504e-05	6.99627e-29
PLOD3	1.22073e-05	7.05892e-07	1.45462e-05	6.24157e-06	-9.51189e-07	2.78769e-05	1.01044e-05	-2.0745e-32
EZH2	8.69255e-06	1.00933e-05	7.36896e-06	1.22448e-06	2.88685e-06	7.49159e-05	1.75303e-05	1.71213e-31
SFRP4	0.000480098	4.95523e-06	-7.41806e-06	-2.07955e-05	0.000326938	0.000211448	0.000165871	2.53702e-26
MEST	1.67262e-06	5.40512e-06	-1.56848e-06	1.02963e-05	-1.06526e-06	1.72863e-05	5.33777e-06	2.68859e-33
MEOX2	0.000364228	-4.82025e-05	5.26294e-05	-1.88439e-05	0.000188733	0.000174002	0.000118758	5.718e-25
RARRES2	6.32898e-05	5.27745e-05	-1.10291e-06	7.32281e-06	0.000123802	0.000129464	6.25918e-05	-4.3237e-28
GLI3	0.0191027	0.00110043	0.00425073	-1.13724e-06	0.020546	0.00545316	0.00840865	-1.13854e-17
POLD2	5.33048e-05	3.00928e-05	7.18401e-05	-1.17397e-05	3.23865e-05	0.000528441	0.000117388	-2.31534e-26
SPATA6L	2.34506e-07	8.4375e-07	2.57449e-06	-6.9409e-06	2.08988e-06	-9.6856e-07	-3.61139e-07	7.15686e-36
SLC1A1	-3.32382e-07	1.77469e-06	7.10064e-07	6.76092e-06	3.90194e-07	-6.6599e-06	4.40598e-07	7.35889e-36
PRUNE2	-3.71796e-08	-4.16717e-06	-1.64117e-06	-2.14169e-06	-2.69746e-06	-1.92234e-06	-2.10117e-06	2.82385e-36
OGN	1.28139e-05	1.52196e-06	-1.80681e-07	3.83825e-06	1.56983e-06	1.60577e-05	5.93682e-06	-3.40931e-34
PTGR1	1.0273e-05	8.94262e-06	2.66155e-05	9.90779e-06	4.98442e-06	0.00018783	4.14256e-05	2.26807e-29
AMBP	1.49415e-06	9.7274e-06	6.50865e-06	2.54695e-06	1.30851e-06	1.91789e-06	3.91726e-06	6.04645e-34
NCS1	2.97416e-06	-2.12266e-06	4.21005e-06	-1.41826e-05	2.80268e-05	3.75394e-05	9.40753e-06	3.96595e-31
CA9	1.82415e-06	-5.50247e-06	9.07998e-07	3.24612e-06	7.62501e-07	1.0978e-05	2.03605e-06	-2.47645e-34
MPDZ	0.000650887	4.13365e-05	4.95214e-05	1.36946e-05	0.000511509	0.000993267	0.000376703	9.27048e-24
PIP5K1B	1.04048e-06	1.85891e-06	-3.30893e-08	-4.37727e-06	-5.31034e-08	-2.56885e-06	-6.88821e-07	3.82159e-38
APBA1	7.07784e-06	-8.35982e-06	8.00457e-06	4.5709e-05	3.36574e-06	4.86017e-05	1.73998e-05	-3.54136e-30
SHB	-4.44237e-07	4.20576e-06	-4.6296e-06	2.38043e-06	1.00621e-06	1.83505e-06	7.25604e-07	3.80186e-35
EXOSC3	3.39631e-07	2.57939e-06	2.1717e-06	-3.41632e-06	7.0641e-06	1.49995e-05	3.95633e-06	-6.88676e-34
CCNJ	-3.00982e-07	-2.57207e-06	-1.37762e-06	-1.46615e-06	1.42103e-06	8.66753e-06	7.28624e-07	1.92589e-35
PHYH	5.76535e-06	1.97024e-06	1.21238e-05	-4.44412e-06	1.51698e-05	2.45217e-05	9.18448e-06	-2.27668e-31
CXCL12	5.93031e-05	4.71424e-05	3.71711e-05	2.65634e-06	2.18991e-05	2.36109e-07	2.8068e-05	1.4273e-30
CUBN	6.08387e-05	1.06355e-05	3.35251e-05	1.64572e-05	1.20302e-05	8.96852e-05	3.71953e-05	3.85174e-28
PALD1	6.24989e-06	1.32489e-06	6.86006e-06	9.81355e-08	6.88484e-06	3.25152e-05	8.98884e-06	1.24792e-33
VSIR	2.10748e-05	0.000110447	4.02358e-05	1.77292e-05	5.51265e-05	0.000158276	6.71482e-05	1.44876e-26
ACTA2	0.000541485	7.5591e-05	9.5239e-05	1.74569e-05	0.000617382	6.70629e-05	0.000235703	2.81757e-24
TLX1	-2.10334e-07	-3.37926e-07	-7.44005e-07	1.53958e-06	-4.04452e-06	4.96945e-06	1.95375e-07	1.63638e-36
TWNK	-2.11866e-06	9.11978e-08	4.0746e-06	-1.63086e-05	4.62208e-06	1.74925e-05	1.30886e-06	1.03809e-33
SFXN3	-2.24849e-07	-1.46278e-07	-6.57891e-08	1.63706e-08	8.01356e-06	1.28606e-06	1.47985e-06	-3.6507e-40
NPM3	9.46667e-07	4.37237e-05	4.31469e-06	-9.1169e-06	3.46007e-05	0.000326017	6.67476e-05	-1.83669e-29
CPEB3	2.94657e-07	8.66524e-06	-1.19824e-06	-6.74561e-06	6.64961e-07	1.95957e-05	3.54612e-06	2.68918e-34
GTPBP4	9.95383e-06	1.90734e-05	1.47751e-05	1.03612e-05	7.53958e-06	7.22109e-05	2.2319e-05	1.58238e-29
NEURL1	4.91848e-06	1.1519e-05	1.21159e-06	6.00282e-06	-4.27476e-06	1.39546e-05	5.55529e-06	-2.45802e-32
DKK1	-1.05496e-07	-6.48083e-07	-6.84194e-07	8.51308e-08	6.44603e-08	7.33479e-06	1.00777e-06	-1.88284e-39
UBE2S	3.35698e-05	3.78684e-05	2.06741e-05	-9.08604e-06	7.89169e-05	0.000452367	0.000102385	-8.52488e-27
PBLD	1.24648e-06	-2.13914e-06	2.00948e-07	-1.43882e-08	2.15592e-07	-6.07397e-06	-1.09408e-06	-1.00953e-38
CYP2C18	2.31251e-06	5.57935e-06	-8.71032e-06	7.3814e-06	-1.6581e-06	7.40297e-06	2.0513e-06	1.01825e-32
KRT23	3.40225e-07	7.24633e-07	4.80555e-06	3.99676e-06	2.43629e-06	-3.02948e-06	1.54566e-06	-3.49487e-35
CSF3	2.696e-06	5.30052e-06	3.27672e-06	-2.76101e-06	7.71853e-06	-3.85895e-06	2.06197e-06	3.85078e-33
RGS9	5.55112e-20	-2.22045e-19	1.11022e-19	-4.44089e-19	3.33067e-19	2.22045e-19	9.25186e-21	4.49441e-113
RNF43	6.95097e-06	1.6944e-05	3.7075e-05	2.85009e-05	1.45309e-07	6.31741e-06	1.59889e-05	1.14243e-31
WNT3	2.89053e-06	2.91309e-06	6.97997e-06	1.25245e-05	7.61768e-07	4.02656e-06	5.01607e-06	2.25789e-33
P2RX1	2.31342e-06	2.9327e-05	2.4983e-06	-1.8369e-06	1.08962e-05	1.27192e-05	9.31955e-06	-4.31507e-32
CDK5RAP3	3.73343e-06	4.19348e-06	2.58154e-06	5.84733e-06	5.6625e-06	-1.05986e-05	1.90328e-06	-1.41833e-32
GALK1	8.62679e-06	5.35108e-06	1.84195e-05	-5.33389e-06	-6.69199e-06	3.31502e-05	8.92028e-06	1.00613e-30
HOXB6	6.35713e-08	-7.59455e-07	-8.22879e-07	5.39435e-07	-1.00549e-06	6.15747e-06	6.95442e-07	-1.32684e-37
ENO3	9.05295e-07	7.94695e-07	1.39449e-06	4.70468e-06	3.05668e-06	1.28914e-05	3.95787e-06	1.85989e-34
B9D1	2.64794e-07	-2.84226e-07	7.05929e-07	-6.43344e-06	-6.17965e-07	1.08836e-05	7.53114e-07	-2.29885e-36
CCL8	5.29384e-05	5.20569e-05	0.000220034	0.000180535	1.11841e-05	0.000129281	0.000107671	1.58284e-25
KAT2A	2.13414e-05	2.38179e-05	2.29407e-05	-9.21747e-06	-4.85767e-06	3.00814e-05	1.40177e-05	1.57061e-29
ABI3	0.000853279	0.00445201	0.00282102	0.000647493	0.00109335	0.000821852	0.0017815	6.23505e-18
COL1A1	0.000779701	0.000126227	0.00022231	-3.13201e-05	0.00220385	0.000255789	0.00059276	-3.86302e-22
SGCA	6.15396e-06	2.53432e-06	-3.97688e-06	-2.79143e-06	4.1296e-06	1.76e-05	3.94159e-06	1.25836e-32
MPP2	-5.05931e-07	1.02772e-06	6.46801e-07	-4.20668e-06	-1.58234e-06	-1.27924e-07	-7.91393e-07	2.8637e-37
HLF	-7.1982e-08	-9.33038e-07	-1.22387e-07	9.32858e-06	2.39404e-06	-3.46435e-07	1.70813e-06	6.35959e-38
MAP2K6	2.411e-06	3.27999e-06	2.61156e-06	9.10026e-07	-3.58627e-07	1.81269e-05	4.49681e-06	-1.22177e-34
SLC9A3R1	7.30929e-06	5.83915e-06	7.15587e-07	-3.06084e-06	3.53539e-07	1.71347e-05	4.71524e-06	-5.66294e-34
NAT9	2.85816e-06	-2.29015e-06	-8.07999e-07	1.56167e-05	-4.32262e-07	-1.76078e-05	-4.43905e-07	6.2864e-34
TMEM97	3.29228e-05	2.24302e-05	1.51805e-05	3.7531e-06	1.50849e-06	0.000204287	4.66804e-05	1.29656e-29
CDR2L	5.1752e-06	4.31871e-05	1.19479e-05	4.07665e-06	4.47717e-05	2.72207e-05	2.27299e-05	1.32673e-29
PMP22	0.000117534	1.0455e-05	6.08709e-05	5.15548e-05	6.88101e-05	2.84274e-05	5.62754e-05	7.54319e-27
GABRA4	2.83563e-06	-2.21328e-06	4.54566e-06	2.87957e-06	2.87515e-06	2.83592e-05	6.54699e-06	-6.69833e-33
CWH43	-2.19113e-06	2.41872e-06	3.08558e-07	5.58696e-06	-9.02328e-06	3.22397e-06	5.39669e-08	2.65779e-34
ODAM	5.55112e-20	-2.22045e-19	1.11022e-19	-4.44089e-19	3.33067e-19	2.22045e-19	9.25186e-21	4.49441e-113
NMU	9.67871e-08	-3.20192e-07	7.04538e-07	-1.6058e-06	1.64297e-06	4.16074e-07	1.5573e-07	2.39676e-38
CRACD	8.21333e-07	6.782e-06	1.36597e-06	-9.07023e-06	-1.7944e-06	-1.39332e-05	-2.63809e-06	-1.72547e-33
AREG	2.02221e-06	9.4256e-07	5.40439e-06	1.93185e-05	-9.15485e-07	-8.41297e-06	3.05986e-06	1.53269e-33
MAPK10	8.26015e-05	2.24008e-05	1.6322e-05	-2.67313e-06	2.69279e-05	0.000185751	5.52217e-05	-4.0381e-28
TBC1D9	2.70341e-05	-6.8947e-06	3.72003e-05	-3.64602e-06	-9.83819e-06	1.05696e-05	9.07083e-06	-2.62884e-30
GAB1	1.49484e-06	3.70092e-06	4.1138e-06	4.01304e-06	1.54782e-06	-3.33091e-06	1.92325e-06	-4.70874e-34
AADAT	2.80331e-06	-6.05746e-06	6.32773e-07	-3.99767e-06	1.23555e-06	1.88434e-05	2.24332e-06	1.00008e-33
NEIL3	9.7435e-07	1.71418e-05	-3.68103e-06	3.78216e-05	1.57424e-05	0.000800225	0.000144704	-2.92928e-29
NKX3.2	3.23612e-05	1.58225e-05	1.49806e-06	9.5186e-07	6.16826e-05	2.50348e-06	1.91366e-05	1.12747e-31
BST1	7.1255e-06	-3.53821e-06	1.15721e-05	-5.33246e-07	-5.28723e-06	7.19252e-06	2.75524e-06	-5.91629e-33
NCAPG	1.83924e-05	3.69761e-05	1.3621e-05	7.68152e-05	5.20832e-05	0.000698711	0.000149433	2.58947e-26
UGDH	-5.37372e-07	-1.36346e-06	8.467e-07	-2.6537e-06	4.93167e-06	1.81896e-05	3.23557e-06	-1.47678e-34
PPARGC1A	7.00163e-07	-8.15175e-06	-3.49316e-06	2.76173e-06	1.8846e-06	-7.56164e-06	-2.31001e-06	-7.84667e-34
CRYAB	0.000276778	1.39944e-05	-2.54716e-06	-4.34984e-05	0.000212274	-2.91494e-05	7.13085e-05	-2.65546e-27
CCDC34	3.56356e-06	5.31368e-06	3.70287e-06	-6.54683e-06	6.93418e-06	5.74837e-05	1.17419e-05	-1.82974e-31
ZBTB16	3.28167e-06	-3.43058e-07	-5.46656e-06	-8.35853e-07	1.2853e-05	-2.56955e-06	1.15328e-06	1.6989e-34
VWA5A	-4.55573e-06	9.07844e-07	-2.72258e-07	1.46441e-06	-1.68818e-06	1.12118e-05	1.17798e-06	-3.12109e-35
SIAE	-6.09575e-07	-1.34802e-06	-3.65236e-07	1.60608e-06	-2.89483e-08	-3.32224e-07	-1.79654e-07	-4.63574e-39
NRXN2	3.0428e-07	-1.00198e-06	-4.12996e-06	3.16812e-05	6.10232e-06	1.57506e-05	8.11774e-06	3.83417e-33
MS4A6A	0.00227454	0.00232507	0.00576342	0.00176305	0.000920927	0.002061	0.002518	1.01995e-16
MS4A4A	0.00901878	0.00565402	0.0191959	0.0052873	0.00369573	0.00497817	0.00797165	9.52176e-14
CPT1A	1.3268e-06	-4.70487e-07	2.1869e-07	6.13815e-07	-6.70619e-07	-1.02716e-06	-1.49339e-09	-5.77214e-38
CCND1	3.46609e-07	6.87222e-07	-1.68754e-06	-2.11521e-06	1.43907e-07	4.89651e-06	3.78583e-07	5.99123e-37
CCDC86	2.72851e-05	5.23308e-05	4.64452e-05	1.79923e-06	-7.8609e-06	0.000440292	9.33819e-05	-4.12974e-28
FOLR1	-4.72835e-07	1.0147e-06	4.43298e-06	5.11698e-07	-3.51144e-06	5.65841e-06	1.27225e-06	2.1624e-35
IL10RA	0.00876404	0.020728	0.0244939	0.00682951	0.0056246	0.00216513	0.0114342	3.70069e-13
KIAA1549L	2.42013e-06	2.45623e-06	2.05032e-06	-2.30667e-06	7.42751e-06	1.4597e-06	2.2512e-06	-3.04806e-34
PTPMT1	6.97329e-07	2.49617e-06	-2.31576e-06	1.79635e-06	-1.36178e-06	1.8986e-06	5.35154e-07	1.87213e-35
CALCA	-1.09255e-06	7.06267e-06	3.80025e-06	2.19608e-05	-2.01669e-06	-1.03853e-05	3.22153e-06	-1.34874e-32
POU2AF1	2.03275e-05	0.000891847	0.000183213	7.28511e-05	2.04791e-05	7.5383e-05	0.000210684	3.73551e-25
PSMD9	-5.21014e-07	6.83499e-08	-1.69342e-06	7.66869e-07	-3.1676e-08	-5.5145e-07	-3.27057e-07	8.0781e-40
PRPF40B	3.31202e-07	8.15319e-06	9.9537e-06	-5.76904e-06	4.24508e-06	2.65078e-05	7.23699e-06	-1.74489e-32
CD69	3.00577e-05	0.000166894	0.000169432	0.000103969	7.37267e-06	6.06649e-05	8.97317e-05	3.95236e-26
ASIC1	2.47873e-06	-5.01056e-06	1.56644e-05	9.58214e-06	-1.42736e-05	-6.79709e-07	1.29357e-06	-1.80863e-32
TSPAN11	1.79632e-05	4.73508e-05	1.20111e-05	6.48046e-06	7.20236e-05	8.48778e-06	2.73861e-05	4.04732e-29
SLC11A2	5.55112e-20	-2.22045e-19	1.11022e-19	-4.44089e-19	3.33067e-19	2.22045e-19	9.25186e-21	4.49441e-113
BIN2	7.78368e-06	1.12183e-05	3.43398e-05	-4.35241e-08	8.85089e-07	-3.77473e-06	8.40145e-06	4.36027e-34
IL23A	6.54451e-07	2.64946e-06	9.53528e-07	-1.58019e-06	-2.06435e-06	9.24817e-07	2.56284e-07	4.9879e-36
CYP27B1	-1.66549e-07	-2.58662e-06	1.7783e-06	1.2785e-05	-8.28931e-07	3.21539e-06	2.3661e-06	-2.61055e-35
KRT18	1.4064e-05	1.11137e-05	3.43037e-07	-7.33868e-06	2.62529e-05	0.00015566	3.33492e-05	-1.60799e-30
TNS2	2.98372e-05	3.25794e-05	8.41314e-06	2.58145e-05	9.04849e-05	4.74134e-05	3.90904e-05	9.05733e-28
PPM1H	-2.53319e-07	2.04208e-06	2.16136e-06	3.02849e-06	-7.7263e-06	1.16498e-05	1.81701e-06	3.04777e-34
MAGOHB	7.29465e-06	2.36328e-05	1.32294e-05	2.72459e-05	2.8608e-05	0.0004888	9.81352e-05	8.68922e-28
TRPV4	9.67906e-05	3.93448e-05	0.000150447	2.96845e-05	0.00017239	-2.9911e-05	7.64575e-05	-8.76948e-26
FOXM1	4.25028e-05	5.84763e-06	2.30931e-05	5.11369e-05	1.04779e-05	0.000363954	8.28354e-05	1.11927e-27
RAD51AP1	6.11375e-06	1.31595e-05	-1.86956e-05	3.78654e-05	4.6493e-05	0.0005959	0.000113473	-1.57794e-27
NAA25	4.52537e-06	1.32161e-05	4.1992e-06	4.80134e-06	1.90044e-06	3.62582e-05	1.08168e-05	8.30896e-32
MGP	0.000763997	3.69204e-06	0.000132072	2.16574e-05	0.000270322	0.000229727	0.000236911	5.01035e-25
RASAL1	3.74567e-06	1.47117e-06	2.29579e-06	5.66965e-07	1.50193e-06	4.65038e-06	2.37198e-06	5.00975e-35
DDX55	3.23235e-07	1.85106e-06	-1.04646e-07	-7.95801e-06	-2.1498e-06	5.43774e-05	7.72321e-06	-5.82484e-35
FZD10	1.58814e-06	2.4442e-06	1.66747e-06	1.03902e-06	5.56358e-06	2.39966e-06	2.45034e-06	8.97865e-35
ADGRD1	1.62585e-05	2.44871e-06	7.44327e-06	4.31413e-05	2.68726e-06	7.71085e-05	2.48479e-05	2.64904e-30
TBC1D30	1.6694e-06	6.41835e-06	3.70132e-06	1.00039e-05	-3.42446e-06	1.39415e-05	5.385e-06	-1.89414e-32
NUP107	3.5613e-06	8.86243e-06	4.41684e-06	2.8485e-06	9.21541e-06	8.17424e-05	1.84411e-05	2.99124e-31
TIMELESS	1.35524e-05	-6.39279e-06	4.53608e-06	-1.10266e-05	9.89005e-06	7.84023e-05	1.48269e-05	3.36014e-30
CDCA3	3.42958e-05	2.57988e-06	1.76632e-05	3.57762e-05	3.422e-06	0.000297812	6.52582e-05	5.69803e-29
LPCAT3	-5.9035e-07	6.85538e-06	1.50273e-06	2.8497e-07	-4.547e-07	2.36488e-06	1.66049e-06	1.86361e-36
SLCO1B3	-1.56441e-06	1.81442e-06	3.87692e-07	6.18254e-06	-4.94342e-07	1.59909e-06	1.32083e-06	5.37827e-36
LDHB	7.333e-06	4.10616e-06	-8.70505e-06	8.71436e-06	3.98791e-05	0.000278491	5.49697e-05	-2.53676e-29
HCFC2	7.46627e-05	-3.49648e-05	3.93389e-05	2.91575e-06	2.70026e-05	5.97234e-05	2.81131e-05	-4.82901e-28
ST8SIA1	4.57956e-05	2.50069e-06	2.64863e-05	1.09946e-05	2.43012e-05	7.84545e-05	3.14222e-05	6.35812e-29
AC009533.1	1.24735e-05	1.38803e-06	5.455e-06	2.44211e-06	2.04085e-06	2.87449e-05	8.7574e-06	1.35307e-32
KLRB1	3.03077e-06	0.000226118	4.74999e-05	2.98792e-05	1.05904e-05	2.04551e-05	5.62622e-05	2.107e-28
COL12A1	0.000576212	7.7001e-05	0.000107593	-2.92747e-05	0.00152098	0.000301434	0.000425658	-6.40728e-23
TDP2	-6.69248e-07	-5.95162e-06	-3.29066e-06	2.7498e-06	-3.04366e-07	2.06546e-05	2.19808e-06	2.26579e-34
GCNT2	2.71461e-07	2.32081e-07	8.95406e-07	2.11962e-07	3.63702e-07	-1.34959e-06	1.0417e-07	-5.86914e-39
ADTRP	-8.74345e-07	3.0908e-06	1.17744e-06	7.51992e-07	6.82975e-07	-2.30351e-06	4.20891e-07	3.76444e-36
MAN1A1	1.17896e-05	1.39447e-06	1.12008e-05	3.00862e-07	1.6104e-06	2.54779e-05	8.629e-06	2.27311e-33
TPD52L1	3.8763e-06	3.53018e-06	1.17054e-06	-3.78218e-06	2.07611e-05	1.20746e-06	4.46057e-06	-1.51867e-33
NCOA7	2.32054e-06	-2.64515e-06	2.39712e-06	8.84468e-06	1.957e-06	2.44902e-05	6.2274e-06	-6.23728e-33
RIPOR2	7.85332e-06	-3.30382e-05	1.72536e-06	2.11634e-05	1.87209e-05	7.86299e-05	1.58425e-05	-1.39459e-29
UST	5.03841e-05	1.87097e-05	2.67325e-05	4.73813e-06	1.70858e-05	2.10711e-05	2.31202e-05	4.29862e-29
FBXO5	-9.68622e-07	2.14318e-05	4.78043e-06	6.13566e-06	1.58112e-05	0.000370336	6.95878e-05	-3.56535e-30
MCM3	1.30982e-05	4.11335e-06	3.2947e-05	-6.62981e-06	-1.15948e-05	0.000194981	3.78192e-05	2.66059e-29
BMP5	9.77222e-06	-6.99726e-06	1.77145e-05	2.28108e-05	-4.94316e-06	-1.81923e-06	6.08964e-06	-2.48475e-31
BACH2	2.71064e-05	-1.38831e-05	2.7644e-06	-1.93771e-06	3.3862e-05	6.81636e-05	1.93459e-05	4.65278e-30
RBM24	1.11022e-19	-2.22045e-19	5.55112e-20	-4.44089e-19	4.44089e-19	-2.22045e-19	-4.62593e-20	-5.99255e-113
CAP2	-5.16831e-07	2.86064e-07	-7.67875e-08	-1.10767e-06	-3.49695e-07	-1.86855e-06	-6.05579e-07	-8.21688e-39
BVES	0.000166316	5.05708e-05	1.50125e-05	1.77038e-07	0.000165575	1.26151e-05	6.83778e-05	4.66913e-29
COL9A1	4.43082e-06	1.5003e-05	6.20116e-05	7.44135e-05	1.70813e-05	4.09136e-05	3.56423e-05	2.14377e-28
VNN1	4.51891e-06	3.0496e-06	1.51581e-05	3.4866e-06	-3.86798e-06	2.74431e-06	4.18159e-06	-7.73108e-33
PERP	-9.46139e-07	3.21778e-06	2.31899e-07	-8.94702e-06	-4.67609e-07	-1.36244e-05	-3.42257e-06	4.02427e-35
EPM2A	7.97215e-06	2.40749e-05	-6.48632e-07	8.88255e-07	9.59497e-06	7.27349e-05	1.91028e-05	-7.71724e-32
UNC93A	-1.24973e-06	-5.88638e-07	-5.32802e-07	-1.78464e-06	-2.15242e-07	4.14387e-06	-3.78634e-08	-6.23897e-37
PDE10A	5.32412e-05	3.66358e-06	1.94511e-05	2.06756e-05	2.88545e-05	-1.15104e-05	1.90626e-05	-2.60531e-29
MDFI	8.3064e-06	1.91873e-05	2.18714e-05	1.39943e-05	3.49548e-05	7.28895e-05	2.85339e-05	1.24287e-28
BYSL	5.4064e-05	2.72076e-05	3.85985e-05	1.71389e-05	1.58042e-05	0.000323896	7.94515e-05	4.98115e-27
MRPL2	-1.06969e-05	-8.55438e-06	-6.74495e-06	3.56002e-07	-9.24143e-06	7.40447e-07	-5.6902e-06	1.50353e-33
PTK7	2.92468e-06	-9.64589e-06	3.163e-06	5.50347e-06	1.29672e-05	-4.43681e-06	1.74594e-06	2.82536e-32
VEGFA	4.54581e-06	-5.03025e-06	6.81882e-06	1.4111e-05	2.04522e-06	3.46396e-06	4.32577e-06	-1.55877e-32
TTK	7.84589e-06	0.000115391	1.08737e-05	-3.63052e-06	5.10413e-05	0.00126146	0.000240497	-2.30122e-27
SLC29A1	1.83933e-06	3.38458e-06	1.45302e-06	4.54016e-06	-3.35545e-07	3.32111e-05	7.34877e-06	-4.57656e-34
CCN6	-1.77664e-06	3.63679e-06	1.89875e-06	6.20129e-08	-2.48902e-06	4.40661e-06	9.56416e-07	8.34452e-36
CLIC5	1.41957e-06	7.10011e-07	1.50462e-06	-3.66448e-06	4.64889e-07	4.47593e-06	8.18424e-07	-1.15637e-35
LY86	0.000319568	0.000365683	0.000729397	0.000196612	0.000205801	0.000103822	0.000320147	3.58081e-22
MEP1A	8.28161e-07	-7.33878e-07	1.37177e-05	2.09502e-05	1.13911e-05	6.77249e-07	7.8051e-06	-1.34748e-33
TBX18	6.18604e-06	-1.32995e-06	2.32764e-07	6.01367e-06	1.21747e-06	2.79274e-05	6.70791e-06	-3.91555e-34
CEP72	1.18938e-06	6.01796e-06	2.84982e-06	2.99296e-06	-2.20992e-06	2.33604e-06	2.19604e-06	-3.1517e-34
C7	7.2642e-06	3.80673e-06	4.05642e-06	1.75783e-05	1.76463e-06	2.70539e-06	6.19594e-06	9.41332e-33
GHR	8.80681e-06	3.34679e-05	3.05459e-06	5.46066e-05	3.43486e-06	-1.81922e-05	1.41964e-05	-3.07213e-30
KIF20A	8.12131e-06	2.04624e-05	8.28376e-06	-1.58478e-05	2.00635e-05	0.000193044	3.90212e-05	-8.44972e-29
LOX	0.000458114	1.8223e-05	0.000165958	0.000131589	0.000578348	0.000807458	0.000359948	8.51379e-23
SPARC	0.00550779	0.000361057	0.00168458	0.000354169	0.00645829	0.00363681	0.00300045	2.78672e-17
THBS4	5.04453e-05	2.90425e-06	9.33531e-06	-6.71798e-06	2.94986e-05	6.10359e-05	2.44169e-05	-1.65428e-29
BTNL8	8.34789e-06	4.38928e-06	9.36511e-07	6.85497e-06	5.7211e-06	2.39157e-05	8.36092e-06	3.21849e-32
POLR3G	-2.60879e-06	3.85484e-06	9.34521e-06	3.57263e-06	7.80327e-07	0.000336593	5.85896e-05	-8.81873e-32
CDH6	1.0658e-05	2.97058e-05	9.87598e-06	7.69025e-07	1.9188e-05	-2.25895e-06	1.1323e-05	-1.04226e-31
NPR3	4.83969e-06	-1.18991e-06	-5.04241e-07	1.24861e-05	4.70438e-06	1.95149e-06	3.71458e-06	3.32864e-34
PDE4D	-6.72348e-06	-4.36202e-07	5.29849e-06	-7.31597e-06	5.83699e-06	8.89685e-06	9.26113e-07	-5.9038e-33
BRIX1	1.35203e-05	2.94071e-05	1.75418e-05	3.14659e-05	6.27056e-05	0.000494503	0.000108191	6.80499e-27
NUP155	3.92588e-07	5.93694e-06	-1.27926e-06	-8.46424e-07	-3.5465e-06	4.55674e-05	7.70412e-06	-4.07848e-34
NR3C1	0.000349198	5.86177e-05	0.000241939	4.53642e-05	0.000139479	0.000342672	0.000196212	1.07376e-23
LIFR	3.69219e-05	1.81217e-07	-9.99164e-06	-4.07973e-06	2.87957e-05	0.000110481	2.70513e-05	8.67691e-31
STC2	-7.86564e-07	-3.11646e-07	-1.68849e-07	3.06697e-06	-7.25678e-07	8.24874e-06	1.55383e-06	7.59862e-37
EHHADH	1.11022e-19	-2.22045e-19	1.11022e-19	-4.44089e-19	4.44089e-19	-2.22045e-19	-3.70074e-20	-1.19851e-112
CNTN3	8.97956e-07	6.09062e-06	4.4747e-06	5.12184e-06	-7.59625e-07	5.4685e-07	2.72872e-06	-5.20683e-35
RBP1	1.82179e-06	2.89904e-06	1.91497e-06	-2.38728e-06	2.21886e-06	7.07111e-06	2.25641e-06	-3.78822e-34
KAT2B	1.14868e-06	1.81167e-07	1.05179e-06	4.71881e-08	-1.70435e-06	-2.05392e-06	-2.21573e-07	3.61565e-38
BCHE	9.37894e-06	2.50959e-06	1.70498e-06	1.12217e-05	1.00397e-05	-9.85654e-06	4.1664e-06	-4.45636e-32
LRRC31	6.13262e-07	2.98948e-06	1.32245e-06	2.78849e-06	1.2319e-08	2.83727e-06	1.76054e-06	2.363e-37
WNT5A	3.89202e-05	6.11516e-05	2.71973e-05	2.61484e-05	0.000177726	5.60138e-05	6.45263e-05	1.68501e-26
COL7A1	4.91951e-05	4.54171e-05	7.86732e-06	-6.86151e-05	0.000838586	5.985e-05	0.000155383	-6.0534e-26
ECT2	3.14227e-06	7.62721e-06	-6.06061e-06	2.01668e-06	5.20562e-06	7.22378e-05	1.40282e-05	-1.10154e-31
HHLA2	7.07814e-07	-4.58839e-06	-1.4581e-06	-8.67837e-07	2.07158e-06	3.67921e-06	-7.59525e-08	-3.13228e-35
FRMD4B	-2.21407e-09	4.74681e-06	-6.74418e-07	8.71275e-06	-1.13726e-06	-6.27259e-06	8.95513e-07	4.40539e-37
PLXNA1	3.95379e-06	1.00521e-05	2.97686e-05	3.31943e-05	4.12288e-05	6.95058e-05	3.12839e-05	1.12542e-28
PODXL2	-2.274e-06	7.76135e-06	3.19984e-06	-2.08926e-05	2.47959e-06	4.79043e-05	6.36308e-06	1.40153e-31
CFAP92	-2.26832e-06	-2.04854e-06	-8.14413e-06	4.89738e-07	7.77867e-06	-1.88284e-06	-1.01257e-06	2.71442e-34
PLSCR4	-1.68969e-07	1.04063e-07	-1.32311e-06	-1.28569e-07	-1.88182e-07	1.4798e-06	-3.74944e-08	8.32937e-40
ACVR2B	-2.27512e-06	1.50358e-05	3.29201e-06	1.81259e-05	-5.83481e-06	5.95851e-05	1.46548e-05	7.09664e-31
RRP9	6.68757e-05	6.20557e-05	6.55872e-05	0.000109047	2.03093e-05	0.000906189	0.000205011	5.46255e-25
AADAC	-1.75082e-06	4.5285e-07	-7.37302e-07	-9.9321e-07	-4.13278e-06	3.31381e-06	-6.41242e-07	7.95155e-36
ARHGEF26	1.65728e-06	3.9085e-06	3.25478e-07	-1.31445e-07	1.91452e-06	8.10528e-06	2.62994e-06	-4.30033e-36
VIPR1	1.67714e-05	1.14951e-05	1.96058e-05	4.20515e-05	5.76597e-06	-2.03702e-05	1.25533e-05	-1.86688e-29
CLCN2	3.82125e-05	1.28842e-05	2.51741e-05	-2.18407e-05	4.07501e-06	6.53572e-05	2.06437e-05	-7.20951e-29
RTKN	9.56305e-05	3.86822e-05	5.65964e-05	8.15738e-06	1.01169e-05	0.000134933	5.73527e-05	2.33138e-27
IL1A	7.11397e-06	1.44668e-05	9.19627e-06	-5.10426e-06	-3.46698e-06	3.73383e-05	9.92401e-06	6.25366e-31
CCL20	-1.91192e-07	-1.05088e-06	-5.88726e-07	-1.08513e-06	1.72264e-06	-1.26837e-06	-4.10274e-07	-2.80449e-37
KCNIP3	2.67362e-06	3.30876e-06	2.82583e-07	1.30759e-05	1.82135e-05	1.75226e-05	9.17949e-06	1.04322e-32
NCL	4.1403e-06	1.13174e-05	1.47106e-05	-2.7955e-05	9.45108e-06	7.38583e-05	1.42538e-05	-1.34508e-29
TFCP2L1	5.64878e-06	7.18467e-06	2.98329e-05	8.8505e-06	3.73534e-07	-2.25218e-05	4.89475e-06	-9.01483e-32
TP53I3	-5.3288e-06	1.38797e-05	-9.94619e-06	-6.44737e-06	2.60537e-05	3.3132e-05	8.55718e-06	-4.09417e-30
CENPA	2.29483e-05	3.56676e-05	-1.43954e-06	-1.78893e-05	3.87197e-05	0.00180356	0.000313595	1.47199e-27
PSMD14	4.43059e-06	4.68811e-05	-1.31857e-06	3.42707e-05	2.80467e-07	0.000989547	0.000179015	-2.60498e-30
PDE1A	0.000945355	-0.000117046	0.000158851	-2.59707e-05	0.000316276	0.000378792	0.000276043	5.46878e-23
PCSK4	3.28027e-06	1.00934e-06	1.05545e-05	1.25544e-05	-3.32857e-06	3.7509e-06	4.6368e-06	-5.47735e-33
GCG	2.80627e-06	1.16177e-06	2.12841e-06	3.01944e-06	5.97595e-06	5.81285e-06	3.48412e-06	7.27825e-34
CLIP4	0.00186661	0.000151614	0.00118325	0.000251383	0.000813993	0.000780214	0.000841178	5.34617e-20
EVA1A	1.58168e-06	-2.64481e-06	2.04973e-06	7.10276e-06	2.28833e-05	-2.12764e-05	1.61605e-06	2.96522e-32
WDR75	-2.26211e-06	9.47858e-06	6.3213e-07	-6.88133e-06	5.24045e-08	1.98737e-05	3.48224e-06	9.7137e-35
EFEMP1	0.00058045	2.13703e-05	0.000157606	-6.16783e-05	0.000367301	4.61853e-05	0.000185206	-2.04552e-24
REG1A	-1.74822e-07	-8.29558e-07	-1.28948e-06	-2.49366e-07	5.26244e-07	-1.65861e-06	-6.12597e-07	-4.07027e-38
FN1	0.000105015	-2.27266e-05	3.01427e-05	1.49827e-05	0.000172977	3.2683e-05	5.55123e-05	-6.09351e-27
DNAH6	-8.01367e-07	6.97579e-06	1.08634e-06	3.9313e-06	1.75578e-06	2.341e-06	2.54814e-06	-9.81286e-35
EFHD1	1.08715e-05	-2.0045e-06	-1.41054e-06	3.9693e-06	8.39624e-06	4.95025e-06	4.1287e-06	5.07113e-33
CCT4	0.000112903	0.000126495	4.89805e-05	4.06805e-05	0.000147463	0.0021001	0.000429436	8.81277e-24
OTX1	4.27461e-06	-3.35295e-06	2.47452e-06	9.01404e-08	-2.21261e-06	-1.81341e-06	-8.99497e-08	-1.28273e-35
HSPE1	6.09821e-07	-4.17363e-06	3.71904e-06	-6.2922e-06	6.81271e-06	5.79362e-05	9.76866e-06	2.35082e-32
IL1R2	8.79985e-08	5.20823e-07	-2.1565e-07	3.51698e-06	7.87166e-07	-7.04974e-07	6.6539e-07	1.92896e-38
IL1RL2	-1.33024e-06	2.74308e-06	2.45165e-07	-2.9464e-06	1.71475e-06	-3.93685e-06	-5.85084e-07	-1.77938e-35
SLC9A2	3.5113e-06	1.54805e-06	1.09806e-06	1.25576e-06	1.55459e-06	1.84474e-06	1.80208e-06	2.1495e-35
PASK	1.44349e-05	2.83195e-06	1.36231e-05	-1.05182e-05	2.18548e-05	-7.81562e-06	5.73517e-06	1.00052e-30
ODC1	3.83591e-05	-5.38533e-06	2.32387e-05	8.99103e-06	3.4278e-06	0.000371178	7.33015e-05	-5.49161e-29
QPCT	-6.58025e-07	-9.40155e-07	-3.15273e-07	-2.57155e-06	2.65677e-06	1.63968e-07	-2.77378e-07	2.18492e-37
RMDN2	-1.23026e-06	-2.19167e-06	-2.66976e-07	2.17487e-06	1.50872e-06	-1.93172e-05	-3.22042e-06	4.56277e-35
KYNU	2.38782e-05	2.07951e-05	8.73275e-05	3.16764e-05	1.32974e-06	3.16117e-05	3.27698e-05	5.77381e-29
PNO1	1.46259e-05	3.29408e-05	1.53853e-05	4.22348e-06	3.5431e-05	0.000454035	9.27736e-05	5.0362e-28
EPAS1	3.56494e-07	1.04934e-06	-3.60134e-06	-6.80803e-06	6.50938e-06	1.28229e-06	-2.01979e-07	7.65558e-35
ARID3A	-1.56683e-06	2.40767e-06	3.63232e-07	8.76505e-06	1.95692e-06	9.55865e-06	3.58078e-06	-2.24659e-34
PRRX1	0.00138946	0.00021924	0.000750546	0.000671585	0.00103007	0.000717086	0.00079633	1.13417e-19
TPSG1	-5.94784e-07	3.95471e-07	-1.46837e-06	3.20035e-06	-1.92225e-06	6.57847e-07	4.47105e-08	-1.39779e-36
ANGPTL1	0.000201707	-6.41899e-06	3.60045e-05	-1.62818e-05	5.02115e-05	0.000145714	6.84892e-05	5.55328e-27
OPRD1	-7.50088e-07	-1.81485e-06	1.68892e-06	7.39281e-06	-1.26779e-06	-1.45572e-06	6.32214e-07	3.13689e-35
AMPD2	2.62221e-06	5.49692e-06	7.44849e-06	1.57682e-05	4.81174e-06	1.19961e-05	8.02394e-06	9.77187e-32
WDR77	3.07192e-05	1.18889e-05	3.22151e-05	2.62535e-05	-2.13645e-06	6.96164e-05	2.80928e-05	-4.5941e-29
RAP1A	-1.40052e-06	2.18266e-06	-8.26163e-07	5.81164e-06	5.42656e-06	2.24973e-05	5.61524e-06	1.79182e-33
RHOU	8.21826e-07	8.46582e-06	4.52108e-06	-7.73295e-06	1.21728e-06	-4.86805e-07	1.13438e-06	1.44139e-34
SRM	3.84911e-06	1.31563e-05	6.80072e-06	-9.27435e-06	8.11716e-06	8.16171e-05	1.73777e-05	-2.11601e-30
FBXO2	5.55112e-20	-2.22045e-19	5.55112e-20	-4.44089e-19	4.44089e-19	-2.22045e-19	-5.55112e-20	-2.99627e-113
MAD2L2	1.93905e-06	4.97555e-06	1.63275e-06	-1.33208e-06	2.65443e-06	1.31434e-08	1.64714e-06	-7.32084e-37
LEPR	4.43866e-06	-2.65581e-06	-8.5345e-06	2.05696e-06	-3.3338e-07	5.73666e-05	8.7231e-06	-3.95779e-33
SLC35D1	-1.5879e-07	6.83044e-07	-8.31298e-07	7.94678e-06	-8.03925e-06	-4.50267e-06	-8.17031e-07	2.59361e-35
RGS2	3.03344e-05	-5.54497e-06	2.36143e-05	5.29175e-05	4.04523e-05	1.80312e-05	2.66341e-05	-1.53312e-28
OLFML3	3.01452e-05	1.27953e-05	1.53914e-06	-1.28946e-05	3.99816e-05	3.19707e-05	1.72562e-05	-9.78522e-30
NR5A2	8.54902e-07	-2.16194e-06	1.07527e-06	-1.07769e-06	-9.46448e-07	-1.43093e-06	-6.14472e-07	2.9006e-36
KIF21B	2.55912e-06	6.45658e-06	1.01187e-05	2.65086e-05	8.41268e-06	2.61503e-07	9.05286e-06	9.75019e-33
TMEM9	-3.32492e-06	2.55627e-06	-4.86596e-07	-1.3062e-06	-7.20757e-06	-6.95529e-06	-2.78738e-06	-2.70812e-34
C1orf109	2.00151e-06	1.1823e-05	3.26856e-06	1.25805e-06	-7.20652e-07	4.3858e-06	3.66938e-06	-3.0755e-34
SIPA1L2	1.17866e-06	5.20096e-06	6.12455e-06	5.44564e-06	3.28706e-06	7.56287e-06	4.79996e-06	5.08262e-33
RIMS3	1.19669e-06	-1.43845e-06	-6.831e-07	1.11627e-06	1.6516e-06	6.78284e-06	1.43764e-06	1.47045e-35
ACADM	-1.61082e-07	-6.63654e-06	-7.08262e-07	-2.2624e-06	1.40668e-05	3.60084e-05	6.71781e-06	8.67664e-34
SLAMF1	3.23541e-05	0.000519836	0.000319055	7.66451e-05	1.37879e-05	-1.14987e-05	0.000158363	-6.52065e-26
CD48	0.00152076	0.00682064	0.00579442	0.00137462	0.00096949	0.000293078	0.0027955	2.3475e-17
PADI2	-4.52075e-07	4.85469e-07	1.51173e-06	4.39684e-06	-1.73648e-06	3.07643e-06	1.21365e-06	7.79294e-36
MFAP2	2.67036e-05	4.30672e-06	-9.82912e-06	3.93064e-05	0.000117547	3.51687e-05	3.55339e-05	-1.8368e-28
ACTL8	-3.32788e-07	-2.56016e-06	-1.59809e-06	-4.46592e-08	-3.45456e-08	2.42414e-07	-7.21304e-07	-5.09209e-40
PLA2G2D	6.17582e-05	0.001326	0.000598507	0.000244897	2.83357e-05	0.000170777	0.000405045	5.80835e-23
GBP3	-3.34383e-06	-3.99618e-06	-4.40518e-06	3.26753e-06	-3.17745e-07	3.55638e-06	-8.7317e-07	2.1735e-34
GPR89A	3.19043e-06	1.01522e-05	5.99764e-06	-2.34683e-06	6.51892e-06	9.28264e-06	5.46583e-06	-2.75879e-32
CR2	-4.80476e-06	8.73537e-05	3.32666e-06	-1.14885e-05	7.02145e-06	-7.61198e-06	1.22994e-05	-8.57333e-31
CD46	-3.74203e-07	-9.64025e-08	-6.00448e-08	3.47868e-06	3.83701e-07	1.17686e-05	2.51672e-06	-3.40254e-38
P3H1	5.00738e-05	5.12608e-05	3.62872e-05	-3.06122e-06	0.000185111	7.70685e-05	6.61234e-05	-4.06775e-27
SLC2A1	5.68425e-07	-1.67036e-07	-2.32841e-07	-4.48475e-07	7.39944e-07	3.34298e-06	6.33833e-07	-2.45252e-38
CDC20	7.29948e-05	3.48626e-05	-1.25983e-05	1.11665e-05	2.06636e-05	0.00122272	0.000224968	-9.04514e-27
TSPAN1	1.46586e-05	1.3699e-05	9.16393e-06	4.09159e-06	-1.26045e-06	2.82605e-05	1.14355e-05	-2.68199e-31
SLC19A2	-1.80533e-07	1.73973e-05	1.57362e-06	1.13477e-05	3.40422e-06	2.48178e-05	9.72669e-06	-4.73835e-33
TNFSF4	8.06899e-06	3.782e-06	2.10075e-07	-1.02878e-05	1.47082e-05	6.60511e-06	3.84776e-06	-6.40727e-33
PRDX6	8.75843e-07	5.2197e-06	1.94288e-06	3.23347e-06	7.45554e-06	6.26269e-05	1.35591e-05	1.341e-32
STMN1	-2.31511e-06	8.40418e-06	7.47116e-06	-9.77186e-06	3.59729e-06	0.000139133	2.44198e-05	7.10948e-31
NEK2	-1.26577e-05	6.41787e-05	-3.32438e-06	-2.0807e-05	1.11225e-05	0.000558187	9.94499e-05	-3.48859e-28
DHDDS	6.44387e-07	5.23681e-08	4.77724e-07	-1.43675e-06	-1.01289e-06	-4.15915e-07	-2.81846e-07	-9.7575e-39
PROX1	-2.59873e-06	1.18152e-05	3.41703e-06	1.16165e-06	7.07432e-06	-3.92125e-06	2.82471e-06	3.38093e-33
CENPF	4.49875e-06	3.52794e-05	8.82214e-06	-2.62864e-06	-2.39868e-06	0.000142744	3.10529e-05	1.26023e-30
MTARC2	-6.18222e-07	-7.15364e-06	1.93139e-06	6.94677e-07	5.21345e-06	1.79609e-06	3.10624e-07	5.55619e-35
POLR1G	1.23758e-05	-1.89406e-06	2.58454e-06	-1.67121e-05	4.61495e-06	5.88942e-05	9.97723e-06	2.75184e-31
TREH	-2.095e-06	8.39866e-06	2.58198e-06	2.90387e-05	8.36499e-06	9.52638e-06	9.30262e-06	-1.05128e-31
KIF14	9.77966e-06	2.83413e-05	4.35221e-06	-4.33262e-06	-4.64139e-06	0.000210857	4.0726e-05	5.11493e-30
IRAG2	1.13151e-05	9.86736e-05	4.08278e-05	4.38731e-06	4.09457e-06	-7.32806e-06	2.53284e-05	-6.00083e-30
FILIP1	3.89709e-05	-2.67503e-05	-1.5192e-05	2.30575e-06	2.78127e-05	4.38769e-05	1.18373e-05	4.45629e-29
UBE3D	-1.27256e-06	8.18697e-06	-9.41894e-07	-3.86853e-06	1.53813e-05	0.000125894	2.38966e-05	-7.35104e-32
CNR1	2.95777e-06	1.12978e-06	8.53671e-07	-3.19587e-06	-2.23603e-07	-3.88656e-06	-3.94135e-07	-7.92283e-36
SGIP1	7.32233e-05	7.62664e-06	2.74238e-05	1.4244e-05	0.000121754	7.26956e-05	5.28279e-05	1.93077e-27
SGK1	7.53104e-06	1.6492e-06	1.36853e-05	4.57377e-06	4.71421e-06	2.07093e-06	5.70408e-06	7.5898e-33
TCF21	2.53428e-05	-6.32013e-06	8.08028e-06	1.54263e-05	6.02659e-05	4.68355e-06	1.79131e-05	-5.63531e-30
PMFBP1	-9.92793e-07	2.02265e-05	1.1792e-05	3.91603e-05	4.70445e-06	-2.77608e-06	1.20191e-05	1.21103e-31
ARMC2	2.14632e-07	4.21934e-06	2.7187e-06	2.96403e-06	-7.98834e-07	6.17243e-06	2.58172e-06	-3.59828e-35
RPN2	-1.40885e-06	1.36017e-05	-1.06245e-08	2.95961e-06	1.43086e-05	5.26499e-06	5.78591e-06	4.53937e-35
TGIF2	-1.52214e-07	-2.84265e-07	-2.02452e-06	-5.03991e-06	-3.45022e-07	5.26297e-07	-1.21994e-06	-8.01677e-38
CASQ2	1.59711e-05	1.27308e-06	2.08276e-06	1.6882e-05	-4.8997e-07	2.80755e-05	1.06324e-05	-9.83447e-33
ABCG2	1.70524e-06	2.07052e-06	7.05081e-07	-6.6949e-06	7.95206e-07	-1.03202e-07	-2.53676e-07	1.36778e-36
SPP1	6.99547e-05	6.09143e-06	8.2737e-05	-4.07364e-05	5.38397e-05	7.66434e-05	4.14217e-05	-5.92647e-27
STBD1	1.40925e-06	6.68168e-06	1.47676e-06	9.99596e-06	-2.32183e-06	1.07793e-08	2.87543e-06	-3.47878e-36
UCHL3	1.0513e-05	6.57361e-06	8.88107e-06	1.01783e-05	2.05575e-05	4.96956e-05	1.77332e-05	6.38206e-30
PCDH17	1.28316e-05	2.37044e-05	9.83839e-06	4.73718e-06	3.93751e-05	3.2689e-05	2.05293e-05	1.82463e-29
WDR35	-3.14997e-06	9.75353e-06	5.5268e-06	1.62656e-05	-1.06335e-06	3.16148e-06	5.08234e-06	9.28487e-33
TRPM6	-6.26809e-07	5.10373e-08	2.32421e-06	9.23668e-07	-7.80194e-07	7.99368e-06	1.6476e-06	4.28314e-37
KLF9	3.48797e-05	2.17567e-05	8.34588e-06	8.49635e-06	2.34302e-05	2.10403e-05	1.96582e-05	2.65276e-29
TJP2	6.84297e-07	2.22864e-05	8.85363e-06	1.14181e-06	9.17061e-06	3.95868e-05	1.36206e-05	5.59691e-32
PIGZ	3.23202e-06	9.81329e-06	1.11699e-05	1.30901e-05	3.51079e-06	3.01985e-05	1.18358e-05	4.91669e-31
HEATR1	5.07185e-06	1.4013e-05	3.26175e-06	-6.1288e-07	1.36476e-06	2.80445e-05	8.52384e-06	-5.43786e-33
PHF19	5.54908e-06	-1.51552e-06	5.02281e-06	6.1087e-06	7.77396e-06	3.00232e-05	8.82704e-06	-6.02253e-32
NR4A3	-4.56083e-07	-3.58986e-06	6.32077e-07	-1.27735e-06	-6.03346e-06	3.0978e-06	-1.27115e-06	2.47071e-35
GALNT12	1.02663e-06	1.15571e-05	2.325e-06	-2.68554e-06	6.31044e-07	1.50623e-05	4.65275e-06	-7.04154e-34
CSF3R	0.000249692	0.00019094	0.000849717	0.000177096	0.000427359	5.9485e-05	0.000325715	1.82382e-22
ONECUT2	-1.77162e-07	-7.7808e-06	2.49219e-06	9.27797e-06	1.02043e-05	-3.88297e-06	1.68891e-06	-1.26292e-33
PGF	-3.14014e-06	3.24886e-06	-6.26656e-06	2.74525e-06	1.05577e-06	2.77378e-05	4.23017e-06	5.13962e-33
FLVCR2	-9.31477e-07	-5.00098e-06	7.91761e-06	5.99555e-06	-1.93441e-06	5.46684e-06	1.91886e-06	-2.33849e-33
KLHL29	1.50938e-06	4.46779e-06	6.10031e-06	3.30542e-06	1.39509e-06	4.30572e-06	3.51395e-06	8.16808e-34
CNRIP1	0.0013632	0.000176106	0.000400157	-2.26735e-05	0.000961983	0.000439379	0.000553025	-9.20639e-22
NKX2.3	2.43046e-06	3.50488e-05	7.78197e-06	-5.40313e-06	2.08546e-05	2.29125e-05	1.39375e-05	-1.71148e-30
PPP1R3C	5.61038e-05	2.80753e-05	7.49825e-06	4.86587e-06	2.47766e-05	1.30205e-05	2.23901e-05	1.854e-29
MXI1	-2.06533e-06	7.67357e-06	-2.19897e-06	1.2873e-07	1.10852e-06	1.49913e-05	3.27297e-06	7.45537e-35
HELLS	5.784e-06	2.15211e-05	7.78442e-06	1.50879e-05	9.09863e-07	0.000135323	3.10684e-05	1.80009e-30
HOXB8	3.45113e-07	-2.20632e-06	-3.43334e-06	-1.22215e-05	7.13684e-06	-2.50304e-06	-2.14705e-06	5.70752e-34
HOXB3	-2.50721e-06	2.34641e-06	5.33057e-07	-7.34631e-06	-1.26686e-06	9.92516e-07	-1.20807e-06	-2.89669e-35
MSX2	-1.16727e-07	4.40394e-06	7.91443e-07	3.34897e-06	-7.50592e-07	3.28075e-06	1.8263e-06	3.35523e-36
TEK	1.56746e-05	-1.0401e-05	-1.46918e-06	-1.22698e-05	1.56732e-05	1.27399e-05	3.32462e-06	-5.86825e-31
RCL1	-1.18879e-06	1.80049e-05	4.58532e-06	-7.16989e-06	4.50692e-06	7.319e-05	1.53214e-05	2.32119e-31
MOB3B	8.57837e-08	4.90798e-06	5.60608e-07	1.00581e-05	-3.42935e-06	1.37889e-05	4.32866e-06	-1.12259e-34
MTHFD1L	1.18729e-07	-5.77258e-06	7.13677e-07	-3.43274e-06	-2.16528e-06	0.000176631	2.76822e-05	-6.42171e-34
LRP11	-3.73969e-07	-3.45849e-06	-7.24227e-07	6.90717e-07	1.63414e-07	4.14247e-06	7.33189e-08	-4.3797e-37
CCDC170	9.02758e-07	-7.60147e-06	-2.96154e-06	-1.9092e-06	-1.04628e-06	7.92016e-06	-7.82596e-07	3.21529e-34
MYCT1	7.70238e-05	3.44418e-05	1.52919e-05	-1.46527e-05	6.30625e-05	6.69041e-05	4.03452e-05	-2.50791e-27
CXorf21	6.60373e-05	5.32775e-05	0.000191717	-3.35724e-06	2.0799e-05	4.54457e-05	6.23199e-05	-2.14048e-27
PCDHB14	5.98055e-07	2.22244e-06	1.06135e-06	-6.32956e-06	-1.76405e-06	7.65678e-06	5.7417e-07	1.20604e-34
NUDCD1	-5.75576e-07	3.22068e-05	9.23733e-06	-1.19075e-05	2.73735e-05	0.000315579	6.19857e-05	1.76139e-29
MASTL	4.4356e-06	1.43465e-05	1.21145e-05	4.55498e-07	7.48379e-06	0.000145304	3.069e-05	3.81849e-31
ENOX1	0.000106897	-1.7443e-05	1.73343e-05	-6.67278e-06	7.03884e-05	3.76557e-05	3.46933e-05	5.71654e-28
TNFSF11	-4.66319e-08	7.25546e-06	1.08344e-06	4.06425e-06	5.59017e-06	-5.13629e-06	2.13507e-06	4.27766e-35
PROSER1	-1.6276e-06	-3.59149e-06	-5.73235e-07	-2.2556e-06	9.1612e-07	-8.80081e-06	-2.65544e-06	-6.09384e-35
HSPH1	6.68107e-07	1.00125e-05	9.09535e-06	-3.73931e-07	1.4295e-06	4.12079e-05	1.03399e-05	-1.34017e-33
EXOSC8	1.46743e-06	2.72285e-05	6.43684e-06	4.8342e-06	2.4454e-06	0.000186463	3.81459e-05	5.66918e-31
TGFBI	1.99715e-06	8.78543e-06	3.76616e-06	3.52081e-06	2.47137e-05	1.62951e-06	7.40213e-06	9.36938e-33
PLS1	4.14054e-06	2.45985e-06	-2.61628e-06	-2.04857e-05	3.54556e-06	3.16561e-05	3.11667e-06	6.12691e-32
UTP20	3.22362e-07	-2.32241e-06	-4.27365e-07	-6.16147e-06	-1.7969e-06	-5.95467e-06	-2.72341e-06	-2.10935e-35
SOCS2	-6.74522e-07	3.5632e-06	-3.32333e-07	4.72289e-06	-2.58582e-06	1.98675e-05	4.09348e-06	-1.93802e-34
DUSP4	-1.64643e-06	1.98914e-06	-9.71981e-07	5.00733e-07	-1.07276e-06	1.66125e-05	2.56853e-06	-2.8406e-35
CLU	2.88319e-06	-5.86065e-06	4.21237e-06	-5.80243e-06	-1.2132e-06	2.41453e-05	3.06077e-06	-1.20982e-32
TNFRSF10B	1.53822e-06	-4.28916e-06	3.2908e-07	-2.30212e-06	2.8711e-06	-5.48487e-06	-1.22296e-06	-7.87113e-35
PTK2B	2.47396e-06	-4.95586e-07	1.30403e-05	1.10482e-05	1.12883e-05	7.52204e-05	1.87626e-05	-1.49988e-31
PDLIM2	-9.53518e-07	-8.53025e-06	5.72188e-07	2.32689e-06	3.22915e-07	2.53562e-06	-6.21025e-07	8.86705e-36
EPHX2	5.55112e-20	-2.22045e-19	1.11022e-19	-4.44089e-19	4.44089e-19	-2.22045e-19	-4.62593e-20	-5.99255e-113
NACA3P	-3.2652e-08	4.07299e-06	1.59947e-06	-4.02428e-06	-8.76637e-07	1.25387e-05	2.21294e-06	-9.40941e-36
NCAPH	3.0442e-05	5.51308e-05	1.54724e-05	9.71839e-05	1.90749e-05	0.000754683	0.000161998	3.63284e-26
TSHZ3	0.00247487	-3.3052e-05	0.000272677	4.40552e-05	0.00258923	0.00235731	0.00128418	-5.99767e-21
ZSCAN18	5.30907e-06	1.9073e-06	5.18746e-06	2.17774e-05	1.00958e-05	-6.74879e-06	6.2547e-06	-7.79403e-32
PDZRN3	9.72853e-06	-1.26001e-05	6.6886e-06	-2.20279e-05	1.39339e-05	-3.05637e-06	-1.22223e-06	-7.6915e-31
POPDC2	4.04251e-05	1.26262e-05	9.55866e-06	-7.50491e-06	3.55218e-05	2.18169e-05	1.87406e-05	-2.83762e-29
KIF18A	8.21258e-06	2.94242e-05	7.11059e-06	6.70405e-05	1.04078e-05	0.000391712	8.56514e-05	4.6963e-28
PILRB	1.27387e-06	-9.49003e-07	8.59034e-07	3.47377e-07	-5.70805e-07	1.23062e-06	3.65182e-07	2.53405e-37
CCR2	1.7512e-05	6.86521e-05	0.000101368	3.07442e-05	5.48043e-12	3.0236e-05	4.14188e-05	6.20861e-34
TNFSF10	-4.77924e-07	-5.24782e-06	5.64692e-07	5.65527e-05	4.51471e-06	-3.50602e-06	8.73339e-06	-1.26779e-33
CPXM2	2.8889e-05	5.06429e-06	-3.73287e-06	1.00473e-06	2.722e-05	1.28057e-05	1.18751e-05	-1.91265e-31
TMEM54	3.50614e-05	1.87272e-05	9.21393e-06	4.09504e-06	1.97723e-05	0.000127669	3.57566e-05	6.25387e-29
CSMD2	6.87791e-06	4.30058e-06	1.63516e-05	-7.47601e-06	3.00674e-05	7.14901e-06	9.54508e-06	-7.7724e-31
GPSM2	7.88001e-07	6.15759e-06	2.9757e-06	7.16359e-06	-2.45388e-06	-3.53762e-06	1.84889e-06	8.97888e-34
ZRANB3	5.91955e-07	2.88011e-07	3.62394e-07	3.09775e-06	1.82305e-06	4.0096e-06	1.69546e-06	1.39902e-36
GTF3A	1.30192e-06	2.48953e-06	-8.91268e-08	2.12095e-05	-1.30309e-06	9.85376e-06	5.57709e-06	7.86713e-35
XPNPEP2	-5.54674e-07	2.86763e-06	7.98235e-08	1.02392e-05	-1.00612e-06	5.70601e-06	2.88865e-06	7.46351e-36
SASH3	0.00741667	0.0378757	0.0263912	0.0067787	0.00698434	0.00227853	0.0146209	7.99752e-13
LAX1	1.05469e-05	0.000194946	6.0873e-05	-7.08303e-06	-8.96544e-08	-6.14897e-07	4.30964e-05	-4.88714e-32
LY9	0.000634281	0.0062359	0.00272902	0.000415538	0.000339214	0.000768725	0.00185378	1.16961e-18
LDB3	5.31217e-06	-3.44712e-06	1.17901e-06	-2.2435e-05	9.42296e-06	1.62277e-05	1.04328e-06	7.40657e-32
CCDC18	3.10741e-06	5.19351e-06	3.97407e-06	-1.04004e-05	-3.20016e-06	2.21052e-05	3.46328e-06	4.71857e-32
SLC66A2	-6.83588e-07	2.96659e-05	1.0357e-05	-8.92448e-06	1.4336e-05	2.30121e-05	1.12938e-05	6.18378e-31
EEPD1	1.54354e-06	1.31412e-05	2.80165e-06	-2.65716e-06	-7.12486e-09	1.85404e-05	5.56041e-06	1.99471e-35
CBX3	2.43231e-06	9.83974e-06	-6.12858e-07	-3.76698e-06	4.61831e-06	5.68014e-05	1.1552e-05	1.44943e-32
INHBA	0.00105824	0.000152967	0.000305755	7.5095e-05	0.00116526	0.00033679	0.000515684	1.45864e-21
TWIST1	7.83229e-05	-1.08106e-05	1.93719e-05	-9.38308e-06	8.00729e-05	-1.31578e-05	2.40694e-05	-1.62152e-28
GLIPR2	7.38142e-06	2.41607e-05	1.8061e-05	4.44522e-05	3.99362e-06	7.95328e-06	1.7667e-05	4.54775e-30
RECK	0.000164377	1.06338e-05	2.9901e-05	3.12255e-05	0.000113708	2.85989e-05	6.3074e-05	5.30719e-27
CNTFR	3.24398e-08	-2.3432e-06	1.5107e-06	3.29524e-06	-1.00477e-06	4.05706e-07	3.1602e-07	1.54252e-37
KIAA1549	4.63345e-06	1.70069e-05	6.66145e-06	-4.77678e-06	1.24545e-05	2.06454e-05	9.43748e-06	-6.44737e-31
CALD1	0.0100419	0.000371392	0.00199148	0.000366455	0.00938969	0.00260563	0.00412775	6.65897e-17
PLAU	1.03056e-05	4.27383e-06	2.31733e-05	3.08904e-05	6.27136e-05	2.37688e-05	2.58543e-05	4.69971e-29
CIT	7.81844e-06	2.4265e-05	1.21175e-05	-4.96406e-06	8.1337e-06	9.30538e-06	9.446e-06	-8.6372e-31
ACADS	4.46499e-06	5.33101e-06	8.63541e-06	1.05496e-05	-1.18992e-06	7.0528e-06	5.80732e-06	-1.81982e-32
HVCN1	0.000142448	0.000425418	0.000284205	8.72721e-05	8.22318e-05	2.58552e-05	0.000174572	3.19571e-24
SSPN	6.68391e-05	-1.98723e-05	-9.24857e-06	2.04414e-05	4.45023e-05	5.67209e-05	2.65638e-05	6.33853e-28
PRDX4	7.43741e-07	4.1212e-06	2.05272e-07	4.14073e-06	1.02689e-06	6.27744e-05	1.21687e-05	1.67942e-34
DDX39A	1.28972e-05	7.02732e-05	5.25433e-07	2.30518e-05	8.45119e-06	0.000124904	4.00172e-05	1.15878e-29
EBPL	1.8477e-06	2.92801e-06	8.77036e-06	9.15773e-07	5.06836e-06	5.9892e-05	1.3237e-05	1.319e-32
CENPK	2.09736e-05	8.56553e-07	9.56217e-07	-7.93195e-06	4.83067e-05	0.000316837	6.33331e-05	-2.08549e-30
ITIH5	5.73073e-06	8.8422e-06	1.07931e-05	3.68907e-06	1.42328e-05	2.18249e-06	7.5784e-06	6.26722e-32
NCKAP1L	0.00326834	0.00558838	0.00833249	0.00208797	0.00144649	0.00111679	0.00364008	5.13333e-16
PFDN5	4.27519e-06	1.4772e-05	3.99102e-06	7.48234e-06	3.62394e-05	4.39033e-05	1.84439e-05	3.00051e-30
CDK2	8.228e-06	9.69678e-06	-1.55011e-06	3.61189e-06	7.18117e-06	0.000180344	3.45853e-05	-5.78517e-31
STIL	1.06202e-05	8.0506e-06	1.20113e-07	1.3724e-05	1.73782e-05	0.000138585	3.1413e-05	3.3943e-31
HJURP	4.62198e-06	1.77817e-05	-1.87793e-06	5.53278e-06	7.41003e-06	0.000158525	3.19989e-05	-1.0031e-30
IL13RA2	-3.17288e-06	9.43444e-06	-1.43503e-06	3.11391e-06	5.80238e-07	9.31017e-05	1.69371e-05	7.22604e-33
COL10A1	0.000251556	6.06572e-06	7.73495e-05	4.42664e-05	0.000168139	0.000132881	0.000113376	1.1673e-25
PLP1	1.50486e-06	-3.72089e-06	2.63936e-06	2.55865e-05	-1.49899e-06	3.08397e-06	4.59914e-06	1.74808e-33
TNFAIP6	0.000400304	4.70448e-05	0.000304554	0.000140784	0.000291589	0.000499084	0.00028056	1.17507e-22
ACVR1C	-2.27101e-07	2.77456e-06	1.62547e-07	-1.94596e-07	-1.37506e-06	1.76533e-06	4.84282e-07	-4.83809e-38
SLC36A1	1.30175e-06	-5.36141e-06	3.89782e-06	2.9005e-05	6.04091e-06	-1.18639e-05	3.83669e-06	5.65498e-32
G0S2	3.72118e-06	5.37125e-06	1.63176e-08	2.53499e-06	2.95953e-06	1.96758e-05	5.71318e-06	4.81444e-35
C4BPB	2.36319e-06	1.02681e-05	1.21881e-05	2.96714e-06	3.35428e-06	4.13625e-06	5.87951e-06	1.2175e-32
AGO2	-6.15264e-06	6.79109e-06	4.1967e-06	3.3162e-06	-4.41058e-06	9.88582e-06	2.2711e-06	2.53547e-32
CKS2	5.21586e-05	2.13082e-05	4.68487e-06	1.11879e-05	0.00011721	0.00246192	0.000444744	1.68097e-26
CHPF	-7.58912e-06	8.97626e-06	7.22802e-07	4.44195e-06	9.32814e-06	2.16722e-05	6.25871e-06	-4.42159e-32
WFDC3	2.37325e-07	-4.65212e-06	-1.06698e-06	2.80373e-06	-1.4551e-07	-1.42483e-06	-7.08065e-07	6.84766e-37
PLCG1	3.88169e-06	4.42626e-05	4.3554e-05	5.7809e-05	1.31796e-05	-3.62985e-05	2.10647e-05	-2.06953e-28
EDN3	6.55568e-08	4.26302e-06	2.36999e-06	6.71054e-06	1.35632e-06	-2.23601e-06	2.08824e-06	-1.34795e-35
CSE1L	3.6385e-08	1.81051e-05	9.23388e-06	-3.86863e-06	4.77989e-06	0.000139047	2.78889e-05	-1.56403e-32
PTGIS	0.000138712	1.12298e-05	3.60922e-05	4.6391e-06	8.2326e-05	0.000195418	7.80695e-05	4.19598e-27
SNAI1	4.6761e-06	1.08733e-05	5.39273e-06	8.45143e-06	1.60066e-05	1.92585e-05	1.07764e-05	7.14339e-31
STX16	5.15846e-07	2.51514e-05	2.1989e-05	2.59155e-05	-9.81663e-06	1.94768e-05	1.3872e-05	-1.41359e-30
PMEPA1	4.3168e-06	6.04148e-06	3.37339e-05	2.49174e-06	1.92492e-05	-1.95002e-05	7.72214e-06	-8.2286e-31
DDX27	2.48855e-06	-2.37974e-06	1.03265e-05	-1.35707e-06	2.69424e-06	5.55658e-07	2.05468e-06	1.24244e-34
BCAS4	-7.36816e-07	-5.84542e-07	-2.58969e-06	-2.6157e-06	2.61459e-07	-4.8479e-06	-1.8522e-06	-3.698e-36
PCK1	2.06766e-07	-6.92218e-07	1.72426e-06	-4.43829e-07	-5.29036e-07	-1.15225e-06	-1.47718e-07	6.67689e-38
ATP8A1	1.00682e-06	1.41009e-06	7.24247e-07	-5.07315e-06	5.82715e-06	3.22668e-06	1.18698e-06	-9.80795e-35
HIF3A	5.69257e-06	-3.76548e-06	8.89498e-06	1.19474e-05	-8.68693e-06	-1.66934e-05	-4.35146e-07	-3.30337e-31
LYPD3	8.28568e-07	-5.2227e-07	8.52053e-07	-3.57869e-06	-1.83066e-06	-1.61147e-06	-9.77078e-07	3.89264e-36
F13A1	4.00245e-05	5.80669e-06	3.00323e-05	1.33134e-05	1.63787e-05	-5.39485e-06	1.66934e-05	-8.21088e-30
BTN2A3P	2.89208e-07	1.56437e-07	1.98393e-06	-4.58408e-08	7.92386e-07	-1.67136e-07	5.01497e-07	5.44923e-40
XPO5	1.66004e-06	-6.90946e-07	1.09337e-08	-2.39014e-07	-3.89283e-08	-3.05785e-07	6.60505e-08	3.56807e-41
NQO2	-1.48699e-06	3.24299e-06	-2.7769e-06	1.27226e-05	-1.10396e-06	4.71316e-06	2.55181e-06	-8.86447e-34
UNC5CL	5.03176e-08	1.08937e-06	1.67743e-06	4.76671e-06	-3.52974e-06	1.1232e-06	8.62881e-07	-1.73763e-36
ZNF391	1.15764e-06	2.40698e-06	7.91047e-07	7.12313e-06	1.35738e-05	-3.4785e-07	4.11745e-06	-7.41329e-35
RPS10	6.90226e-06	8.64548e-07	1.09912e-05	1.64866e-05	1.75046e-05	4.00019e-05	1.54585e-05	7.57161e-31
MOCS1	6.68342e-06	4.61439e-06	6.34011e-06	2.44573e-05	3.49148e-07	1.02435e-05	8.7813e-06	1.71031e-32
H2BC11	2.25588e-07	3.42534e-06	-5.01221e-07	-3.76407e-06	-7.32566e-07	-5.57992e-08	-2.33789e-07	5.95911e-38
SPDEF	1.5194e-06	9.89419e-06	1.39482e-06	1.79519e-07	2.27727e-06	-5.64663e-08	2.53479e-06	-4.84042e-37
TREM1	0.000336345	3.26196e-05	0.000613914	0.000164471	0.000398696	0.000150091	0.000282689	6.62912e-23
KLHL31	1.46782e-06	2.25151e-05	1.07407e-05	1.69933e-05	4.96496e-06	-6.55458e-07	9.33775e-06	-1.963e-32
COL21A1	8.81712e-06	-1.01462e-06	5.75457e-06	1.254e-05	1.37603e-05	-2.72133e-07	6.59754e-06	2.4174e-33
SOX4	1.061e-06	3.73475e-07	1.0465e-06	5.95394e-06	1.15076e-06	1.12399e-05	3.47093e-06	3.1935e-35
CPNE5	2.87372e-06	0.000143615	4.78049e-05	-1.61707e-06	6.94091e-06	9.70692e-06	3.48874e-05	-2.14952e-30
RPP40	8.57798e-06	2.11238e-05	3.27872e-05	7.11109e-06	3.54334e-05	0.000484493	9.82545e-05	7.25266e-28
EEF1E1	1.54196e-06	1.32839e-05	8.69561e-06	8.52717e-06	1.31214e-06	6.11475e-05	1.57514e-05	1.2186e-31
CXCL6	1.32189e-06	-1.11175e-06	-8.8061e-07	6.08199e-06	5.68716e-08	1.5386e-05	3.47572e-06	6.88736e-36
EREG	2.61058e-06	-4.40113e-06	-5.34687e-07	-7.38459e-06	8.4691e-06	1.2063e-06	-5.73895e-09	-4.63466e-34
AHNAK	4.15282e-06	4.42155e-06	9.76077e-06	4.15103e-07	6.27823e-06	3.09708e-06	4.68759e-06	1.44659e-33
MT1G	-3.89458e-06	2.07003e-05	9.22149e-06	1.57084e-05	2.51663e-06	1.04454e-05	9.11628e-06	-3.06983e-31
MT2A	2.72448e-06	3.55889e-05	6.58318e-06	3.1739e-05	1.11652e-05	2.2313e-05	1.83523e-05	5.04721e-30
PIWIL1	5.12094e-07	4.16901e-06	1.39026e-07	3.09154e-07	-4.83541e-06	3.99974e-06	7.15602e-07	-1.77468e-36
TMTC4	3.55196e-06	2.5329e-05	1.64344e-05	3.1744e-05	7.58724e-07	1.41907e-05	1.53348e-05	5.05344e-31
HROB	1.78944e-05	-8.21087e-08	1.08242e-05	-8.5604e-06	-5.89532e-06	0.000116901	2.18469e-05	-9.38255e-32
SEPTIN6	-1.0073e-07	2.44796e-06	1.01067e-06	1.70374e-06	2.8119e-08	-4.79243e-07	7.6842e-07	5.72179e-39
BMP4	9.88459e-07	-1.85785e-06	-8.05796e-07	5.8519e-06	-2.72864e-07	-9.07059e-06	-8.61123e-07	2.14325e-35
SOX9	5.64103e-06	1.03614e-05	6.5108e-06	7.18799e-06	3.77277e-07	1.80467e-06	5.31386e-06	1.86241e-33
MSTO1	1.99661e-06	8.71059e-06	7.06067e-06	8.47417e-06	6.59943e-06	3.09846e-06	5.98999e-06	2.12782e-32
DDX31	1.74319e-05	1.68171e-05	3.16816e-05	5.33962e-06	-4.67095e-06	2.01006e-05	1.445e-05	-4.65615e-30
SRMS	1.79065e-06	2.50408e-06	2.72831e-06	-2.42077e-06	5.96979e-06	1.12133e-05	3.6309e-06	-1.98244e-33
IL1B	5.64393e-06	2.61671e-05	5.18059e-05	2.52544e-05	1.23221e-05	4.46616e-05	2.76425e-05	1.06335e-28
POLR1B	-3.41216e-06	1.98837e-06	-1.96956e-06	7.61743e-07	-4.26135e-06	7.76175e-06	1.44798e-07	-3.36675e-34
SLC25A23	6.21137e-06	3.60559e-06	4.27564e-08	1.03756e-05	-1.60968e-06	-1.92403e-06	2.7836e-06	3.077e-35
TNFSF9	1.90198e-07	-1.39344e-06	6.1742e-07	-2.23575e-06	-1.08517e-07	2.07265e-07	-4.53804e-07	-8.22852e-39
CD70	-8.22085e-07	3.02426e-06	2.24045e-07	2.48726e-05	-1.30996e-08	2.69255e-06	4.99638e-06	4.8867e-37
FOSB	3.08555e-07	5.61029e-07	1.17891e-06	6.53303e-06	2.33141e-06	1.96501e-07	1.85157e-06	6.10798e-37
GPCPD1	1.5586e-06	-7.31735e-07	-2.59731e-06	8.14402e-06	1.24953e-06	-6.47078e-06	1.92055e-07	-1.95054e-34
SDCBP2	-2.37534e-06	3.7641e-06	-1.33119e-06	5.33388e-06	1.70336e-05	1.04309e-05	5.47598e-06	1.12796e-32
FOXA2	-1.07292e-06	-1.40712e-06	5.88203e-07	1.56274e-06	-6.96702e-06	5.64737e-06	-2.7479e-07	-5.46012e-35
DTD1	-4.03199e-08	-7.40988e-07	-1.03446e-06	2.28002e-08	-1.58783e-08	-6.35457e-10	-3.01579e-07	-7.11001e-45
SNRPB	1.23014e-05	4.74309e-06	1.12185e-05	-5.5634e-07	2.38537e-06	1.66878e-05	7.79663e-06	-1.44959e-32
BMP2	1.24349e-06	5.28214e-06	3.14592e-06	-5.95123e-06	-1.50606e-06	1.69771e-05	3.19855e-06	3.14421e-33
BFSP1	8.15687e-07	2.33757e-06	2.04283e-06	6.44249e-09	5.1536e-07	-3.7584e-06	3.26581e-07	-4.86058e-38
MCM8	-6.78711e-07	8.14939e-06	-8.10534e-07	4.10371e-06	6.84058e-06	2.3549e-05	6.85891e-06	2.96363e-33
TMEM74B	2.38593e-07	9.76872e-09	-3.6301e-07	-8.67241e-08	1.97396e-07	-7.06827e-09	-1.84078e-09	-1.02378e-43
DYNLRB1	-1.16783e-06	-7.29771e-07	1.31277e-06	-5.64074e-06	7.97323e-08	8.46822e-06	3.87064e-07	-4.26107e-36
EIF2S2	4.77058e-07	5.53307e-08	-2.22391e-06	-7.03857e-06	3.973e-06	5.5747e-05	8.49831e-06	9.15121e-35
CEP250	1.19527e-05	3.31591e-05	5.85747e-05	3.08874e-05	1.97882e-05	5.14849e-05	3.43078e-05	7.30546e-28
PLAGL2	-1.87988e-07	1.70251e-05	1.35401e-05	2.11872e-05	-1.85084e-06	-4.13721e-07	8.21665e-06	-7.03057e-34
ST3GAL3	-9.67011e-07	8.31815e-07	-1.05549e-06	6.20821e-06	-5.39804e-08	5.94583e-06	1.81823e-06	-1.69171e-36
PCID2	4.7702e-07	6.42393e-06	2.4824e-06	1.84777e-05	2.67318e-06	3.98751e-06	5.75362e-06	1.49826e-33
PDCD2L	2.08151e-05	9.45059e-06	-6.37012e-06	-3.24307e-06	1.27995e-05	0.000185218	3.6445e-05	9.63421e-30
CCR7	9.77674e-06	0.000263554	6.61445e-05	-4.4587e-05	6.08109e-06	2.92251e-05	5.50324e-05	-1.35053e-27
BCL2L12	1.14515e-05	1.21275e-05	1.0564e-05	-8.81621e-06	1.51582e-05	0.000216814	4.28832e-05	-4.2509e-29
PRMT1	-2.91241e-06	-1.07357e-06	1.89073e-06	-1.06463e-05	4.82272e-06	1.93184e-05	1.89994e-06	-5.86373e-33
PRKCG	2.70695e-07	3.27479e-07	-1.15031e-07	5.59751e-07	-7.41405e-07	-5.14013e-06	-8.06441e-07	-2.17522e-38
TRAP1	8.46626e-05	5.00736e-05	2.03137e-05	7.87319e-06	4.14113e-05	0.000493641	0.000116329	1.38603e-26
IFI6	4.07926e-06	0.000228546	8.57334e-05	0.00147962	2.87192e-05	-1.05778e-05	0.000302686	-3.59272e-26
DLGAP5	9.19658e-06	1.65528e-06	1.30841e-05	-1.17176e-06	3.83976e-05	0.000395357	7.60864e-05	-3.54304e-30
L3HYPDH	-2.75931e-07	7.78069e-08	-8.90631e-07	1.69577e-06	3.4659e-06	5.75794e-06	1.63848e-06	6.47096e-37
HSPA2	5.54402e-06	8.72781e-06	1.06416e-05	2.40301e-05	2.59674e-06	8.28561e-06	9.97097e-06	2.66221e-31
ARMCX1	0.000727607	-2.71767e-05	8.73219e-05	5.078e-05	0.000541989	0.000496653	0.000312862	-2.36023e-23
TMEM35A	8.57054e-06	3.68138e-06	2.51458e-06	2.7533e-05	1.77439e-05	1.22693e-05	1.20521e-05	4.75561e-31
TIMM8A	9.23558e-07	9.8422e-06	4.0887e-06	-3.65903e-07	1.0904e-05	7.5878e-05	1.68784e-05	-1.12514e-32
EDN2	3.85732e-06	4.48446e-06	1.54294e-06	-1.04079e-06	5.35201e-06	-5.26942e-06	1.48775e-06	7.83409e-34
MASP1	4.32845e-06	7.53947e-06	3.45372e-06	8.90927e-06	1.24648e-07	3.6213e-06	4.66281e-06	4.53266e-34
ATP13A4	4.29363e-07	8.22318e-07	1.31166e-06	-4.35342e-07	-2.84778e-08	4.86401e-06	1.16059e-06	2.79265e-38
HELB	5.89269e-07	3.62971e-06	6.65627e-07	5.75623e-06	-2.4589e-07	7.42292e-06	2.96965e-06	-1.49579e-35
FGFRL1	9.05141e-07	6.69436e-06	3.23919e-06	1.04175e-05	4.71458e-06	2.78234e-05	8.9657e-06	2.68213e-32
AUNIP	1.56383e-05	3.8652e-05	-8.04887e-07	6.1449e-05	2.56412e-05	0.000782359	0.000153822	-5.99728e-28
PKMYT1	7.56789e-05	0.00011543	1.48394e-05	4.2777e-05	3.14853e-05	0.00048275	0.00012716	8.42851e-26
FBXL16	-8.29437e-07	8.82304e-07	2.14134e-06	-4.03287e-07	1.24219e-07	2.34704e-06	7.10364e-07	1.84252e-37
CHTF18	1.49901e-05	-1.49809e-05	1.16028e-05	1.20407e-05	8.81533e-06	5.01493e-05	1.37696e-05	-1.38695e-29
TNFRSF19	-1.73724e-08	-2.79637e-08	2.51516e-07	1.6276e-06	-4.51569e-08	2.42088e-07	3.38451e-07	-2.17402e-42
AKAP9	-8.67623e-07	-1.69096e-06	-4.00045e-06	-3.87303e-06	6.28768e-07	-4.15989e-06	-2.3272e-06	-5.94563e-35
FGL2	4.48451e-05	2.87242e-05	0.000108992	8.00846e-05	1.91904e-05	5.56264e-05	5.62438e-05	1.20025e-26
GNAI1	7.10715e-06	-8.60987e-06	-2.06014e-06	1.00268e-06	1.15987e-05	1.50355e-05	4.01233e-06	2.20433e-32
PMS2P3	1.6934e-07	-2.48745e-07	-5.11013e-08	5.52634e-06	-8.54827e-07	6.32039e-06	1.81023e-06	-6.42697e-38
SGCE	0.00103747	5.18246e-05	0.000200015	-0.000122364	0.000359414	0.00020174	0.000288017	-9.54146e-23
CASD1	6.96164e-07	3.04889e-06	-1.96201e-06	3.0875e-06	-1.05158e-06	-3.43738e-06	6.35989e-08	-4.64764e-35
PAICS	1.86083e-06	1.35893e-05	7.31142e-06	1.5013e-05	-7.46209e-06	0.00012333	2.56071e-05	-2.55447e-30
PPAT	-1.30986e-06	1.14322e-05	9.76691e-07	8.99914e-06	1.77068e-06	4.09164e-05	1.04642e-05	-9.53562e-33
TST	5.96734e-06	2.78377e-05	1.39977e-05	-6.32122e-06	1.47276e-06	0.000110633	2.55979e-05	-2.39489e-30
LIF	2.06307e-06	1.57182e-07	3.09076e-07	-6.23898e-06	3.00242e-06	4.23292e-06	5.87615e-07	-7.94708e-36
RIBC2	-2.56078e-06	-6.46469e-06	-4.33067e-06	-5.10502e-06	-4.25727e-06	8.424e-06	-2.3824e-06	-1.31257e-32
KRT17	1.27242e-06	3.39554e-05	1.12328e-06	2.21982e-05	6.54233e-05	0.000151959	4.59886e-05	1.07104e-29
SPECC1	3.20899e-06	8.57103e-07	-2.3959e-06	-6.65805e-06	1.92129e-06	2.823e-06	-4.05944e-08	2.3797e-34
ATP6V1F	2.80119e-06	9.60379e-06	-9.68304e-07	-4.46311e-06	4.88654e-06	4.16234e-05	8.91391e-06	2.36469e-32
VGF	-4.48419e-08	-5.68753e-06	-1.90997e-06	-7.12281e-06	-1.00272e-06	5.46845e-06	-1.71657e-06	-1.90253e-35
PODXL	9.45233e-07	-2.90817e-06	4.17265e-07	2.21871e-06	3.89309e-06	5.44331e-06	1.66824e-06	-5.39297e-35
FOXP2	1.8846e-06	1.83713e-06	2.3438e-06	5.83467e-06	-1.02124e-06	-5.68569e-06	8.65548e-07	2.74921e-34
STRIP2	-1.02619e-06	1.006e-06	-6.73104e-07	-1.94386e-05	-7.55652e-06	8.86244e-05	1.0156e-05	9.04584e-33
FLNC	5.98688e-06	1.67984e-05	1.15271e-05	2.16536e-05	6.52919e-05	1.27181e-05	2.23293e-05	2.08449e-29
CCDC136	7.76278e-07	1.24029e-05	-3.8193e-06	6.37409e-06	-1.45711e-06	3.47272e-05	8.16734e-06	1.18605e-32
FEZF1	3.65169e-08	3.14133e-07	1.58637e-06	2.51474e-06	-1.87347e-07	-6.65523e-08	6.99644e-07	5.70578e-40
GAD1	2.10863e-06	1.31511e-06	2.32685e-06	-1.47492e-06	-1.18574e-06	2.0751e-05	3.97349e-06	2.34167e-34
KNSTRN	8.33313e-06	1.0051e-05	2.07964e-07	1.62489e-05	1.5691e-05	0.000282077	5.54348e-05	1.2527e-30
CHAC1	-1.84546e-06	-1.57526e-06	-4.51433e-07	-1.52922e-05	-1.59071e-06	7.52988e-06	-2.20419e-06	-2.40381e-34
PSMA1	9.33184e-06	-1.03835e-06	2.00863e-05	1.88141e-05	0.000130618	0.000438288	0.000102683	-2.09632e-28
PALLD	2.94651e-05	1.13926e-05	7.78422e-06	7.19547e-06	1.55373e-05	2.87735e-05	1.66914e-05	8.40569e-30
TPH1	-6.9535e-08	1.15202e-06	-1.26317e-06	-3.06685e-08	5.69203e-08	-2.55263e-06	-4.51178e-07	4.50891e-40
PIMREG	-1.61304e-06	1.80934e-05	-1.00098e-05	-1.45615e-05	1.74198e-05	0.000155206	2.74226e-05	-1.15014e-29
LRRC6	-1.20964e-06	-3.57184e-06	-1.41401e-06	-3.77093e-08	-4.86638e-07	-7.69085e-07	-1.24815e-06	8.62245e-38
KLK10	-3.86977e-07	-1.36343e-06	-1.3495e-06	-3.67942e-06	-8.46862e-08	7.54171e-06	1.12951e-07	-1.67321e-36
AJUBA	5.79929e-07	-3.44024e-06	-7.7045e-07	1.03328e-05	8.89222e-06	8.79901e-06	4.06555e-06	1.24271e-33
EPB41L4A	6.96958e-06	5.14411e-07	6.04264e-06	-1.33413e-05	2.19458e-05	6.58859e-05	1.46695e-05	-4.17911e-31
FOXJ1	-5.55112e-20	-2.22045e-19	1.11022e-19	-4.44089e-19	2.22045e-19	2.22045e-19	-2.77556e-20	-2.99627e-113
RHBDF2	1.16284e-06	4.78633e-06	7.30276e-06	4.13138e-05	-9.63703e-07	-5.8033e-06	7.96646e-06	9.39125e-33
ARHGEF6	1.9096e-05	3.09502e-05	2.62262e-05	-3.88761e-07	1.49087e-06	-4.91673e-06	1.20763e-05	4.41712e-32
FGF13	1.14466e-05	-2.80526e-06	-9.85609e-06	2.25065e-05	-1.61665e-06	8.8842e-05	1.80862e-05	-1.02305e-30
SGO1	3.01675e-06	5.71716e-05	-3.28853e-06	6.31366e-06	2.22814e-05	0.000520743	0.00010104	-4.15498e-29
FAM155B	1.49431e-06	-7.66056e-06	7.42096e-06	4.74679e-06	-6.03766e-07	6.8782e-06	2.04599e-06	1.67457e-33
GDPD2	-9.55074e-08	3.20402e-06	-1.12522e-06	-4.23882e-08	-4.078e-07	1.35067e-06	4.80628e-07	8.03918e-39
GNL3L	1.03002e-06	3.46039e-06	2.55336e-06	6.10185e-06	2.60216e-06	2.44682e-05	6.70266e-06	3.53574e-33
SH3BP4	-1.85406e-06	1.85096e-06	-1.01813e-06	-4.16983e-06	1.86971e-06	4.58695e-08	-5.45915e-07	-1.24951e-36
CNN1	0.000179121	2.54703e-05	2.06431e-05	-9.99784e-06	0.00025798	5.29029e-05	8.76865e-05	-1.28507e-26
APOC1	4.84535e-05	4.93898e-05	0.000126316	5.0504e-05	3.43179e-05	5.3247e-05	6.03714e-05	2.78974e-26
LRCH2	0.000353121	2.82545e-05	7.22936e-05	4.91055e-05	0.000197067	0.00022669	0.000154422	1.58229e-24
KIF1A	4.45283e-06	7.72321e-06	2.77195e-06	7.15462e-06	1.86829e-05	3.91272e-05	1.33188e-05	4.98571e-31
GTPBP3	3.08468e-06	6.82493e-06	7.78505e-06	-3.52692e-06	1.27468e-05	5.96912e-05	1.44343e-05	-4.39821e-31
ARPC1B	5.55406e-07	-2.75807e-06	-1.33294e-06	-8.10557e-06	4.72903e-06	-1.30525e-06	-1.36956e-06	1.02159e-34
FCHO1	-8.21833e-08	6.28874e-07	-4.03783e-08	-2.90368e-06	-1.41459e-06	7.62291e-07	-5.08278e-07	6.53424e-39
GDF15	1.98359e-05	1.39078e-06	3.0523e-05	2.35001e-06	7.17315e-06	8.6558e-05	2.46385e-05	1.22864e-30
IQCN	-3.63834e-06	-2.19129e-05	-1.45034e-05	8.87868e-06	4.9908e-06	7.04999e-05	7.38579e-06	-3.61227e-30
TRPM4	1.69442e-05	1.52606e-06	3.00667e-05	4.68535e-07	3.2136e-05	2.80938e-05	1.82059e-05	3.28869e-31
OLFM1	1.32773e-05	1.63782e-05	7.626e-06	-2.85631e-06	2.59937e-05	4.54251e-06	1.08269e-05	-5.59298e-31
SAMD10	3.65727e-05	-2.48323e-06	3.72595e-05	-8.34427e-06	-3.45881e-06	6.94117e-05	2.14929e-05	-6.77888e-30
LSP1	0.00262	0.00971073	0.00626033	0.00220682	0.00311948	0.000999739	0.00415285	1.09619e-15
H19	3.13387e-06	3.08869e-07	-1.10773e-06	-1.67223e-06	1.17607e-05	-4.54788e-06	1.3126e-06	-9.59021e-35
COL5A1	0.00215574	5.09215e-05	0.000368856	-6.33556e-05	0.00574162	0.000138155	0.00139866	-2.03489e-21
ZNF337	7.15823e-06	9.43834e-06	2.32739e-05	1.20766e-05	3.10072e-06	5.41631e-05	1.82018e-05	3.18919e-30
RBBP8NL	1.80115e-05	5.17253e-06	4.31099e-05	1.73518e-05	8.44772e-06	5.31843e-05	2.42129e-05	3.1311e-29
ADRM1	1.2003e-05	2.70763e-06	1.48607e-05	3.07885e-06	-3.52496e-07	1.36033e-05	7.65016e-06	-7.13027e-33
EXOSC2	8.03485e-06	6.24782e-06	8.84909e-06	-1.38741e-06	1.06293e-05	6.55278e-05	1.63169e-05	-4.29281e-31
FIBCD1	-2.30687e-07	1.99604e-06	-9.23377e-07	3.60094e-07	-2.74955e-06	4.88004e-06	5.55427e-07	-2.05435e-36
METTL26	1.88997e-05	-6.90662e-06	1.52641e-05	9.4371e-07	2.93686e-06	8.50858e-05	1.93706e-05	-4.69862e-31
EIF2S3	4.43375e-07	4.45687e-06	4.22139e-06	1.62327e-06	1.14435e-06	5.6405e-06	2.92163e-06	8.74028e-35
TMEM160	4.00419e-07	-4.08068e-06	6.53669e-06	7.12256e-06	4.52864e-06	1.87274e-05	5.53917e-06	-6.45189e-33
SESN2	1.22742e-05	2.21613e-05	5.20499e-06	-7.77202e-06	8.66368e-06	7.09055e-05	1.85729e-05	-6.75967e-30
PPAN	1.574e-05	8.34827e-06	1.70151e-05	1.54718e-05	-3.81186e-06	6.99146e-05	2.04463e-05	-9.21895e-30
DNMT1	9.30101e-06	1.84261e-05	1.41015e-05	9.26915e-06	5.30638e-07	5.72368e-05	1.81442e-05	6.80366e-31
SLC6A8	1.14481e-06	4.64492e-06	6.48193e-08	-6.00278e-06	1.56721e-06	9.48197e-06	1.81683e-06	-3.07466e-35
PNCK	2.52406e-06	4.14536e-06	-5.61052e-07	1.04881e-05	-4.44187e-06	5.43595e-06	2.93176e-06	1.48663e-33
DKC1	2.73342e-05	1.28284e-05	3.13533e-05	9.7519e-06	4.82885e-06	0.000153941	4.00062e-05	7.96979e-29
PLXNA3	5.31546e-06	8.45122e-06	1.66198e-05	-7.06385e-06	8.08549e-06	8.85656e-05	1.99956e-05	-3.77658e-30
ULBP2	5.01539e-07	5.82478e-06	9.92982e-07	1.29957e-05	1.66151e-07	7.33227e-07	3.53572e-06	4.59267e-36
AKAP12	5.08004e-05	1.23439e-05	-1.10105e-05	-4.47378e-06	7.19217e-05	4.14883e-06	2.06218e-05	9.21689e-30
SYNE1	4.99335e-05	1.61961e-05	1.25021e-05	-3.56071e-06	1.05953e-05	0.000129609	3.58792e-05	-4.94388e-29
ULBP3	4.39672e-06	-2.4514e-06	7.02854e-06	3.89789e-05	3.75188e-06	2.51819e-05	1.28144e-05	-2.78982e-31
RBM39	3.2742e-06	3.34896e-06	3.9269e-06	3.74503e-06	4.23981e-06	1.45247e-05	5.50994e-06	9.93059e-33
PYY	-2.22666e-06	5.0411e-06	3.8595e-06	2.03165e-06	-1.91663e-06	-8.98156e-07	9.81801e-07	-1.51513e-34
GINS2	2.50928e-05	4.59278e-07	2.27485e-05	2.55832e-05	-1.75133e-06	0.000626363	0.000116416	-7.35744e-30
F12	4.93564e-06	4.27811e-06	-2.2925e-06	1.48752e-06	3.43381e-06	4.14453e-05	8.88132e-06	-1.02476e-32
PRR7	2.32041e-05	1.53203e-05	1.14501e-05	-8.9854e-06	-1.34257e-05	0.000284818	5.20635e-05	1.39856e-28
RLIM	-4.59868e-07	6.03812e-06	-1.25801e-06	-4.11459e-06	1.65075e-06	3.07725e-06	8.22276e-07	-7.30112e-35
GALNT15	0.000122802	5.18468e-06	2.96669e-05	1.3679e-05	0.000106225	1.56049e-05	4.88603e-05	4.28292e-28
SLC6A6	2.72959e-07	6.12233e-06	4.45626e-06	1.56839e-05	2.14626e-06	4.80522e-07	4.86037e-06	1.20458e-34
NAPSB	2.00409e-05	0.000129167	2.91753e-05	3.36158e-06	4.3155e-05	1.82303e-05	4.05216e-05	1.99734e-28
PSMC3IP	7.62177e-06	9.75568e-06	1.18583e-06	1.4119e-05	7.85019e-06	2.52248e-05	1.09595e-05	2.46519e-31
AOC3	0.000693701	8.15113e-05	0.000117527	-3.46547e-05	0.000856503	0.000291446	0.000334339	-5.74882e-23
ANO1	-2.07806e-06	7.70413e-06	2.451e-06	7.97143e-06	4.61689e-06	2.68471e-06	3.89169e-06	-3.87712e-33
KREMEN2	3.54858e-06	9.5872e-06	3.65576e-06	-1.44724e-05	5.26035e-06	-5.53001e-06	3.41578e-07	5.23608e-32
MAP1B	0.00170197	0.00028289	5.60414e-05	7.20968e-05	0.00124542	0.00180925	0.000861278	4.38339e-21
CKMT2	4.40212e-08	2.21177e-06	1.58586e-06	6.05641e-06	4.8361e-07	-1.42839e-07	1.70647e-06	-6.45985e-38
TNS4	-3.32465e-06	1.07428e-05	-2.08872e-06	1.64237e-05	1.00594e-05	4.20229e-05	1.23059e-05	5.17935e-31
TOP2A	1.18672e-05	2.11226e-05	1.91207e-05	1.22332e-05	5.4788e-06	0.000317324	6.45245e-05	1.01937e-28
KHDRBS3	-3.03698e-06	1.14182e-05	-2.6792e-06	6.85874e-06	-4.41126e-07	3.39868e-06	2.58638e-06	-9.55347e-34
FMO5	-9.32063e-07	-3.54795e-06	-3.28502e-06	-1.62708e-06	2.71372e-08	1.43667e-06	-1.32138e-06	6.89115e-37
RAI2	-9.06282e-06	2.05626e-05	-2.3123e-05	2.53918e-06	-1.98519e-06	2.1293e-05	1.70396e-06	-4.62507e-31
ZNF304	6.43719e-06	-4.29292e-06	2.97922e-06	-2.9354e-06	-4.12176e-07	-6.34276e-06	-7.6114e-07	6.31801e-34
PODNL1	3.35849e-06	-6.379e-07	1.20594e-07	1.50503e-06	2.42969e-05	-1.03063e-05	3.05615e-06	9.73689e-35
ZSWIM4	5.53048e-06	5.4185e-06	2.30789e-05	4.59305e-05	0.000140364	0.000222902	7.38708e-05	9.93871e-28
MATN3	1.62314e-05	1.52612e-05	1.12858e-05	8.17425e-06	1.22123e-05	2.00763e-05	1.38735e-05	5.60282e-30
NUP210	2.20592e-06	1.24886e-05	2.41234e-06	-2.37429e-05	1.01016e-06	-7.9155e-06	-2.25689e-06	1.26167e-32
HSD17B7	-1.32365e-06	-4.02537e-06	-2.70869e-06	-1.39568e-05	7.25894e-06	2.98254e-05	2.51164e-06	4.36095e-32
SCLY	3.92393e-06	-1.64183e-06	2.3889e-06	2.20375e-05	-1.03117e-06	1.42891e-05	6.66109e-06	4.99744e-33
RAN	8.69589e-06	1.96631e-05	-7.09359e-07	1.68705e-05	7.2859e-06	0.000404302	7.6018e-05	-6.02766e-30
FIGNL1	3.30804e-06	1.5769e-05	8.2875e-06	-2.33867e-06	9.98869e-06	0.000111906	2.44867e-05	-1.13012e-30
JCHAIN	-4.45409e-06	0.00017013	3.00166e-05	4.99878e-06	1.46518e-06	-1.06232e-05	3.19223e-05	1.76976e-30
CLEC10A	4.42771e-05	0.000209968	0.000160368	6.36883e-05	1.97622e-05	4.2265e-05	9.00548e-05	7.93098e-26
SLC52A1	5.98482e-07	-1.33626e-07	4.83179e-08	-3.89401e-06	1.65705e-07	-3.48622e-06	-1.11689e-06	-8.69237e-39
MATN2	-3.8398e-10	-7.55077e-07	7.89144e-07	-3.24496e-06	3.02986e-07	-5.72703e-06	-1.43922e-06	1.2883e-39
REEP2	3.5792e-07	1.2438e-05	7.69666e-06	4.7685e-06	2.3769e-05	-5.2632e-06	7.29449e-06	-2.04401e-32
PCED1A	-7.47815e-07	2.06166e-06	1.08493e-06	1.07952e-05	5.09728e-08	6.78304e-06	3.33799e-06	-6.24317e-36
BTBD3	1.40115e-06	3.98059e-06	7.40257e-08	2.91073e-06	-2.27576e-07	-7.51212e-07	1.23128e-06	2.05449e-37
PCNA	4.18258e-06	-4.78766e-06	-1.25686e-07	-1.30996e-05	6.85886e-06	6.13337e-05	9.06036e-06	-1.38696e-32
NXT1	1.95546e-06	4.38159e-06	3.08923e-06	9.80926e-06	-3.15292e-06	8.63352e-06	4.11935e-06	-7.06749e-33
KHDC4	3.47213e-06	1.08588e-05	-1.07283e-07	-1.76302e-05	8.03455e-06	-1.99893e-05	-2.5602e-06	-1.14532e-32
SYT11	0.000584882	0.00014777	0.000281035	2.03722e-05	0.000552925	0.000295501	0.000313747	8.08495e-23
ALDH3B2	8.97722e-08	1.83855e-07	-4.88378e-09	-2.80994e-06	-1.5886e-08	-1.45988e-05	-2.85931e-06	5.25293e-41
VSTM2L	8.73322e-06	3.7646e-06	4.15455e-06	3.13506e-06	1.36695e-05	-2.63332e-06	5.13728e-06	-1.54142e-32
FBXO44	2.54583e-06	2.26778e-07	4.43716e-06	-4.79934e-06	2.53413e-06	1.65824e-06	1.10047e-06	-5.16645e-35
PDE6A	4.51094e-07	3.81422e-06	4.25571e-06	1.15074e-05	1.82719e-06	2.52135e-05	7.84484e-06	3.88184e-33
XPO4	1.52762e-06	1.97407e-05	3.48786e-06	1.34774e-05	2.25758e-06	-9.40048e-06	5.18178e-06	-3.00841e-32
POMP	6.02153e-07	8.46155e-06	3.20474e-06	-2.99811e-06	8.17523e-07	0.000169445	2.99221e-05	-6.78151e-33
PEMT	-4.44655e-06	6.44307e-05	-5.50646e-06	-1.44638e-06	3.56124e-06	6.09403e-05	1.95888e-05	-4.95195e-31
CHI3L1	8.24993e-06	7.20518e-06	1.78449e-05	-2.25443e-06	1.06404e-05	-1.68151e-06	6.66741e-06	4.27861e-32
LGR6	6.53151e-07	-5.98713e-07	-1.63528e-07	-8.10512e-06	2.25384e-06	1.60202e-06	-7.26392e-07	-1.87144e-36
DCLK1	0.000486982	-6.89112e-05	2.23316e-05	-1.28978e-05	0.000120291	0.000251044	0.00013314	2.91893e-25
SPART	0.00191582	3.24115e-06	0.00056754	-4.68657e-05	0.000854515	0.00112356	0.000736302	-1.5857e-22
POSTN	0.000512187	7.02179e-05	0.000237113	9.69427e-05	0.000332107	0.000736678	0.000330874	2.02257e-22
RFXAP	-5.55112e-20	-2.22045e-19	1.11022e-19	-4.44089e-19	2.22045e-19	2.22045e-19	-2.77556e-20	-2.99627e-113
KL	1.33002e-06	2.9184e-06	4.56493e-06	-9.08425e-07	-5.04735e-07	3.04259e-06	1.74046e-06	2.47191e-35
RFC3	9.25523e-06	1.35636e-05	7.21175e-06	-2.14627e-05	-7.52673e-06	0.000210187	3.52047e-05	3.07398e-29
MORC4	-3.33747e-06	-4.15572e-07	-2.53827e-06	-1.53014e-05	2.61432e-06	1.30394e-05	-9.89827e-07	1.83631e-33
EPHB2	6.54684e-06	1.99555e-06	2.50718e-06	-2.37609e-06	6.5146e-07	-8.75005e-06	9.58143e-08	4.43649e-34
WDR74	1.74254e-05	6.86377e-06	2.28242e-05	-1.53114e-05	2.63607e-06	9.26644e-05	2.11837e-05	-1.021e-29
PLAAT2	2.74607e-08	7.70725e-06	5.75569e-07	3.72305e-06	9.05882e-07	1.36396e-05	4.4298e-06	5.60376e-36
MYH11	2.39807e-05	2.14462e-05	2.77512e-05	3.55232e-05	9.54895e-05	0.000209773	6.8994e-05	1.01557e-26
LARGE1	-8.07108e-07	-1.02912e-06	-8.67232e-07	-2.03366e-06	2.38305e-06	1.96184e-06	-6.53706e-08	6.84869e-36
ZDHHC8P1	1.77295e-06	-1.48699e-06	2.58999e-06	2.05372e-05	3.18743e-07	1.32408e-05	6.16212e-06	-5.91833e-34
GIMAP6	0.000401416	0.00080274	0.000864204	0.000135803	0.00019338	-2.89828e-05	0.00039476	-2.11957e-22
GIMAP4	0.00157223	0.00169853	0.00259366	0.000886335	0.000379918	0.0007558	0.00131441	1.76278e-18
ACTR3B	1.44098e-06	-2.46055e-06	8.31589e-06	7.99803e-06	2.95687e-07	1.05021e-07	2.61584e-06	-7.32302e-36
TMTC1	4.73966e-05	9.06908e-06	2.9359e-05	3.05258e-05	2.6806e-05	-1.28398e-05	2.17195e-05	-1.32589e-28
SPINK5	-7.48823e-08	-4.093e-07	-2.65458e-07	3.99038e-07	-1.39302e-07	3.71453e-06	5.37437e-07	1.67993e-39
E2F5	4.6023e-08	4.43293e-07	-9.01303e-07	-4.12043e-06	3.6129e-06	2.36688e-06	2.41227e-07	6.47906e-37
CA1	1.86709e-06	3.1898e-06	4.77663e-06	-1.50237e-06	2.44982e-07	6.76693e-07	1.54214e-06	-7.08519e-36
LYVE1	6.68564e-05	4.01849e-06	3.904e-05	-8.01394e-06	2.29419e-05	2.42947e-05	2.48563e-05	-4.68493e-29
TTC9	2.38721e-07	-6.27592e-08	6.44362e-07	1.18486e-06	1.23755e-07	-2.46171e-07	3.13794e-07	3.48468e-40
LOXL2	0.000963013	0.000150683	0.000254046	-0.000168401	0.00337516	0.000167019	0.000790253	-3.49956e-21
ADAMDEC1	2.92795e-06	5.035e-06	7.01137e-07	-5.20172e-06	9.87923e-07	1.74098e-06	1.03188e-06	-9.24762e-35
CCNB1	0.000139606	2.71633e-05	3.63818e-05	0.000109379	0.000121528	0.00384924	0.000713883	7.05922e-24
CD180	2.61239e-05	8.13826e-05	9.25043e-05	1.77791e-05	-2.37741e-06	4.13062e-05	4.27864e-05	-3.43368e-28
IRAK2	7.61597e-07	-1.48157e-07	-1.11778e-07	4.21972e-06	-7.3432e-07	1.99949e-06	9.97757e-07	-7.8143e-38
BHLHE40	3.82908e-06	2.78309e-06	-9.5722e-07	-2.11866e-05	1.61654e-05	8.38649e-06	1.50338e-06	2.92997e-32
CHL1	9.19899e-07	-2.99055e-06	-5.16608e-07	-1.00121e-05	2.04364e-07	1.16439e-05	-1.25176e-07	-3.38593e-35
MEIS2	9.64558e-06	9.5347e-07	-1.81563e-06	-1.30651e-05	4.45683e-06	4.3632e-05	7.30119e-06	4.24236e-32
DPH6	5.03296e-07	1.09132e-05	1.53443e-06	-1.09946e-06	6.77461e-06	9.57788e-05	1.90675e-05	-6.01251e-33
REG4	-6.74769e-07	1.88092e-05	6.60972e-06	2.62155e-05	-5.25635e-07	1.89944e-06	8.72224e-06	2.19571e-33
TSPAN2	1.02301e-05	-1.29132e-05	1.60971e-07	-3.14213e-06	6.11347e-06	2.99468e-06	5.73985e-07	1.22328e-33
GSTM5	7.18043e-08	1.88809e-06	5.77321e-08	2.08525e-06	1.82404e-06	-5.25657e-06	1.11724e-07	-1.5649e-37
PSRC1	3.24398e-06	1.44394e-05	-1.60765e-06	-3.32702e-06	1.39307e-05	0.000144781	2.85768e-05	5.05311e-31
HMGCS2	-4.67244e-08	1.01034e-06	2.00688e-06	1.11913e-05	-1.04867e-06	1.52436e-06	2.43957e-06	1.69488e-36
WNT2B	-1.76803e-06	4.85657e-07	1.7345e-06	1.66518e-05	-1.46416e-06	7.53339e-07	2.73218e-06	2.73548e-35
CD101	1.42382e-06	-5.37277e-06	1.10762e-06	-1.71043e-05	5.0312e-06	-1.23589e-06	-2.69172e-06	-9.01161e-34
PLEKHA8P1	-8.73795e-08	3.32607e-06	4.84461e-07	2.81059e-06	-7.87164e-07	-3.80287e-07	8.94383e-07	-1.18461e-37
GRHL1	1.94932e-06	-4.72926e-06	-8.12906e-07	2.85913e-05	3.39974e-06	7.59862e-07	4.85968e-06	5.53517e-34
RSAD2	0.00137174	0.00124034	0.00295576	0.0365774	0.000261833	0.00441255	0.00780328	2.12524e-16
MYCN	4.78391e-07	1.98994e-07	5.65065e-07	2.99677e-06	-2.59944e-07	1.67288e-07	6.91095e-07	-7.01002e-39
SAA2	1.13858e-07	5.36465e-06	1.00075e-05	3.99276e-05	2.31876e-06	8.48663e-06	1.10365e-05	4.80283e-33
GRP	1.1783e-05	-3.80077e-06	4.25652e-06	1.01793e-05	6.26038e-06	-1.25328e-05	2.69094e-06	1.52247e-31
ANKRD16	-3.28953e-07	4.18567e-07	2.53608e-07	3.2369e-06	4.98308e-07	-2.1133e-07	6.44516e-07	1.19028e-38
TMEM241	-6.29158e-07	2.13091e-06	-2.27333e-06	-2.52974e-06	-1.24882e-06	2.97922e-06	-2.61819e-07	2.86857e-35
DOCK2	0.00326678	0.00698814	0.00883313	0.00328198	0.00236541	0.00151831	0.00437563	2.37684e-15
EMP1	1.19269e-06	-1.18641e-05	5.36045e-07	7.31907e-07	3.1835e-06	-3.24983e-07	-1.09082e-06	5.74363e-36
RERG	0.000298634	-1.89688e-05	6.08933e-05	7.80015e-06	0.000125274	3.98145e-05	8.55746e-05	-1.34201e-26
LRP4	4.4918e-07	4.9681e-07	-4.28282e-07	-1.64712e-06	2.70227e-09	-4.16671e-06	-8.82237e-07	-1.7725e-39
SPOCD1	4.47992e-06	2.42512e-07	2.01995e-06	1.10616e-06	9.12885e-06	5.89631e-06	3.81228e-06	1.30664e-34
CDCA8	8.04921e-05	2.80412e-05	2.61691e-05	1.67554e-05	1.51259e-05	0.00072715	0.000148956	1.08853e-26
DSC2	1.69916e-06	6.26355e-06	3.90924e-07	8.88359e-07	-1.80264e-06	6.66882e-06	2.35136e-06	-4.44317e-35
DSG3	-5.98266e-10	1.6318e-06	-1.79142e-09	-1.29125e-06	1.12907e-06	-1.48492e-06	-2.95023e-09	3.78609e-42
DSC3	-7.65889e-07	-1.36511e-07	-1.77009e-06	-4.36026e-06	6.42341e-07	4.33571e-07	-9.92807e-07	2.24734e-37
DTNA	9.29864e-06	-1.82536e-06	-1.46194e-07	8.79846e-06	1.66309e-05	7.50689e-06	6.71056e-06	2.7257e-33
CBLIF	-1.25174e-07	-7.17011e-08	-6.60312e-07	1.78573e-05	2.56453e-06	8.35762e-07	3.40007e-06	-2.26828e-37
DHX34	5.1808e-06	1.3041e-05	1.14102e-05	1.97115e-05	1.13339e-05	3.249e-05	1.55279e-05	5.59558e-30
FADS2	-3.33421e-07	-4.52766e-06	-2.32956e-06	-2.41873e-06	5.91137e-06	-4.69967e-07	-6.9466e-07	-2.36311e-35
TCN1	1.66324e-06	-9.62486e-07	2.77837e-07	4.57842e-06	-1.21029e-06	3.59696e-07	7.84401e-07	8.86502e-37
PDGFRA	3.63689e-05	1.81347e-06	1.7742e-05	5.74668e-06	5.65446e-05	1.62615e-05	2.24128e-05	6.18315e-30
DZIP1	0.00420562	-0.000223777	0.000443352	9.60168e-05	0.00321425	0.00225934	0.0016658	-2.9094e-19
POGLUT2	1.47473e-05	2.15575e-05	6.44599e-06	-8.14729e-06	1.53996e-05	1.19838e-05	1.03312e-05	-3.08119e-30
CARS2	7.81062e-06	-1.12675e-06	9.00096e-06	1.77939e-05	-1.54041e-06	-3.84166e-06	4.68278e-06	-8.34122e-33
ADAMTS8	6.0081e-06	6.205e-07	3.04718e-05	5.90736e-05	-8.62107e-06	8.37161e-06	1.59874e-05	-4.8433e-31
SLC37A2	2.33601e-05	4.83073e-05	0.000106764	2.59557e-05	1.39499e-05	5.81917e-06	3.73594e-05	2.53851e-28
NREP	4.12671e-06	8.59804e-06	-3.05593e-06	-7.48902e-06	2.62083e-06	6.1693e-06	1.82832e-06	1.31294e-32
GOLM1	1.758e-07	2.44956e-07	2.37648e-06	2.02137e-05	7.59594e-06	1.57443e-05	7.72521e-06	2.47397e-34
FAM189A2	3.0059e-07	1.215e-06	3.7696e-07	3.71577e-07	-8.11703e-07	4.71499e-06	1.0279e-06	-1.95782e-37
PSAT1	9.75254e-07	3.77079e-06	-5.14812e-08	-3.69016e-06	-2.65312e-06	3.60989e-05	5.7417e-06	-6.69107e-35
CCNJL	-5.55112e-20	-2.22045e-19	1.11022e-19	-4.44089e-19	2.22045e-19	2.22045e-19	-2.77556e-20	-2.99627e-113
TBX3	2.63721e-07	2.74488e-06	1.79273e-06	6.08214e-07	-2.09157e-06	1.34593e-06	7.77319e-07	-2.22196e-36
OASL	-8.0025e-06	0.000203162	9.56644e-05	0.00254861	7.90064e-06	0.000254227	0.000516926	-7.96169e-25
RNFT2	-7.64235e-08	9.6349e-07	-1.53283e-07	8.53613e-06	-1.79761e-06	1.34134e-05	3.48095e-06	-2.32309e-36
P2RX4	7.95587e-07	-3.22277e-06	-3.69258e-06	-8.83439e-06	4.24961e-06	3.63894e-06	-1.1776e-06	-1.29345e-33
BICDL1	8.56589e-06	1.48875e-05	5.72386e-06	2.44761e-06	-3.03082e-06	1.84229e-05	7.83617e-06	-9.97577e-32
CD36	5.09012e-05	-3.49972e-06	5.25574e-05	-1.15037e-05	3.06684e-05	1.6516e-05	2.26066e-05	5.45543e-29
UGT2A3	3.13534e-06	9.98246e-07	-2.54307e-07	-4.55688e-07	1.23027e-06	-9.05345e-07	6.24751e-07	-4.03981e-37
HILPDA	-5.15942e-06	7.97237e-06	4.00819e-06	7.26119e-06	-6.27343e-06	3.6511e-05	7.38665e-06	2.74204e-31
KCP	6.2535e-07	7.64258e-07	-4.12584e-07	-2.86301e-06	1.65288e-06	1.15579e-06	1.5378e-07	1.07849e-36
EPHA7	1.1463e-07	1.47131e-05	2.17602e-05	3.09342e-05	1.44806e-05	6.42694e-06	1.47383e-05	1.05655e-31
PRR5L	6.57127e-07	1.66856e-06	3.21428e-06	6.07248e-06	2.44445e-06	-7.7141e-06	1.05713e-06	-4.03558e-34
LMO2	2.18248e-05	-9.81743e-06	2.96576e-06	-1.72028e-05	-7.71148e-07	-2.04263e-06	-8.40577e-07	1.72192e-32
NAT10	3.71388e-06	2.89056e-06	4.36104e-06	1.50139e-06	-1.71632e-07	3.41106e-05	7.73431e-06	-4.11511e-34
ITGA7	3.31955e-05	7.93328e-06	6.50495e-06	-1.02002e-05	4.39559e-05	3.63206e-05	1.96183e-05	-2.78968e-29
TESPA1	2.32884e-05	0.000450479	0.000147317	5.94521e-05	1.20851e-05	8.97295e-05	0.000130392	9.96365e-26
RDH5	-1.85168e-08	2.62381e-07	8.19069e-08	3.00336e-06	2.54555e-07	7.75505e-07	7.26532e-07	-2.35935e-40
CDK4	3.63431e-06	3.68133e-06	7.3102e-06	1.22172e-05	-8.16504e-07	5.1196e-05	1.28704e-05	-4.99485e-32
PPP1R1A	1.30436e-06	1.30493e-06	2.03029e-06	-3.692e-07	2.1827e-06	5.65355e-06	2.01777e-06	-1.57443e-35
TROAP	2.50096e-06	-2.06226e-06	-3.85395e-07	6.70629e-06	7.42791e-07	3.1136e-05	6.43973e-06	3.08297e-34
ESPL1	2.57946e-05	2.59174e-05	2.23241e-05	-9.85135e-06	1.00676e-06	7.78276e-05	2.38365e-05	-1.15199e-29
KRT7	-2.21238e-07	-1.84108e-06	-2.80019e-07	-1.34311e-05	5.07722e-07	-4.32809e-06	-3.26563e-06	-3.3663e-36
LTV1	3.2533e-06	8.87513e-07	1.57742e-06	-5.09034e-07	5.23766e-06	4.52181e-05	9.27749e-06	-5.49087e-34
PKIB	-1.56623e-07	3.16941e-07	-1.40883e-06	1.09777e-06	8.45176e-07	7.33937e-07	2.38061e-07	4.76221e-38
CCT7	3.02645e-05	7.05553e-06	2.00497e-05	9.11757e-06	5.95646e-06	0.000190437	4.38135e-05	4.42782e-29
SMYD5	7.44572e-06	7.6112e-06	2.33234e-05	1.71807e-05	-5.56146e-06	6.63727e-05	1.93954e-05	-8.38246e-30
CPM	7.38084e-06	-3.89809e-06	6.68064e-06	1.12099e-06	3.14177e-06	7.00133e-06	3.57125e-06	-4.73952e-33
CHST5	1.44735e-06	4.28676e-06	5.19394e-07	8.08719e-07	-1.21317e-07	4.11011e-06	1.84183e-06	-1.29948e-36
KIAA0513	2.28453e-07	-1.85456e-06	-1.92603e-06	-2.41114e-06	4.06846e-06	-8.59846e-06	-1.74888e-06	6.88293e-35
SLC9A5	1.69128e-08	-1.52897e-07	-1.06949e-07	-2.39698e-07	1.13495e-06	-5.75618e-08	9.91267e-08	4.3308e-42
AGT	1.64143e-06	6.66272e-06	1.12985e-05	4.20593e-05	1.90793e-05	7.04053e-06	1.46303e-05	6.98108e-31
PCNX2	2.2735e-06	-1.36225e-05	2.47227e-06	-8.09869e-06	6.94518e-06	2.07819e-05	1.79194e-06	8.95017e-32
URB2	6.51885e-06	6.38597e-06	-1.7059e-08	-2.26754e-06	4.89666e-06	-9.18774e-06	1.05486e-06	-7.2446e-35
CAPN9	5.72711e-06	-2.81533e-06	1.87987e-06	-3.57051e-06	2.69108e-06	1.48049e-05	3.11953e-06	4.31177e-33
RNASEL	1.17207e-06	9.86013e-06	4.34984e-06	-1.04222e-05	1.14496e-06	6.89354e-06	2.16638e-06	-4.13527e-33
NIBAN1	9.4897e-05	1.14275e-05	4.78426e-05	1.58548e-05	5.51433e-05	4.62082e-05	4.52289e-05	2.096e-27
DOCK10	4.21025e-05	3.23787e-05	9.9275e-05	-6.91726e-06	1.09131e-06	7.98672e-05	4.12996e-05	-8.15937e-29
TTLL4	9.33633e-09	8.49501e-06	7.7223e-06	-2.48789e-06	1.02256e-05	1.09596e-05	5.82066e-06	-1.70766e-34
ITM2C	-1.41721e-07	1.90048e-07	-1.02639e-06	5.25034e-06	2.19419e-06	9.63309e-06	2.68326e-06	3.06789e-36
SERPINE2	5.89556e-07	7.1539e-06	1.27641e-06	8.81189e-06	1.38836e-06	-4.25221e-06	2.49465e-06	-2.80056e-34
EDAR	-4.69162e-07	4.15677e-07	-4.44174e-07	-1.10272e-06	-3.74317e-07	-1.43813e-06	-5.68803e-07	-5.14201e-38
ANKRD36	1.01958e-06	-3.20994e-06	1.57371e-06	1.13257e-05	9.35663e-07	5.49107e-06	2.85596e-06	-2.99699e-34
APPL2	-2.27399e-07	3.08215e-06	-4.83398e-07	-4.47168e-06	-2.67832e-08	8.0067e-06	9.79932e-07	3.24888e-37
SLC41A2	2.59352e-06	-2.59719e-06	6.47079e-06	1.75883e-06	-2.23611e-08	2.32807e-05	5.24737e-06	3.99082e-35
VILL	4.39243e-06	3.67971e-06	1.34119e-06	1.79068e-06	-6.5156e-07	-5.34934e-06	8.67185e-07	1.35295e-34
RNASEH2B	-1.40586e-06	8.29705e-06	-5.41989e-07	-1.01164e-06	2.03278e-06	2.41758e-05	5.25769e-06	-3.14307e-34
CKAP2	1.08221e-06	-3.85766e-06	-9.14992e-07	1.17092e-06	7.32014e-06	2.19889e-05	4.46492e-06	7.1995e-34
BORA	1.68561e-06	2.54388e-05	-1.58103e-07	1.57532e-07	1.18572e-07	6.93622e-05	1.61008e-05	-8.78344e-36
RCBTB1	-4.7407e-07	2.42982e-06	-2.06811e-06	-8.64989e-07	5.00778e-07	-1.53321e-06	-3.34963e-07	1.58215e-36
SCEL	2.70479e-06	1.88664e-06	4.26781e-06	6.53484e-06	3.7637e-06	1.23215e-05	5.24654e-06	6.59994e-33
EDNRB	1.43712e-06	-2.77973e-06	7.672e-06	2.81841e-05	2.30171e-06	3.5884e-06	6.73393e-06	-7.13442e-33
IGF2BP3	-4.81628e-07	5.93436e-06	3.76956e-06	1.16897e-05	-1.47608e-06	1.58589e-06	3.50364e-06	2.94823e-34
IL6	-1.51478e-07	-8.96659e-06	-5.20051e-06	3.09463e-06	4.20239e-06	1.27313e-05	9.51626e-07	-1.1695e-33
BZW2	8.77901e-08	2.15661e-05	1.44705e-06	-2.29471e-06	3.19722e-05	0.000280754	5.55887e-05	-5.64325e-32
DDX56	1.30805e-05	1.89768e-05	2.34299e-05	4.36322e-06	-1.32328e-06	8.09468e-05	2.32456e-05	-2.71817e-30
NACAD	8.33251e-05	-2.14676e-05	-1.68494e-05	3.92436e-05	0.000326448	0.000126146	8.94743e-05	4.87081e-26
TTYH3	2.05255e-05	7.59086e-06	1.88008e-05	1.8828e-05	7.34603e-05	1.72334e-05	2.60732e-05	6.98217e-29
MTHFS	3.96815e-08	-2.20789e-06	-8.57898e-07	-4.19044e-06	5.86647e-06	1.96838e-06	1.03049e-07	-3.63703e-36
ADAMTS7	0.000422268	0.000385511	0.000242799	8.14588e-05	0.00294458	0.000725748	0.000800394	6.88048e-21
ALPK3	6.13259e-08	9.73781e-07	1.46268e-06	9.25489e-07	4.49684e-06	9.73503e-07	1.48227e-06	3.53892e-37
BRIP1	7.3337e-06	3.37149e-05	4.68501e-06	-3.27912e-05	1.03653e-05	0.000114734	2.3007e-05	-4.51738e-29
SCN7A	7.05813e-06	-9.17584e-06	-5.9284e-06	6.29885e-07	2.55141e-06	-3.23408e-06	-1.34981e-06	-1.99556e-33
IL1RN	1.31173e-05	2.33935e-05	8.3945e-05	0.000134305	1.5857e-05	4.05527e-05	5.18617e-05	2.22468e-27
GYPC	0.000888758	0.00132597	0.000799369	0.000148997	0.000618842	0.000137352	0.000653215	1.19304e-20
KLF4	3.07798e-06	5.48099e-06	5.25625e-07	-6.35362e-06	8.61422e-08	-1.09788e-05	-1.36028e-06	5.32837e-35
TMOD1	9.9553e-07	2.30124e-06	-1.75754e-07	4.28809e-06	-1.81209e-07	-1.30781e-07	1.18285e-06	-4.09174e-38
STXBP1	7.29222e-07	-4.66759e-07	-7.16569e-07	6.47468e-06	9.02983e-08	3.84059e-06	1.65858e-06	5.47654e-37
ALDOB	1.27033e-06	3.20308e-07	1.23557e-06	-6.13355e-07	-7.08e-08	1.88268e-07	3.88388e-07	4.11032e-39
BAAT	-1.58139e-06	-3.92727e-06	-1.20257e-06	-4.35266e-06	-1.48051e-06	-1.01948e-07	-2.10772e-06	4.90662e-36
KIF12	7.40728e-06	-1.79336e-06	9.52744e-06	4.52992e-06	3.34893e-07	2.77405e-05	7.95778e-06	-5.32614e-33
TEX10	8.314e-08	1.36588e-05	3.15571e-06	3.88651e-06	2.59449e-06	3.31016e-05	9.41337e-06	1.19613e-33
CTSV	8.79413e-06	4.65656e-06	1.72584e-05	-9.1882e-09	9.35362e-06	1.22288e-05	8.71372e-06	-7.42767e-34
ENPP2	1.05438e-05	-5.09541e-06	1.18271e-05	9.28354e-06	-8.77604e-07	1.3073e-05	6.45908e-06	6.76774e-32
DSCC1	-6.68512e-06	4.46073e-05	6.904e-06	-1.39886e-05	-1.91808e-06	0.000432719	7.69397e-05	-2.39036e-29
MYC	5.20872e-06	5.81386e-06	-6.40124e-07	9.21628e-07	6.74931e-06	3.35495e-05	8.60048e-06	-4.04539e-33
IL33	7.17135e-06	1.20867e-05	1.12918e-05	1.55198e-06	8.78991e-07	-1.20176e-05	3.49388e-06	-1.60459e-32
CCL21	1.32356e-05	1.29921e-05	2.06012e-06	-7.03736e-06	2.30425e-05	-6.9124e-06	6.23011e-06	3.97087e-31
DNAJB5	0.00171002	0.000131999	0.000344098	-1.32113e-05	0.00214597	0.000294085	0.000768827	-6.47583e-22
ARHGEF39	1.29297e-08	-4.14945e-06	-1.07229e-06	3.12917e-06	-3.10979e-07	-2.19952e-06	-7.65023e-07	1.23134e-37
IGFBPL1	-3.19821e-06	5.69077e-06	9.62158e-06	1.15722e-05	-5.13679e-07	-6.12471e-07	3.76003e-06	-6.37554e-34
PPIL1	3.98362e-06	1.24455e-05	-6.15895e-07	-1.8828e-05	2.48669e-05	0.000340456	6.03847e-05	4.86726e-30
GMPR	2.34805e-06	7.48026e-06	8.76547e-07	4.51709e-06	3.88781e-06	1.30442e-05	5.359e-06	3.5268e-33
TFAP2A	1.41231e-06	1.45205e-05	5.54573e-06	3.53322e-05	2.44196e-06	-8.93209e-06	8.38677e-06	-8.7646e-32
TINAG	5.5033e-07	-5.95814e-07	-1.8335e-08	-6.74329e-08	5.69909e-07	6.07747e-07	1.74401e-07	-1.40416e-40
KIAA0319	-2.64129e-07	6.34214e-07	1.06972e-08	-7.37824e-07	3.51149e-08	1.28854e-06	1.61103e-07	5.98228e-41
IRF4	1.82299e-05	0.000502678	0.000133046	2.20731e-05	1.16563e-05	2.85148e-05	0.000119366	8.94477e-27
SLC22A23	4.45178e-06	-1.13469e-05	8.05576e-07	-2.24649e-06	6.12954e-07	1.18482e-05	6.8752e-07	6.63896e-34
LRRC1	7.20429e-06	6.77869e-07	-3.55281e-07	1.4301e-05	3.52399e-06	9.25431e-05	1.96492e-05	-8.09197e-33
FOXF2	7.42915e-06	1.38004e-05	1.19804e-05	1.81848e-05	3.43905e-05	-5.23204e-06	1.34255e-05	-4.01903e-30
TUBB2B	5.79855e-06	1.77223e-06	-2.74788e-08	8.6713e-06	5.14228e-06	9.40141e-06	5.12638e-06	-1.18378e-34
HMGA1	1.72827e-05	-2.51073e-06	1.62013e-05	1.10248e-05	1.00913e-05	0.000127318	2.99012e-05	-9.95789e-30
IER3	1.55453e-06	3.46089e-06	-1.73334e-06	-1.56919e-06	5.20377e-06	1.30322e-06	1.36998e-06	9.92386e-35
ATAT1	-2.5616e-08	3.21413e-07	3.27551e-06	-9.90665e-07	-2.27821e-07	4.14127e-06	1.08235e-06	-2.52061e-38
MYO7A	-2.73441e-06	-7.54e-06	-3.74197e-06	1.41845e-05	-3.68721e-07	2.73842e-05	4.53059e-06	1.10496e-32
ARRB1	-7.86129e-07	1.25241e-06	-1.46747e-06	-7.69808e-07	1.21438e-06	2.22835e-05	3.62114e-06	-3.00974e-35
SYTL2	1.46286e-06	-8.3885e-07	1.10679e-06	1.52622e-07	2.39932e-06	3.11101e-06	1.23229e-06	-1.54724e-36
RAB30	1.93311e-07	5.7332e-06	-3.77128e-07	8.06546e-07	7.82608e-06	1.66931e-05	5.14586e-06	-4.40409e-35
PI15	9.54565e-06	2.99604e-07	5.08449e-06	1.57958e-06	4.9795e-06	1.05402e-05	5.33816e-06	1.20552e-33
GGH	2.63986e-06	2.84762e-05	1.20813e-05	4.23166e-05	1.54445e-05	3.4813e-05	2.26286e-05	2.06635e-29
SLCO5A1	-1.15489e-07	4.73312e-07	7.70416e-08	2.38508e-08	3.08975e-08	1.09848e-07	9.99102e-08	-3.40903e-43
SULF1	0.0180152	0.000872718	0.00588481	0.00150846	0.016613	0.00394825	0.00780707	9.15445e-15
TGS1	7.42295e-07	6.79282e-06	1.72504e-06	-2.75748e-07	1.21393e-06	2.36135e-05	5.6353e-06	-6.87528e-35
DDX60	3.92812e-05	0.000247096	0.000507486	0.00769361	5.06173e-05	0.00135001	0.00164802	2.58965e-21
NXPE4	2.63058e-06	-3.64587e-06	-7.12752e-06	2.84197e-05	2.84816e-06	3.98263e-06	4.51794e-06	2.20366e-32
MMP7	2.90011e-07	2.65285e-07	-1.8082e-06	4.02482e-06	6.05611e-07	1.14935e-05	2.47851e-06	-3.89732e-36
DCUN1D5	-2.49879e-06	2.89822e-05	-6.94902e-06	-1.33343e-07	3.78215e-05	0.000474858	8.86801e-05	-1.2052e-30
TRIM29	1.93125e-06	2.35825e-06	-1.06388e-06	1.0085e-05	9.95668e-07	5.2418e-06	3.25801e-06	-2.5503e-34
FXYD6	3.0188e-05	3.99306e-07	-1.02288e-06	4.68441e-05	2.75733e-05	2.74488e-05	2.19051e-05	-4.37154e-31
MMP13	1.12566e-05	1.48036e-05	2.11456e-05	1.69264e-05	1.66167e-05	-7.60689e-06	1.21903e-05	-7.53896e-30
TMPRSS13	1.94665e-06	2.37354e-06	2.0362e-07	-4.75417e-07	1.49206e-06	3.62813e-08	9.29455e-07	-2.4213e-38
CASP5	4.57415e-06	1.11801e-06	-7.7695e-08	-9.31148e-07	2.02224e-06	6.81798e-06	2.25392e-06	5.101e-36
SQOR	-1.24192e-06	1.53021e-05	7.05067e-06	1.26731e-05	-1.01365e-06	1.19739e-05	7.45737e-06	2.06103e-32
KIF23	7.93919e-06	1.44791e-05	1.43087e-05	5.32131e-05	-1.01443e-05	0.000309388	6.48639e-05	-2.74702e-28
ITGA11	0.000859398	5.29165e-05	0.000194245	0.000113279	0.00165047	0.000306511	0.00052947	5.06219e-22
KNL1	7.04724e-07	5.92475e-06	-1.54736e-06	6.70695e-06	1.42201e-06	0.000107012	2.00372e-05	-6.59387e-33
PAQR5	6.75663e-07	5.18374e-07	-1.04969e-08	-1.82261e-06	-6.27871e-08	-3.27904e-06	-6.63483e-07	1.37957e-39
ITPKA	3.25954e-06	5.23381e-06	-2.3197e-06	1.27621e-05	7.685e-06	1.44622e-05	6.84716e-06	-5.61316e-32
PAK6	-4.2643e-08	-1.8542e-09	-8.28376e-07	-1.62367e-06	1.8376e-06	3.84333e-06	5.3073e-07	7.51082e-40
DUOX1	-2.9003e-06	-2.42842e-08	-9.65589e-07	-8.91049e-06	-5.38737e-09	1.62135e-05	5.67901e-07	-5.29314e-38
SLC28A2	1.66533e-19	-1.11022e-19	1.11022e-19	-4.44089e-19	2.22045e-19	2.22045e-19	2.77556e-20	4.49441e-113
STRA6	-7.22261e-07	1.93483e-06	7.87468e-07	8.80126e-06	3.957e-06	-4.85116e-06	1.65119e-06	1.8592e-34
SEMA6D	-4.27568e-07	-5.05384e-07	-1.62281e-06	1.41906e-05	-1.55767e-06	1.3596e-07	1.70219e-06	1.05385e-36
SPTBN5	-6.08979e-07	-4.27817e-07	4.08136e-06	1.71739e-06	2.75165e-06	2.25472e-05	5.01014e-06	1.13298e-34
GCOM1	2.2862e-06	1.02488e-05	1.41065e-05	-7.47649e-06	7.29968e-07	3.00581e-06	3.81679e-06	-5.42212e-33
BCAR3	2.38094e-06	-5.38037e-07	2.71824e-06	-2.78027e-07	-1.79608e-07	-1.05596e-06	5.07925e-07	1.83615e-37
TTLL7	2.92913e-05	1.69619e-05	1.05333e-06	2.68388e-05	-5.23387e-06	-1.98792e-05	8.17206e-06	1.46138e-30
IFI44	0.0021334	0.00174168	0.00436353	0.0824009	0.000580934	0.00562889	0.0161416	4.36877e-15
CGREF1	3.62553e-08	5.10772e-07	-4.95853e-07	-1.15157e-06	-3.28849e-07	7.61451e-07	-1.11298e-07	-2.64776e-39
ADCY3	7.27776e-07	3.01746e-06	9.45307e-07	4.85247e-06	-3.92248e-06	1.90158e-06	1.25369e-06	-7.51364e-35
PNPT1	2.8786e-06	2.62283e-05	6.89362e-06	-1.19651e-06	1.44429e-05	7.86134e-05	2.131e-05	-7.07079e-31
THUMPD2	3.44657e-06	5.26171e-07	4.1166e-06	6.40227e-06	1.82016e-06	1.81863e-05	5.74968e-06	1.58213e-33
SLC5A6	4.41704e-06	3.55837e-05	3.23625e-05	1.05936e-05	3.2312e-05	4.44025e-05	2.66119e-05	7.73103e-29
TRIM54	4.26217e-06	3.05147e-06	4.40506e-06	5.41254e-06	-2.74621e-07	2.77243e-07	2.85564e-06	-2.36095e-35
DTNB	-7.00611e-07	5.06977e-06	2.22648e-06	4.65232e-07	-1.58538e-06	9.59954e-06	2.51251e-06	5.59936e-35
LOXL4	0.000114467	-1.16424e-05	1.14284e-05	-1.59174e-05	0.000129516	8.04808e-05	5.13886e-05	2.52693e-27
KIF11	3.05364e-06	-1.22786e-07	4.14349e-07	5.88585e-06	3.3246e-06	0.000245891	4.30745e-05	-7.47519e-34
CEP55	1.29577e-05	-1.64664e-05	5.3106e-06	0.000104654	2.33546e-05	0.000838554	0.000161394	-2.32234e-27
KIF20B	5.77472e-06	2.02534e-06	-2.68699e-06	-4.93255e-08	1.67591e-06	0.000105561	1.87167e-05	2.74233e-34
PLCE1	-4.14821e-07	-1.78948e-06	1.11675e-06	-1.01453e-07	-5.33192e-07	6.9209e-06	8.66451e-07	3.10352e-37
RBP4	-5.84616e-07	6.80581e-07	-4.90676e-07	-1.53514e-06	-8.39487e-07	1.56811e-05	2.15196e-06	3.94533e-36
ADAMTS14	1.25651e-05	1.16668e-05	1.49187e-05	3.02955e-05	8.5411e-05	-8.97334e-06	2.43139e-05	-5.07801e-29
DNA2	5.94018e-06	1.05491e-05	-2.8168e-06	-1.7226e-05	4.69076e-06	0.000129263	2.17334e-05	1.84363e-30
AOX1	8.90398e-06	-6.96624e-06	8.48392e-06	1.06727e-05	3.14772e-06	2.96236e-06	4.53407e-06	-5.23706e-32
ATIC	-1.73513e-06	1.85864e-05	9.30814e-06	-6.40565e-06	4.55146e-06	5.6695e-05	1.35e-05	4.9619e-31
HECW2	5.84939e-06	1.11893e-06	2.10007e-06	4.48278e-06	5.22811e-06	5.8447e-06	4.104e-06	1.88279e-33
CHRNA1	3.00193e-07	-8.61973e-07	-1.25421e-07	-2.30021e-06	1.70906e-06	-5.52419e-07	-3.05128e-07	7.04783e-38
WDR12	-2.58524e-07	4.80882e-06	6.09869e-07	1.80533e-06	8.22099e-06	3.02499e-05	7.57273e-06	-3.40392e-34
SPPL2A	2.1806e-06	7.15078e-07	5.17681e-07	-4.26396e-07	3.55814e-06	-2.94572e-06	5.99896e-07	3.60761e-36
SHF	1.6454e-06	-1.65415e-07	3.4774e-07	-7.88577e-06	1.03328e-06	-5.35329e-06	-1.72968e-06	-4.12844e-36
CILP	8.36914e-05	7.62999e-06	2.18477e-05	-1.70561e-05	4.10354e-05	5.45494e-05	3.19496e-05	-5.32646e-28
ZGRF1	4.62181e-06	1.9548e-05	1.20599e-05	2.54721e-05	1.24806e-07	3.31441e-05	1.58284e-05	1.14806e-31
PRKG2	8.04492e-07	-3.10993e-06	5.37602e-07	2.85787e-06	6.84453e-07	-3.5146e-06	-2.90019e-07	9.24687e-36
GPAT3	1.54757e-06	5.45858e-07	6.86649e-06	2.56084e-05	2.33127e-06	-8.43696e-07	6.00931e-06	-2.92164e-34
FGF2	3.80327e-06	1.38902e-06	9.50149e-07	3.75709e-06	-1.29422e-07	-8.20788e-06	2.6037e-07	2.0033e-35
MMRN1	8.7791e-06	8.97352e-06	6.88747e-06	-2.41105e-06	6.50066e-07	7.08823e-07	3.93132e-06	-6.028e-34
PDE5A	6.96941e-06	6.54842e-06	1.44008e-06	-1.41928e-05	-2.72504e-06	5.34208e-05	8.57682e-06	1.35791e-31
NAAA	-3.92501e-08	5.40189e-06	2.69527e-06	-6.79294e-07	4.0897e-07	-4.568e-06	5.36596e-07	-7.25209e-37
ANXA3	8.53286e-07	-5.03874e-06	2.02081e-06	5.04407e-06	6.12824e-06	2.09286e-05	4.98937e-06	-5.62078e-33
CENPE	8.91699e-07	2.61641e-05	7.22762e-06	2.83546e-05	3.52833e-06	0.000169126	3.92155e-05	2.85314e-30
ENPEP	-6.40546e-07	4.62176e-06	-5.74817e-06	-1.00628e-05	5.0505e-07	1.40407e-05	4.52667e-07	-1.21432e-33
LEF1	-2.25375e-06	2.51612e-08	6.10947e-07	3.78443e-06	-2.43016e-07	-8.87918e-06	-1.15923e-06	-2.8291e-37
SHISAL1	9.89282e-05	-3.43822e-05	-3.2216e-07	-8.59319e-06	0.000189903	8.85731e-06	4.23985e-05	-1.58385e-29
ERP27	5.07555e-07	1.53128e-06	-7.4469e-08	-1.09799e-06	6.49599e-07	-2.91332e-07	2.04106e-07	-1.20267e-38
CPNE8	2.18481e-06	-1.06053e-05	7.15926e-07	-8.34072e-07	-4.17938e-06	1.16583e-05	-1.76616e-07	-6.74142e-34
YARS2	1.85124e-06	-2.21833e-06	-3.10276e-06	2.50446e-06	-8.96973e-07	4.58455e-05	7.33053e-06	-1.31229e-33
SINHCAF	5.28385e-07	7.07841e-06	9.27189e-07	6.17013e-06	1.36098e-06	7.43969e-06	3.91746e-06	2.16649e-34
ETNK1	-1.6912e-07	-2.50683e-07	-4.83322e-07	-5.8129e-07	4.08033e-07	3.22937e-06	3.58832e-07	1.56951e-38
CD27	0.00155087	0.0247164	0.00665029	0.00281528	0.00185213	0.00278202	0.00672784	3.6979e-15
SLC38A4	2.44254e-06	5.43443e-07	7.56009e-06	2.19132e-05	3.14989e-08	8.37404e-06	6.81079e-06	5.8004e-35
COL2A1	-1.23145e-06	5.64979e-06	3.9024e-07	2.33351e-05	-9.02358e-07	2.72554e-06	4.99448e-06	1.55819e-34
MARCHF9	4.25669e-06	-4.52409e-07	1.71938e-05	-1.09364e-05	2.75789e-06	2.7043e-05	6.64375e-06	2.70073e-32
PHLDA1	5.87417e-07	5.07754e-07	-9.74779e-08	2.48181e-07	-1.22322e-07	3.51393e-06	7.72914e-07	3.1015e-39
LGR5	-5.25576e-07	-2.99743e-06	1.73335e-06	1.88307e-06	8.02956e-07	4.94046e-06	9.72805e-07	2.03984e-35
SNRPF	1.90793e-05	3.72692e-05	1.58946e-06	-1.60343e-06	8.31734e-06	0.00013743	3.36803e-05	-2.07148e-30
GLTP	-5.03754e-07	-4.35777e-07	5.48202e-07	-1.06873e-05	-2.58031e-07	6.27142e-07	-1.78492e-06	2.08128e-37
FAM222A	8.15804e-06	-1.29096e-05	-5.73634e-06	-7.14081e-06	1.27716e-05	3.51893e-05	5.05537e-06	-1.93881e-30
NUP58	1.50221e-06	9.50876e-06	-1.77871e-06	-1.17196e-05	4.46507e-06	9.31954e-05	1.58622e-05	1.23908e-31
SLC46A3	2.64469e-07	-6.11664e-07	7.14135e-07	4.43819e-06	1.90415e-06	-5.66442e-07	1.02381e-06	5.53007e-37
SLC7A1	6.94024e-07	1.39757e-05	9.39854e-06	3.79093e-05	1.45084e-06	-7.194e-06	9.3724e-06	-3.60699e-32
PDX1	-1.76905e-06	-1.29977e-05	1.31187e-06	6.70424e-06	-4.61034e-06	-1.67861e-07	-1.92148e-06	1.56506e-34
SLC39A5	5.83617e-06	1.66698e-05	2.75216e-05	7.82807e-05	1.04794e-05	5.10507e-05	3.16397e-05	1.1213e-28
ACVRL1	-2.09106e-06	6.34837e-06	-2.36625e-06	-4.20871e-06	5.05754e-06	1.02993e-05	2.17319e-06	-6.88629e-33
GPR84	8.83671e-05	5.99798e-05	0.000282596	3.27898e-05	0.000110604	-1.03091e-05	9.40046e-05	-5.60005e-26
BRCA2	4.22101e-07	1.52432e-05	1.03661e-06	-7.41798e-06	1.27843e-07	2.12269e-05	5.10644e-06	-1.34263e-34
ITGB7	2.28016e-05	0.000253764	0.000127452	-3.31505e-06	1.27757e-05	1.82687e-05	7.19578e-05	-5.70591e-28
GALNT6	1.19353e-05	-1.57129e-05	2.78296e-05	6.26066e-06	1.36858e-05	1.68154e-05	1.01356e-05	-7.51961e-30
HNRNPA1L2	2.26775e-06	2.8906e-06	2.83392e-06	-3.87119e-06	-1.6968e-06	7.95516e-06	1.72991e-06	9.70725e-34
DIAPH3	4.79166e-06	-1.27701e-05	-8.0073e-06	-6.61044e-06	2.75968e-06	0.000140786	2.01583e-05	-1.25839e-30
SSTR1	1.94003e-07	5.40323e-08	-4.57357e-09	2.61433e-06	3.46432e-06	-7.62284e-07	9.26637e-07	3.30987e-40
CDH24	3.64782e-07	-3.63915e-07	1.99273e-06	2.53131e-06	6.76001e-06	-1.09029e-06	1.6991e-06	4.93535e-36
PELI2	2.68223e-06	-4.88064e-07	1.35481e-06	-2.6858e-06	3.41292e-07	4.5902e-05	7.85108e-06	7.46246e-35
RTN1	2.91118e-05	5.43061e-06	2.31462e-05	-7.87526e-06	1.17937e-05	2.83617e-05	1.49948e-05	-9.63925e-30
RAB15	5.79518e-06	-5.97315e-06	4.54012e-06	1.15173e-05	1.72801e-06	2.54503e-05	7.1763e-06	-7.96028e-32
FBLN5	0.00076689	0.000281557	0.000216061	4.41621e-05	0.000911987	4.34935e-06	0.000370834	8.17221e-24
SERPINA10	5.88564e-07	2.39564e-05	9.15766e-06	2.59884e-05	3.72684e-06	9.99843e-06	1.22361e-05	1.25041e-31
CLBA1	-5.97977e-07	-5.89585e-07	5.11885e-07	3.30945e-06	-4.35394e-07	-1.60781e-06	9.84295e-08	4.18096e-37
SORD	3.72328e-05	-7.66994e-06	2.52423e-05	-2.94698e-06	-8.62118e-06	1.45751e-05	9.63534e-06	-2.66933e-30
DUOXA2	6.13254e-06	2.54835e-05	-7.71605e-06	-3.6383e-06	9.95044e-06	-5.43974e-06	4.12874e-06	-2.37473e-31
FGF7	0.00174024	-4.64639e-05	0.000299043	-3.18922e-05	0.000878296	0.00145677	0.000715999	9.86676e-22
HDC	-2.43724e-06	6.95731e-07	-1.61202e-06	-9.06961e-06	2.85823e-07	8.81107e-06	-5.54375e-07	-6.24343e-35
GCNT3	1.03027e-06	9.52602e-06	1.00985e-05	4.52509e-05	-3.43331e-06	5.29592e-05	1.92386e-05	-8.1546e-31
DISP2	5.55112e-20	-3.33067e-19	1.66533e-19	-4.44089e-19	4.44089e-19	2.22045e-19	1.85037e-20	1.34832e-112
BCL2A1	0.000633098	0.000672946	0.00238726	0.000877248	0.000199324	0.00146376	0.00103894	2.60318e-19
TPM1	-6.35654e-07	-1.19996e-06	-8.14349e-07	1.34674e-05	2.69658e-06	-2.45864e-06	1.84256e-06	5.54612e-35
ARRDC4	2.59529e-07	3.15855e-06	1.56132e-07	6.96599e-07	3.44626e-06	1.87967e-06	1.59946e-06	5.77533e-37
PIF1	2.61406e-06	-1.39928e-06	6.94981e-08	1.31515e-06	2.28022e-06	5.27191e-06	1.69193e-06	-4.01898e-36
HAPLN3	2.52405e-05	0.000118496	9.38464e-05	0.000132922	7.699e-05	-1.10371e-05	7.27429e-05	-3.17031e-26
RHCG	4.61611e-07	2.451e-06	2.24584e-06	8.31628e-07	-2.23803e-07	2.6914e-06	1.40961e-06	-1.27284e-36
FANCI	5.85182e-06	2.7994e-05	-3.18253e-06	4.30607e-05	3.57095e-06	0.000234807	5.20171e-05	-1.88237e-29
TICRR	4.42476e-06	4.8587e-06	5.89614e-06	1.19391e-05	3.34288e-07	5.33047e-05	1.34596e-05	2.69674e-32
ITGAX	0.000459808	0.000420707	0.00127279	0.000207137	0.000622876	6.49034e-05	0.000508037	2.06178e-21
TGFB1I1	2.93748e-05	-1.88347e-05	-6.69583e-06	1.15115e-05	4.376e-05	-2.19591e-05	6.19277e-06	-4.0979e-29
NKD1	-3.60091e-07	7.33513e-07	2.90677e-06	2.46162e-05	-4.09272e-06	5.56604e-06	4.89496e-06	4.30537e-34
MARVELD3	6.82563e-06	-7.65899e-07	2.15661e-06	-1.68311e-06	2.78998e-06	-5.44237e-06	6.46806e-07	-2.8813e-34
CHST4	3.546e-07	8.01933e-07	1.08026e-06	2.49941e-07	1.08613e-06	-6.45594e-06	-4.80513e-07	-5.38371e-37
KIFC3	3.91444e-06	1.6795e-06	1.94083e-06	4.63586e-06	1.20921e-05	2.13768e-06	4.40007e-06	1.52902e-33
CDH11	0.00137205	0.000144373	0.000283606	8.22439e-05	0.00138131	0.000129555	0.000565522	8.26835e-22
RPS2	1.17164e-06	2.77041e-05	-1.08821e-05	-1.46666e-05	9.81012e-06	0.0001271	2.33729e-05	6.45949e-30
MYOCD	-5.95904e-07	9.14024e-07	-1.30111e-06	9.23802e-09	1.48457e-06	-7.35558e-06	-1.14079e-06	-7.14902e-38
UTP4	1.24679e-05	3.15641e-06	2.19999e-05	1.71402e-05	-3.29538e-06	4.45264e-05	1.59992e-05	-2.17744e-30
NOB1	1.67325e-05	1.44111e-05	3.08265e-05	1.17281e-05	7.14438e-06	0.000148217	3.81766e-05	9.23145e-29
SKAP1	-4.8421e-07	-2.46969e-06	-7.89763e-07	1.61062e-05	1.95178e-06	-4.21309e-06	1.68354e-06	1.25083e-34
ABCA8	7.99707e-06	-3.86632e-06	-2.84625e-06	-5.15075e-06	-5.00307e-07	2.46755e-05	3.38482e-06	5.59594e-33
PTRH2	1.52195e-07	2.74943e-06	-3.15379e-07	-4.37688e-06	-4.16829e-06	8.26522e-07	-8.55401e-07	-1.98999e-36
PRELID3A	-7.88139e-07	-2.57433e-08	1.67892e-06	6.54803e-06	2.07929e-06	2.70651e-06	2.03314e-06	1.25525e-36
GNAL	2.54727e-06	2.7717e-06	-2.09859e-06	-4.53544e-06	1.86289e-06	-3.66582e-06	-5.19664e-07	-4.58909e-34
ASXL3	-6.23592e-07	6.03359e-07	5.81588e-07	2.51385e-06	8.7625e-07	-8.19344e-07	5.22018e-07	3.94935e-37
MEP1B	4.01246e-07	-4.75114e-07	1.02372e-07	-1.83707e-06	8.0063e-06	2.18673e-07	1.0694e-06	6.27687e-38
OSBPL1A	-7.08949e-08	9.45299e-08	1.75023e-07	-4.46694e-07	-8.44312e-07	1.0202e-06	-1.20249e-08	-4.51312e-40
SLC14A1	2.69391e-06	8.75695e-06	-1.73487e-06	1.89912e-06	9.76288e-06	-5.56631e-06	2.63528e-06	4.22378e-33
ZMYND15	1.15209e-06	3.82213e-06	7.53793e-06	3.70658e-06	-2.28716e-06	-1.42238e-06	2.08486e-06	4.00248e-34
ASGR1	7.58954e-08	6.61867e-06	7.56603e-06	2.27766e-05	4.74222e-06	8.79698e-06	8.4294e-06	3.61125e-33
CCDC40	-4.22736e-07	2.62489e-06	-9.77313e-08	6.36688e-07	2.45989e-06	2.05257e-06	1.20893e-06	3.4862e-37
CARD14	1.05329e-06	1.66838e-06	3.15261e-07	-7.74289e-06	1.75595e-06	-9.76885e-07	-6.54482e-07	7.35821e-36
CBX8	1.64078e-07	-3.70984e-06	-7.89953e-07	2.40566e-06	2.29141e-06	1.00339e-05	1.73254e-06	2.65958e-35
SECTM1	7.47968e-06	8.22416e-05	3.15404e-05	9.4013e-05	4.44636e-06	-1.47027e-05	3.41697e-05	-1.19242e-28
CBX4	1.14596e-06	1.50514e-06	9.66384e-07	-4.58759e-06	-6.72973e-06	-4.51074e-06	-2.03509e-06	-2.32127e-34
PMAIP1	-7.92694e-07	1.20587e-06	2.9963e-06	1.11956e-05	-9.66615e-07	1.73462e-05	5.1641e-06	5.37644e-34
GRB7	1.35036e-05	1.51669e-05	1.33474e-05	1.12023e-05	-5.54525e-06	3.13286e-05	1.31672e-05	-5.31998e-30
FKBP10	7.16403e-06	4.09116e-05	1.04458e-05	-1.59808e-06	2.40021e-05	5.74879e-06	1.44457e-05	-6.75103e-31
TPGS1	1.07286e-06	-6.09275e-07	1.0405e-06	4.82936e-06	7.65828e-07	2.80742e-06	1.65112e-06	-7.06199e-36
PLPP2	4.61861e-05	3.25485e-06	1.9017e-05	-6.75575e-06	1.14932e-05	5.66931e-05	2.16481e-05	-1.25844e-29
IFITM3	3.13621e-07	2.05707e-05	6.31181e-06	3.68497e-05	4.76733e-07	-9.54334e-06	9.16321e-06	-6.82681e-33
PGGHG	-1.85139e-07	-1.09226e-06	-1.53952e-06	-3.04895e-06	8.36918e-07	6.62707e-06	2.66352e-07	5.26459e-36
HUNK	-2.05374e-06	3.55028e-07	3.69627e-07	-1.90169e-06	-1.62179e-06	-3.30734e-06	-1.35998e-06	2.74907e-36
TRPM2	1.4093e-06	-3.20008e-06	3.80872e-06	2.24772e-07	6.85168e-07	-1.20459e-06	2.87215e-07	3.18656e-36
URB1	5.42524e-07	1.42059e-05	3.50846e-06	1.60084e-06	1.99645e-06	-5.09248e-06	2.79361e-06	-4.40087e-34
LMTK3	6.65486e-06	-1.09505e-05	6.56075e-06	-3.32746e-06	3.78973e-06	5.32321e-06	1.34177e-06	3.20937e-32
ZNF473	-1.3133e-06	3.45584e-06	2.77177e-06	9.56863e-06	-2.3009e-06	2.90604e-06	2.51468e-06	8.04869e-34
FAM71E1	1.20273e-05	9.23973e-06	1.71802e-05	3.51949e-06	1.08813e-05	0.000130462	3.05517e-05	9.5389e-30
CTU1	5.194e-06	6.48867e-06	1.16585e-06	-2.55932e-05	5.22472e-06	2.83129e-05	3.46549e-06	-1.48755e-31
SLC2A5	8.22461e-06	2.95645e-05	2.11888e-05	4.27864e-05	6.82228e-06	-4.06384e-05	1.13247e-05	-6.11173e-29
PADI3	-2.67254e-07	1.74187e-06	4.5779e-07	3.39363e-06	8.21127e-07	4.31349e-06	1.74344e-06	-2.56159e-36
FHAD1	1.46208e-08	1.72529e-07	2.04559e-06	-4.81108e-07	2.2785e-08	5.30468e-07	3.84148e-07	-3.00057e-41
PADI1	-3.82251e-08	2.42025e-06	7.06079e-07	5.62938e-08	1.65023e-06	-1.03789e-05	-9.30708e-07	6.2982e-38
ARHGEF19	3.79104e-06	2.09451e-05	8.08875e-06	8.9573e-07	1.07142e-05	1.4718e-05	9.8588e-06	9.07208e-32
MYOM3	4.39326e-06	5.8567e-07	1.48522e-05	3.15537e-05	-3.16812e-06	-5.12401e-06	7.18213e-06	1.95746e-32
DMRTA2	5.47463e-07	5.02589e-07	-3.13668e-08	5.26299e-06	-1.46553e-07	-2.62649e-07	9.78746e-07	-1.74841e-39
PLK4	8.64311e-06	1.01176e-05	-1.93303e-06	1.40418e-05	2.11767e-06	0.000173863	3.4475e-05	-8.73927e-31
SYTL1	2.76625e-06	-2.67009e-06	1.86762e-07	-1.34815e-06	4.85498e-06	-6.05387e-06	-3.77353e-07	-5.46597e-35
PRKACB	-2.02796e-06	2.75078e-06	-3.11421e-06	-4.18042e-06	-3.0725e-07	2.78551e-06	-6.8226e-07	6.21557e-35
KIF2C	3.58908e-05	2.25562e-05	-1.31327e-05	3.90986e-05	5.51147e-05	0.000578025	0.000119592	-1.32428e-26
BEST4	1.07108e-07	1.72962e-07	1.67794e-08	1.73125e-06	-8.13411e-08	-3.38047e-06	-2.38952e-07	1.47978e-40
IGSF3	1.68409e-06	1.13367e-05	1.31847e-05	-1.71777e-05	7.81597e-06	-4.86385e-06	1.99666e-06	1.64381e-31
ZNF697	5.55112e-20	-3.33067e-19	1.11022e-19	-4.44089e-19	3.33067e-19	2.22045e-19	-9.25186e-21	6.74161e-113
GPA33	-5.33745e-07	-4.63611e-06	1.58432e-06	-4.12633e-06	-5.05921e-06	-4.98428e-06	-2.95923e-06	-4.07924e-34
DPT	3.07653e-05	4.84096e-05	1.83039e-05	2.12859e-05	2.30662e-05	1.73446e-05	2.65292e-05	2.3215e-28
NECTIN4	-2.45397e-06	1.26024e-06	2.45994e-06	1.24561e-05	-9.56677e-07	-3.82133e-06	1.49071e-06	-3.46423e-34
NUF2	1.2604e-05	4.46186e-05	6.24332e-06	1.19089e-05	2.21861e-05	0.000316642	6.90339e-05	2.93739e-28
PFDN2	1.502e-05	6.12267e-06	2.48258e-05	1.5127e-06	9.13542e-06	0.000132575	3.1532e-05	4.18273e-30
FCRL5	8.05597e-06	0.000346323	6.90888e-05	-1.57843e-05	1.86677e-05	3.71691e-05	7.72534e-05	-2.11109e-27
CRABP2	4.93277e-06	1.59264e-06	-1.24657e-06	8.74258e-06	4.03146e-05	3.28074e-05	1.45239e-05	-1.1324e-31
RGS16	1.12143e-05	7.63352e-06	3.63516e-05	1.31756e-05	4.07217e-05	1.92073e-05	2.1384e-05	3.20689e-29
RGL1	-4.62028e-06	6.30108e-06	-5.85366e-06	8.10281e-06	6.34661e-06	1.81725e-07	1.74305e-06	1.59258e-33
CGN	3.38391e-05	8.5911e-05	6.73037e-05	7.11677e-06	3.27217e-05	7.53919e-05	5.03807e-05	3.43519e-27
SELENBP1	1.76535e-05	-1.05441e-05	4.71855e-06	1.55654e-05	-1.782e-05	9.64698e-05	1.76739e-05	2.35022e-29
DTL	1.8137e-05	1.16332e-05	1.77406e-05	2.06555e-05	1.41578e-05	0.000480518	9.3807e-05	5.25988e-28
DYRK3	2.87897e-07	9.86174e-06	6.48196e-07	6.19287e-06	1.3901e-06	1.09151e-05	4.88265e-06	1.72927e-34
VASH2	-9.23556e-07	7.35809e-06	2.34104e-06	1.86034e-05	1.68204e-06	3.48213e-05	1.0647e-05	-1.73344e-32
TAF1A	3.03466e-06	4.73571e-06	3.13663e-06	2.69098e-07	1.41045e-06	3.99064e-05	8.74883e-06	6.82761e-34
DUSP10	-2.7021e-07	3.95171e-06	3.92232e-07	3.71539e-06	-7.12834e-06	1.24158e-05	2.17944e-06	1.37721e-34
EFNA3	2.97294e-07	7.80909e-08	-5.42365e-07	1.94957e-06	-7.70429e-07	5.34379e-07	2.57756e-07	1.01065e-38
KCNN3	1.58199e-05	8.2059e-06	-8.43447e-06	-7.77562e-06	6.78191e-06	3.01209e-05	7.4531e-06	1.73918e-30
CNIH3	1.9384e-05	-8.66177e-06	-3.86477e-06	-7.27514e-06	2.15829e-06	-3.63303e-06	-3.15406e-07	3.70163e-32
WNT9A	1.02044e-05	9.62991e-07	3.00803e-06	1.65361e-06	3.58847e-05	2.73675e-05	1.31802e-05	4.80032e-32
REN	5.55112e-20	-3.33067e-19	1.11022e-19	-4.44089e-19	3.33067e-19	2.22045e-19	-9.25186e-21	6.74161e-113
PPFIA4	-3.07967e-07	-5.24187e-06	-1.43769e-06	3.74606e-06	1.5904e-06	4.85349e-06	5.33736e-07	-6.71106e-35
OSR1	1.54832e-07	7.4039e-07	-1.84972e-06	-4.76212e-06	9.8576e-07	4.35681e-07	-7.15864e-07	4.33678e-37
ATP6V1C2	1.39869e-07	-3.53536e-06	-2.56595e-07	1.69806e-06	-5.86648e-07	5.12082e-06	4.30023e-07	-6.4725e-37
CAMKMT	-7.80394e-08	2.39939e-06	6.08541e-07	1.29237e-06	1.25839e-06	-1.12864e-06	7.25335e-07	2.09151e-37
MEIS1	0.00277404	0.000225987	0.000347558	-0.000132993	0.00243481	0.00144337	0.00118213	-1.01835e-19
ZNF514	2.75389e-06	-2.16349e-06	7.17018e-06	9.31875e-06	-8.98272e-07	1.73325e-05	5.58559e-06	6.19809e-33
DQX1	5.63135e-07	-9.60848e-07	-1.15933e-06	-3.64344e-07	-1.03367e-06	-1.19718e-06	-6.92039e-07	-2.82831e-37
MALL	7.2376e-06	3.46221e-07	1.10319e-05	4.72117e-06	2.49021e-05	1.34873e-05	1.02877e-05	4.38337e-32
SLC20A1	2.33362e-07	-7.53798e-07	2.76076e-06	-6.35668e-06	1.75963e-05	9.62507e-05	1.82884e-05	5.2284e-33
ZC3H8	5.57375e-06	8.7613e-06	5.05658e-06	2.92317e-06	1.44825e-05	1.99483e-05	9.45759e-06	2.08533e-31
AFF3	4.648e-05	-6.88037e-06	-2.58113e-05	6.65578e-05	2.97472e-05	0.000304758	6.91419e-05	4.98068e-27
CDCA7	1.06768e-05	2.57306e-05	2.776e-05	2.12158e-05	3.74886e-06	9.16165e-05	3.01247e-05	5.55698e-29
HSPD1	1.9514e-05	3.52635e-05	2.56552e-05	7.30527e-06	-1.73194e-06	0.000232017	5.30038e-05	-5.18245e-29
CCDC150	1.52093e-05	3.05636e-05	8.25266e-06	1.16501e-05	1.75345e-05	1.01712e-05	1.55636e-05	7.97087e-30
NBEAL1	8.80693e-07	-4.92406e-07	4.49029e-06	1.69041e-05	-3.11142e-06	5.50836e-07	3.20369e-06	5.64152e-35
ABCA12	5.85379e-07	1.98873e-06	2.78311e-07	-5.19384e-06	1.02539e-06	-3.1637e-06	-7.4662e-07	5.45906e-36
HES6	3.83985e-05	1.44468e-05	5.65665e-05	3.73695e-05	2.02046e-05	0.000316877	8.06439e-05	7.50764e-27
FANCD2	-1.29611e-06	1.32159e-05	-6.38569e-06	1.04875e-05	7.22553e-06	0.000155804	2.98418e-05	1.29141e-30
TAMM41	4.10608e-06	6.40438e-06	4.98889e-06	-1.51711e-05	6.48379e-06	6.25874e-06	2.17846e-06	-8.07683e-32
GRIP2	-1.78162e-07	1.80396e-06	-2.75118e-07	-3.67069e-06	5.2858e-06	8.5592e-06	1.92083e-06	-1.46842e-35
CNTN4	4.64551e-05	7.50513e-06	1.27828e-05	1.43135e-05	3.81369e-05	5.03726e-05	2.8261e-05	1.22547e-28
RBMS3	0.000475641	3.43359e-05	4.89932e-05	1.93555e-05	0.000219612	0.000750456	0.000258066	2.55241e-24
CAND2	5.66686e-06	1.03495e-05	5.70095e-06	2.30437e-06	1.37164e-05	-6.41592e-06	5.22036e-06	-6.78047e-32
COL8A1	0.0150757	0.000677961	0.00228513	-0.000255569	0.0163565	0.00342416	0.00626064	-3.34305e-16
ADGRG7	2.96701e-07	-7.74925e-07	6.54832e-07	-1.25201e-06	2.26032e-06	-1.75143e-06	-9.44197e-08	-7.46241e-37
MYH15	-9.40818e-07	-5.17646e-06	-8.98904e-07	-4.91766e-06	-4.50849e-07	2.35543e-06	-1.67154e-06	-2.28618e-35
BOC	0.00167382	-3.83856e-05	0.000188111	0.000109742	0.0023746	0.0017004	0.00100138	-5.35561e-21
MUC4	3.3604e-06	1.15773e-05	7.11084e-06	1.48803e-05	7.31311e-06	1.98139e-05	1.0676e-05	5.9649e-31
SLIT2	0.000272193	3.33401e-05	1.41638e-05	3.40641e-05	8.38197e-05	0.000125202	9.37973e-05	4.59493e-26
LYAR	4.34103e-06	8.36281e-06	8.72183e-06	-2.49208e-05	2.17095e-05	0.000394605	6.88033e-05	-6.75968e-29
CORIN	5.94868e-05	1.66733e-05	-1.04686e-06	1.11217e-06	7.42632e-05	3.00793e-06	2.55827e-05	-2.57954e-31
PLAC8	5.36886e-07	-1.23481e-06	-4.19672e-07	-9.27525e-07	4.18181e-07	3.64008e-06	3.35523e-07	-3.92818e-37
ENOPH1	2.31279e-06	-2.18004e-06	3.08309e-06	9.07162e-06	1.48485e-06	6.83485e-05	1.36868e-05	-1.43114e-32
ANK2	3.31915e-05	2.56875e-05	8.70838e-06	-2.09067e-06	3.55609e-06	2.1088e-05	1.50235e-05	-1.16408e-30
FABP2	6.83156e-07	-5.38548e-06	-8.23989e-08	-9.03097e-06	-1.13022e-08	3.57159e-06	-1.70923e-06	1.10516e-37
CCNA2	1.72749e-05	5.81861e-05	1.97371e-05	1.52613e-05	1.18917e-05	0.00110663	0.00020483	3.98434e-27
NKD2	5.14388e-06	-4.05585e-06	6.20602e-06	-1.23543e-05	1.14286e-05	2.55066e-05	5.31249e-06	4.66283e-31
SKP2	-4.94061e-07	2.12917e-05	-2.12398e-06	3.87008e-06	1.17241e-05	0.000193895	3.80272e-05	1.96565e-31
GZMA	9.23733e-06	0.000881399	0.000594275	0.000895356	7.59785e-05	0.000283472	0.000456619	9.33044e-23
HAPLN1	-4.85768e-07	-2.06279e-07	2.57208e-07	7.34364e-07	1.98832e-07	-2.01893e-07	4.94107e-08	-7.59783e-40
SSBP2	-9.24076e-07	-8.42488e-06	-1.86231e-06	1.97228e-06	3.51065e-06	-1.11888e-05	-2.81953e-06	1.12322e-33
IQGAP2	3.91888e-06	1.08471e-06	3.49921e-07	1.35779e-06	-3.17184e-07	2.4111e-05	5.08419e-06	-1.54456e-35
C1QTNF2	6.88908e-06	2.04674e-05	4.8637e-06	1.50227e-05	4.15455e-05	-5.98065e-06	1.38013e-05	-2.55983e-30
KCNMB1	9.98205e-06	1.43599e-05	3.86715e-06	-6.78699e-07	9.0363e-06	7.93873e-06	7.41757e-06	-2.69887e-32
DCDC2	5.55112e-20	-3.33067e-19	1.11022e-19	-4.44089e-19	3.33067e-19	2.22045e-19	-9.25186e-21	6.74161e-113
SLC17A4	-1.42004e-06	7.5526e-07	5.83774e-07	5.47698e-06	-3.87327e-07	-5.87216e-06	-1.43919e-07	-7.79933e-36
TRIM7	2.63915e-06	-6.85255e-06	-7.61253e-07	-1.61943e-06	4.13956e-06	-8.91519e-07	-5.57675e-07	8.22796e-35
DAAM2	0.000184928	6.54092e-05	3.14188e-05	0.000199271	0.000495049	0.000202324	0.0001964	7.58523e-24
SCUBE3	1.42218e-06	3.59962e-06	1.1848e-06	6.69398e-08	1.3976e-07	1.60506e-05	3.74398e-06	9.10789e-37
CYP39A1	5.63311e-07	-5.19951e-07	1.2115e-06	-1.21439e-06	-3.33297e-06	-1.43492e-05	-2.94028e-06	2.06088e-35
MMS22L	4.84139e-06	1.33428e-05	2.31011e-06	-8.25106e-06	2.7647e-05	0.000211145	4.18392e-05	-7.18768e-30
FAXC	5.50484e-06	7.45412e-06	1.6429e-06	6.50909e-06	-3.57969e-07	-4.74813e-06	2.66748e-06	7.45833e-34
RSPO3	0.000277695	9.49228e-05	8.15485e-05	5.13506e-05	0.000116494	5.10996e-05	0.000112185	6.57083e-25
MTFR2	6.13778e-06	1.71343e-05	-2.4989e-06	0.000119597	4.84074e-05	0.0010943	0.000213846	-1.66493e-27
SLC2A12	2.31811e-06	2.1864e-06	5.38132e-06	3.2737e-06	1.4133e-06	1.06766e-07	2.4466e-06	1.34728e-35
VIP	1.4305e-05	3.83865e-06	-4.5323e-06	-4.42676e-07	7.48248e-06	3.57849e-07	3.5015e-06	2.94995e-34
SLC22A3	-2.77291e-07	1.16923e-06	6.95177e-07	-2.03723e-06	-8.66069e-07	-2.87949e-06	-6.99279e-07	1.14509e-36
LINC01558	-2.69521e-07	8.2268e-07	-2.36238e-06	3.66791e-06	3.96993e-06	3.23084e-06	1.50991e-06	2.46428e-35
CDCA5	3.09397e-05	2.44981e-05	1.31743e-05	8.58791e-06	6.92873e-06	0.000648088	0.000122036	3.85081e-28
IGFBP3	2.00284e-05	9.17519e-06	9.53837e-06	2.3204e-05	2.88798e-05	3.73667e-06	1.57604e-05	4.38913e-30
AC004453.1	-1.57056e-07	6.37908e-07	-2.33333e-07	1.91614e-05	3.70724e-06	-3.77682e-06	3.22323e-06	-6.2718e-36
CCT6A	7.26839e-06	7.90942e-05	1.93512e-05	-1.66484e-05	1.97171e-05	0.000327798	7.27635e-05	-1.19706e-27
PSPH	6.97506e-06	2.19318e-05	1.80355e-05	3.13224e-06	1.01405e-06	2.78935e-05	1.31637e-05	2.44439e-31
ZC3HAV1L	1.04757e-06	-3.00292e-06	1.01086e-06	4.50487e-06	-2.13997e-07	-8.4561e-06	-8.5162e-07	-2.59226e-35
TMEM140	3.01246e-06	2.45369e-05	1.28387e-05	5.15143e-05	5.09606e-07	-5.77649e-06	1.44392e-05	-1.43909e-31
EPHA1	5.8957e-07	8.52436e-07	-3.18613e-08	1.45921e-06	6.05256e-08	1.71559e-06	7.74245e-07	-2.42623e-39
NCAPG2	6.20551e-06	1.33363e-05	7.74377e-06	2.41273e-05	8.69695e-07	0.000134345	3.11046e-05	1.80661e-30
NLGN4X	6.59561e-05	9.7297e-06	2.66634e-05	5.47691e-06	4.58295e-05	5.36228e-05	3.45464e-05	2.30303e-28
DENND2A	2.87328e-06	3.23298e-06	5.97553e-06	7.15091e-06	4.91192e-06	2.95685e-06	4.51691e-06	5.76499e-33
TMEM47	0.000216002	-1.89694e-05	-1.12544e-07	-2.92418e-05	0.000118558	0.000106225	6.54102e-05	-1.69821e-28
LANCL3	-1.98171e-07	-1.46371e-07	-1.39183e-07	6.33016e-06	-1.49104e-07	1.49471e-06	1.19867e-06	5.69568e-39
HDAC8	2.41025e-06	2.96014e-06	9.18318e-06	-1.82516e-05	1.48343e-06	-9.15326e-06	-1.89464e-06	1.62372e-32
ZNF182	1.53449e-06	2.52207e-08	1.82696e-06	-2.65511e-07	-4.53048e-07	8.50897e-07	5.86501e-07	7.23692e-39
GPR174	2.72348e-05	0.000268033	0.000170939	9.4074e-05	7.17935e-05	4.91632e-05	0.00011354	4.14333e-25
NONO	7.05808e-06	5.3753e-06	8.7033e-06	-2.60271e-05	3.78552e-06	6.13446e-05	1.004e-05	-1.99573e-30
OGT	9.56192e-07	1.08169e-06	3.11134e-06	1.25542e-05	1.05678e-06	2.86459e-05	7.901e-06	1.22301e-33
GCNA	2.47829e-07	-5.02251e-07	1.4624e-07	-7.10997e-07	-1.88073e-06	-2.5897e-07	-4.93147e-07	6.30353e-39
NXF3	3.24858e-06	2.48382e-05	1.55295e-05	1.18098e-05	-1.84315e-06	2.94324e-05	1.38359e-05	-8.02781e-31
NSDHL	6.19722e-06	7.06907e-06	1.648e-05	2.74538e-06	1.39093e-05	5.04961e-05	1.61495e-05	1.39214e-30
DOK2	0.0123309	0.0447643	0.0374698	0.0128321	0.0154648	0.00566094	0.0214205	2.32346e-11
GINS4	1.37277e-06	1.35151e-05	-2.82846e-07	9.3649e-06	-2.16823e-06	0.000126798	2.47667e-05	1.3511e-32
LACTB2	3.26254e-07	4.74225e-06	-1.56489e-06	-4.25867e-06	8.00572e-06	5.97897e-05	1.11734e-05	4.93543e-33
RSPO2	-1.21313e-06	9.55011e-07	1.79004e-06	-3.79216e-06	3.38637e-07	1.04827e-05	1.42685e-06	2.79174e-35
FAM83A	-5.42237e-08	-1.81722e-06	-1.06412e-06	-7.04677e-06	3.52147e-07	3.02508e-06	-1.10085e-06	7.87118e-37
ARHGAP39	2.55481e-05	2.12169e-05	4.76422e-05	1.25959e-05	1.11336e-05	7.11626e-05	3.15499e-05	2.5772e-28
HAUS6	1.08831e-06	6.58644e-07	-1.60348e-06	1.17364e-06	2.33706e-06	1.3021e-05	2.7792e-06	-4.10501e-35
CDKN2B	1.02527e-06	-3.47159e-06	-6.87431e-06	-3.39027e-06	1.06118e-05	2.85992e-06	1.26798e-07	-2.51751e-33
CDKN2A	-2.74497e-07	4.49693e-06	2.03021e-06	9.83624e-06	-1.28067e-07	-3.73453e-06	2.03771e-06	-1.17895e-35
SIGMAR1	-5.38812e-07	-1.38731e-06	-9.78064e-07	-3.30006e-06	-1.88896e-06	-2.49914e-07	-1.39052e-06	1.13897e-36
CBWD5	5.12974e-06	9.36465e-06	7.10247e-07	1.68059e-06	3.51297e-07	2.87252e-05	7.66029e-06	5.78622e-34
GSN	1.08215e-06	4.18499e-05	2.38301e-06	1.90731e-05	1.79518e-05	3.24552e-05	1.91325e-05	1.19928e-30
NTMT1	2.07419e-05	7.60833e-06	1.25059e-05	4.18358e-06	7.92929e-06	0.000103611	2.60966e-05	6.78327e-30
LCN2	4.66872e-06	2.39075e-06	-2.29185e-06	1.04392e-05	2.36316e-06	2.82052e-06	3.39842e-06	-1.77996e-33
HMCN2	3.9838e-07	-1.81979e-07	6.90125e-07	6.13834e-06	7.60815e-07	-1.08956e-06	1.11935e-06	2.54582e-37
TMEM236	7.17238e-07	1.40149e-06	1.54177e-06	4.26858e-06	-4.68214e-07	-2.31075e-07	1.20496e-06	7.15739e-37
ST8SIA6	2.34961e-07	9.07534e-08	4.95361e-07	7.10826e-06	1.98161e-07	-6.23238e-07	1.25071e-06	-9.27295e-39
ZEB1	0.0009249	0.000135326	-5.94996e-05	-6.45229e-05	0.000676096	0.00155248	0.000527463	5.04359e-22
FAM13C	9.38171e-05	1.21934e-05	-9.90106e-06	-2.853e-06	6.32127e-05	0.00013137	4.79732e-05	2.68344e-28
A1CF	-6.34677e-07	3.79842e-06	-7.7176e-07	2.27551e-05	-3.01994e-06	6.43766e-06	4.7608e-06	-8.23081e-34
NPFFR1	-9.08996e-06	1.26069e-06	1.39776e-05	2.28392e-05	1.54927e-06	-9.65493e-06	3.48031e-06	5.47217e-32
PLEKHS1	1.66185e-06	2.43527e-06	3.99578e-06	1.07065e-05	-3.17509e-06	3.47609e-07	2.66199e-06	-1.9109e-34
MKI67	2.53042e-05	4.61742e-05	3.13934e-05	3.05312e-05	-3.02977e-07	8.06221e-05	3.56204e-05	-2.7355e-29
MTG1	6.29951e-07	-2.28112e-06	-1.4456e-07	-5.00656e-07	-4.14785e-08	7.13039e-07	-2.70804e-07	3.07595e-39
PPRC1	1.37492e-05	3.16126e-06	2.63098e-05	7.39258e-06	3.90748e-06	8.52816e-06	1.05081e-05	2.81712e-31
CNNM2	1.46564e-07	-6.43612e-07	2.6609e-06	-1.34455e-05	-5.40825e-06	2.05258e-06	-2.43956e-06	-3.74639e-35
PDCD11	7.82304e-06	5.30854e-06	6.19269e-06	-2.22963e-05	6.07866e-06	4.00501e-06	1.18527e-06	-1.39596e-31
ADAM12	0.00221555	7.26283e-05	0.00100551	0.000462034	0.00209649	0.000545142	0.00106623	8.5438e-20
GAS2	2.67661e-07	1.22248e-05	-1.16752e-06	5.55871e-06	3.20055e-07	2.22042e-05	6.56798e-06	-1.50912e-34
SYT8	-1.78561e-06	-1.01396e-06	-2.02486e-06	1.65969e-06	-2.53112e-06	2.85047e-06	-4.74232e-07	4.38997e-35
PAMR1	3.9649e-07	-5.45847e-06	-8.83197e-06	-1.35973e-05	2.7287e-05	1.61891e-05	2.66413e-06	-1.14814e-31
SLC43A1	-1.22026e-06	2.06832e-05	8.78212e-07	-8.82788e-06	1.31061e-05	1.6379e-05	6.83306e-06	4.20036e-32
ENDOD1	1.05945e-06	-3.20238e-07	5.22391e-07	-2.9518e-06	3.74456e-06	1.61527e-05	3.03452e-06	3.16435e-35
KLHL35	7.3505e-08	6.25515e-06	8.1538e-07	-2.22256e-08	-9.83776e-07	1.2074e-05	3.03533e-06	9.89725e-38
TENM4	0.000347631	1.84643e-06	0.000100107	-6.07718e-06	0.000612734	0.000174157	0.000205066	-4.16706e-26
SERPINH1	1.23546e-05	1.02961e-05	-7.63226e-06	3.71714e-06	4.25249e-05	3.88219e-05	1.66804e-05	-5.95777e-30
CAPN5	1.81686e-06	2.53324e-06	-1.27497e-05	8.70477e-06	-4.03706e-06	-2.19108e-06	-9.87164e-07	-4.51836e-33
RPS3	-2.25556e-06	8.47744e-06	2.67899e-06	1.02188e-05	7.18831e-06	2.83967e-06	4.85794e-06	-1.06853e-32
ZC3H12C	5.23041e-06	3.34856e-06	1.38754e-06	-7.73838e-08	1.9516e-06	-1.22323e-05	-6.52561e-08	4.4894e-35
NCAM1	-3.69997e-07	-1.55929e-06	-8.17118e-07	-1.62321e-05	-2.67608e-06	-1.94835e-05	-6.85635e-06	3.9898e-34
DRD2	-6.40512e-07	-7.5573e-06	-8.19601e-07	1.27726e-06	-1.24138e-06	7.34356e-06	-2.72996e-07	4.61942e-35
P4HA3	0.00251684	8.01966e-05	0.000339686	-9.23793e-05	0.00282402	0.000677643	0.00105767	-1.21208e-20
ADAM33	7.21051e-06	-5.21088e-07	-3.73989e-07	1.70798e-05	2.43058e-05	5.9298e-05	1.78332e-05	3.45915e-32
FADS1	-2.60332e-08	-1.86375e-06	-9.59015e-07	-2.47424e-07	-3.69445e-06	-2.44889e-06	-1.53993e-06	1.0416e-37
PLCH2	-1.33228e-06	-7.26325e-07	-1.79042e-06	1.0652e-06	2.47417e-06	1.63964e-05	2.68112e-06	-7.48672e-35
MS4A2	2.31101e-06	8.14352e-06	9.86833e-06	1.39805e-05	-1.90292e-06	-2.35783e-06	5.0071e-06	1.16497e-32
CHEK1	2.41103e-05	7.44588e-07	6.61265e-06	1.25774e-05	2.06526e-05	0.000649112	0.000118968	2.00161e-29
FEZ1	0.000327014	7.09099e-05	5.53865e-05	4.22771e-05	0.000207958	6.04132e-05	0.000127326	6.82164e-25
TMEM25	-5.21973e-07	7.33369e-07	-1.71317e-06	-1.98281e-05	3.19297e-06	-4.47716e-06	-3.76901e-06	1.85888e-34
TAGLN	0.000712937	5.55815e-06	9.25486e-05	-2.33766e-05	0.000775674	0.000140208	0.000283925	-9.32366e-25
JPH2	0.000171204	5.80603e-05	3.0931e-06	4.68318e-05	0.000246723	6.54668e-05	9.85632e-05	2.32573e-26
DUSP15	2.00416e-07	-5.99687e-07	2.83108e-08	-1.62278e-06	9.16235e-07	1.28533e-05	1.96263e-06	6.50265e-38
DSN1	3.00184e-07	1.19328e-06	2.75535e-06	3.22561e-06	7.03323e-07	4.1293e-05	8.24513e-06	9.24592e-35
YTHDF1	-5.04402e-07	7.46213e-06	4.13412e-06	7.01806e-06	4.31619e-07	6.621e-08	3.10129e-06	-3.12079e-36
HMGA2	2.63728e-08	2.94709e-08	7.40042e-09	1.05997e-06	-1.29833e-08	1.11084e-06	3.70178e-07	-8.79298e-44
MMP3	1.14071e-05	4.97369e-06	1.12208e-05	7.25762e-06	9.82443e-05	3.22174e-05	2.75535e-05	1.46241e-29
EEF1AKMT1	1.04047e-07	-3.87653e-07	2.67447e-07	1.66426e-06	2.61769e-06	2.79499e-06	1.1768e-06	-1.31349e-37
ADGRL3	7.958e-09	6.43432e-08	-1.16526e-06	7.50346e-06	6.88665e-07	5.94995e-07	1.28236e-06	-1.83448e-39
FAM124A	8.3373e-06	3.82163e-06	7.65078e-07	-2.23452e-06	2.28508e-05	-7.34878e-06	4.36525e-06	9.14703e-33
LYPD6B	4.15104e-07	1.06814e-06	-5.3564e-07	-7.85761e-06	-9.85538e-07	2.6318e-08	-1.31154e-06	-4.84034e-38
PDCD4	2.74679e-07	1.66065e-07	2.30951e-06	3.4381e-06	9.00089e-07	-2.20662e-06	8.13636e-07	-7.19375e-37
ADRA2A	-1.06529e-06	1.8819e-06	4.98003e-06	2.86121e-06	-4.66713e-06	1.48004e-05	3.13186e-06	1.97318e-33
GPM6A	5.57985e-06	1.8088e-05	1.0428e-05	9.391e-06	-9.0329e-06	7.388e-06	6.97365e-06	-6.59595e-31
DIXDC1	2.64474e-05	-1.49599e-05	4.43936e-07	-1.39889e-06	2.2814e-05	1.08157e-05	7.36038e-06	6.06276e-32
FREM2	2.64465e-06	1.21362e-06	1.93485e-05	5.46878e-05	2.11192e-06	-5.85891e-06	1.23579e-05	-4.20224e-32
ITPR1	2.00002e-05	7.2948e-06	1.30045e-05	4.14471e-06	4.76017e-06	-6.94626e-06	7.04302e-06	-2.60021e-31
SLC7A11	2.00251e-06	7.20498e-06	-6.89706e-07	9.82443e-06	2.24302e-06	1.85491e-05	6.52238e-06	-4.06755e-33
THRB	1.41858e-06	2.95213e-07	-1.29809e-07	-7.21845e-07	1.05014e-06	-2.35843e-06	-7.43585e-08	-9.7187e-38
C12orf45	3.95878e-06	2.16709e-05	6.8845e-06	-1.17989e-05	8.89361e-06	4.41071e-05	1.2286e-05	-2.73364e-30
BTBD11	2.32118e-07	-1.68691e-06	-5.3671e-07	-3.13616e-06	3.83048e-06	-5.13116e-06	-1.07139e-06	1.29541e-35
ANK3	-2.05213e-07	1.79474e-06	1.19604e-06	-3.94601e-06	-3.55486e-07	7.05937e-06	9.23906e-07	-4.36212e-36
MAT1A	-1.01755e-07	2.51043e-07	4.05392e-07	-6.31613e-07	-1.20033e-07	5.80024e-07	6.38432e-08	-4.5538e-40
SLC2A13	2.48455e-07	1.30442e-05	-1.26776e-06	-5.45417e-06	4.56091e-06	1.2847e-05	3.99644e-06	1.31307e-33
TEX30	-1.30119e-06	-4.92829e-06	-7.70199e-06	1.16131e-05	-4.45952e-06	4.60878e-05	6.55165e-06	1.17886e-31
AKAP6	-1.72546e-07	-1.5213e-07	4.03535e-07	1.80465e-06	-6.21875e-07	-4.68978e-07	1.32109e-07	5.57506e-39
MIPOL1	1.38968e-07	6.94885e-07	-2.7054e-07	2.09091e-06	1.38808e-06	5.17539e-06	1.53628e-06	-3.92421e-37
KCTD14	1.92947e-06	-1.14204e-05	2.47316e-06	-5.80513e-06	-2.68608e-06	2.78024e-06	-2.12146e-06	-2.36258e-33
ADAMTS12	0.000951219	0.000101304	0.000196394	-7.56714e-05	0.00154048	0.000610326	0.000554009	-1.34644e-21
PTPRO	-2.14632e-06	3.05119e-06	1.28e-06	1.69964e-05	3.03778e-06	4.62854e-06	4.4746e-06	-2.00324e-33
NCAPD3	5.49988e-06	2.79141e-06	-1.81826e-06	-1.18196e-05	-1.05827e-06	9.30488e-05	1.44406e-05	-3.24897e-32
EDNRA	5.17806e-05	5.66236e-05	5.70274e-06	2.0149e-05	5.18751e-05	7.75674e-05	4.39498e-05	1.35563e-27
NR3C2	1.70991e-06	2.95296e-06	3.74453e-06	1.18493e-05	-5.91241e-07	1.70522e-06	3.56178e-06	-2.25874e-34
AKR1C2	1.88399e-07	3.61584e-06	6.8173e-07	-1.05332e-06	2.16826e-06	-7.42802e-07	8.09686e-07	7.87851e-37
VENTX	4.11093e-07	-7.9062e-07	-1.06328e-06	-2.54575e-06	2.16204e-07	-1.38645e-06	-8.59802e-07	2.63719e-37
ADAM8	1.27925e-05	1.37212e-05	4.9553e-05	4.47597e-05	7.37349e-05	2.35102e-05	3.63452e-05	6.74889e-28
FLI1	0.000663726	0.000671186	0.00094508	0.000125926	0.000257374	0.000252935	0.000486038	3.45136e-21
CENPU	3.48454e-06	8.78519e-08	-4.23089e-06	6.64352e-05	7.89362e-06	0.00028311	5.94634e-05	-1.92291e-31
BICD1	5.12404e-06	-5.87473e-06	-4.34032e-06	-1.08254e-05	5.95542e-07	2.87311e-07	-2.5056e-06	-2.42009e-34
TDO2	5.36707e-06	1.64087e-06	2.46511e-06	-1.19645e-05	-8.85648e-07	1.68942e-05	2.25286e-06	3.88634e-33
PABPC3	1.34003e-06	-5.82833e-06	7.30309e-07	-1.79621e-06	-5.86992e-07	9.64183e-07	-8.62836e-07	-5.79849e-36
CENPJ	5.52181e-06	1.59913e-05	5.39611e-06	-1.28668e-06	3.90646e-06	6.46866e-06	5.99961e-06	-1.54923e-32
CCL28	1.13678e-06	-1.88563e-06	2.15215e-07	-5.72841e-06	2.84852e-06	1.34759e-05	1.67707e-06	1.01442e-34
GFRA1	-2.31647e-06	1.51563e-06	1.21568e-06	1.21341e-05	-3.16661e-06	2.89152e-05	6.38293e-06	4.74208e-33
AP1S3	4.82267e-07	6.69007e-06	1.00844e-06	6.89517e-06	3.14122e-06	4.85693e-05	1.11311e-05	3.42274e-33
TLCD4	-6.22477e-08	1.57104e-06	5.06223e-07	3.92412e-06	9.04685e-08	1.7194e-07	1.03359e-06	-3.02183e-39
SMPD4BP	-2.57581e-06	-1.00542e-06	4.37068e-06	1.2365e-05	-4.9273e-07	2.25429e-05	5.86744e-06	-1.55462e-33
MGAT5	6.22148e-08	1.25514e-06	1.25841e-06	-8.5765e-07	4.49155e-06	9.92408e-07	1.20035e-06	-3.7567e-37
HSPB8	0.000176287	2.413e-06	3.85344e-05	3.6025e-05	0.000180508	-1.85888e-05	6.91965e-05	-1.98144e-27
OBI1	-1.25246e-06	5.00106e-06	8.86909e-07	2.95527e-06	2.02729e-06	1.2812e-06	1.81655e-06	-4.26415e-35
SETBP1	0.000118004	3.69492e-05	3.73132e-05	1.81899e-05	8.58375e-05	0.000174827	7.85201e-05	4.44099e-26
SPC25	1.38294e-05	4.20607e-05	1.89528e-05	9.6711e-05	5.0003e-05	0.00108476	0.00021772	5.78308e-26
TCF7L1	6.20641e-05	3.9829e-06	3.27277e-06	3.1074e-06	6.14186e-05	4.07292e-05	2.90958e-05	6.28867e-30
HOMER1	-3.26016e-06	1.39845e-05	7.47256e-07	-5.06001e-06	9.14991e-07	8.30831e-05	1.50683e-05	1.3105e-32
SUV39H2	6.23208e-06	6.20978e-06	-7.16905e-06	4.80698e-06	3.6426e-05	0.000499757	9.10438e-05	-2.4278e-29
CAMK4	-9.40381e-07	2.97558e-06	2.53747e-06	-3.42075e-06	-1.85688e-06	7.95589e-06	1.20849e-06	-3.58814e-34
TRIM36	-1.85097e-06	3.38505e-07	-3.48725e-06	-1.34415e-06	-2.15521e-08	3.52835e-06	-4.72844e-07	2.23335e-37
PAN3	1.74049e-06	2.81349e-06	3.2043e-06	2.86389e-06	2.39816e-06	2.24906e-06	2.5449e-06	2.42374e-34
IGSF10	5.55112e-20	-3.33067e-19	1.11022e-19	-4.44089e-19	3.33067e-19	2.22045e-19	-9.25186e-21	6.74161e-113
SPARCL1	0.000132	1.05759e-05	6.01858e-06	3.40621e-05	0.000104943	5.00219e-05	5.62702e-05	1.50234e-27
GPD1L	-6.88187e-07	3.13841e-06	3.54256e-06	1.23017e-05	-2.31024e-06	-5.10856e-06	1.81261e-06	-1.11084e-33
CCNO	1.25642e-05	-5.09377e-06	-7.08665e-06	-7.89781e-06	1.79916e-07	4.94354e-05	7.01688e-06	-3.18587e-32
GPR180	1.02622e-06	1.57202e-06	-1.17709e-07	1.56467e-05	1.47836e-06	4.47114e-05	1.07195e-05	-1.96395e-34
DNAI4	5.55112e-20	-3.33067e-19	1.11022e-19	-4.44089e-19	3.33067e-19	2.22045e-19	-9.25186e-21	6.74161e-113
FARP1	4.66398e-06	4.72508e-05	3.70483e-05	8.88348e-05	5.68892e-05	5.53752e-05	4.83437e-05	2.28488e-27
BMP3	-5.74955e-07	1.47943e-06	-6.53496e-07	1.56807e-06	1.61881e-06	2.19473e-07	6.09555e-07	3.0968e-37
ZNF117	1.1184e-07	1.05578e-05	5.27573e-06	-5.5585e-06	5.33423e-06	6.08262e-06	3.63396e-06	-1.1235e-33
CENPH	3.61132e-06	2.08314e-05	3.70851e-06	-1.2068e-05	3.48895e-05	0.000195449	4.10702e-05	-2.29588e-29
BANK1	3.36451e-07	8.97318e-07	2.51488e-06	4.80103e-06	5.10611e-06	-1.66447e-07	2.24822e-06	-3.09803e-36
BMP6	5.33446e-05	7.34019e-05	2.65047e-05	-1.67562e-05	2.63859e-05	1.76659e-05	3.00911e-05	-8.10598e-28
PTPRR	-8.37818e-07	-1.24734e-07	1.78051e-06	-1.19698e-05	-2.57378e-06	6.78446e-08	-2.2763e-06	3.88912e-37
CD96	9.3531e-05	0.00133355	0.000638387	0.00066205	5.60336e-05	0.000125689	0.000484874	3.71265e-22
SLC25A27	4.86016e-06	1.83962e-05	1.84124e-05	2.09926e-05	-3.54164e-06	2.3827e-05	1.38244e-05	-2.91627e-30
FRMD1	-3.13769e-07	7.6836e-07	8.69867e-06	1.3506e-05	-7.61061e-06	1.48095e-06	2.75494e-06	3.19238e-34
LPCAT1	5.38699e-06	1.62534e-06	-4.03742e-06	-3.09164e-06	-1.94275e-06	1.11142e-05	1.50913e-06	-2.35982e-33
C16orf89	7.43676e-07	-2.35361e-06	1.7407e-06	-5.58475e-06	1.46118e-06	4.42245e-06	7.16083e-08	1.09955e-34
CMTM7	5.55112e-20	-3.33067e-19	1.11022e-19	-4.44089e-19	3.33067e-19	2.22045e-19	-9.25186e-21	6.74161e-113
C7orf31	-1.11309e-06	-6.38365e-06	1.15663e-06	3.64401e-05	-1.3102e-06	1.48935e-05	7.28056e-06	-5.84397e-33
JAZF1	0.000281788	-5.44917e-06	-4.53088e-06	-2.63743e-05	6.84756e-05	0.000161147	7.9176e-05	-2.02477e-27
PID1	5.05195e-07	1.20478e-06	6.40426e-07	3.2079e-06	4.62199e-06	1.43439e-06	1.93578e-06	8.28998e-36
MCOLN2	3.70948e-06	5.64825e-06	5.28793e-06	4.90327e-06	-5.5718e-07	4.23494e-06	3.87111e-06	-1.28186e-33
LGI4	1.12018e-06	4.99126e-07	7.55312e-07	9.19354e-06	2.9748e-06	1.13576e-05	4.31675e-06	1.31174e-34
MSI2	-1.65123e-06	9.00194e-06	8.66626e-06	4.90333e-06	4.62894e-06	5.45987e-06	5.16819e-06	-1.59636e-32
CACNA2D1	0.00351804	0.000441237	0.000508765	-7.87839e-05	0.00202611	0.00132306	0.00128974	-1.6679e-19
HS3ST3A1	0.000943802	2.33333e-06	0.00029163	5.25894e-05	0.00146568	0.000102834	0.000476479	5.09054e-24
SEMA3D	1.27264e-05	-4.11244e-06	2.85597e-06	-2.32402e-06	4.82467e-06	5.97432e-06	3.32415e-06	1.00128e-32
THY1	0.000455908	0.000120307	0.000133594	-2.48988e-05	0.00076385	0.000206705	0.000275911	-2.88066e-23
RETREG1	-2.04389e-06	4.37327e-06	1.57293e-05	2.53759e-05	5.56617e-06	-7.0191e-08	8.15509e-06	1.3939e-33
GPR15	2.11169e-06	6.60229e-08	-1.15912e-06	1.23361e-05	-1.96495e-06	3.09707e-06	2.41447e-06	1.2132e-35
ABI3BP	1.44126e-05	-9.62427e-07	5.88572e-06	7.39764e-06	1.74344e-07	1.19919e-05	6.48331e-06	-1.2627e-33
ANGPT1	0.000105335	-2.58914e-05	2.35818e-05	-3.20249e-05	4.69655e-05	0.00012961	4.12627e-05	1.25375e-26
ABCA6	6.49472e-05	3.71589e-06	1.72319e-05	-6.60011e-06	2.47674e-05	5.93113e-05	2.72289e-05	-4.03204e-29
ABCA10	4.86959e-06	3.88659e-06	1.17543e-06	-1.35112e-05	9.71739e-07	3.96014e-05	6.16559e-06	-1.15667e-32
ABCA5	3.05411e-06	4.13651e-06	-8.90251e-07	-3.90579e-06	1.11036e-06	2.73046e-06	1.03923e-06	1.3318e-34
C4orf19	-4.39843e-06	-7.74688e-06	-4.00372e-06	4.97314e-06	-2.98204e-06	5.13815e-07	-2.27402e-06	1.03954e-33
UCHL1	5.75033e-05	6.76736e-06	1.81662e-05	1.00226e-05	5.46689e-05	-1.23515e-05	2.24628e-05	-4.7843e-29
PGM5	-4.74445e-07	-3.72375e-07	1.00449e-07	-3.76648e-06	4.03326e-06	-2.69214e-07	-1.24801e-07	7.25775e-38
OBSCN	-6.93228e-07	2.10037e-06	-1.98638e-06	1.10068e-05	-4.51962e-07	-8.69495e-06	2.13447e-07	1.25102e-34
CCSAP	6.05638e-06	5.29346e-06	-3.24428e-06	1.07265e-05	1.43589e-05	2.1303e-05	9.08233e-06	-3.41265e-31
PDLIM3	0.000512912	4.97029e-06	8.75767e-05	-1.30545e-05	0.000205975	7.47912e-05	0.000145528	-4.48992e-26
SORBS2	1.9415e-06	-1.89452e-06	6.57174e-06	1.52223e-05	-6.1331e-06	3.25918e-06	3.16118e-06	7.35505e-33
PDE1C	-1.32166e-06	4.83016e-06	9.62853e-07	1.79788e-06	2.386e-06	2.32667e-06	1.83032e-06	-6.13491e-35
JAM2	0.000204744	6.01955e-05	2.1489e-05	1.07867e-05	4.77546e-05	0.000166119	8.51816e-05	2.26629e-26
ADAMTS1	2.52532e-05	1.94409e-06	5.97929e-06	1.52989e-06	2.84194e-05	8.64068e-06	1.19611e-05	1.10282e-31
TSEN2	2.69971e-06	-5.89982e-06	4.15777e-06	-3.45719e-06	8.18587e-06	-7.64897e-06	-3.27105e-07	-1.43353e-32
PLCL2	2.07525e-06	5.19574e-06	1.01823e-05	-1.12758e-06	-7.99485e-07	-6.48367e-06	1.5071e-06	-6.41718e-34
SKA1	1.25168e-05	1.25902e-05	2.19817e-05	0.0001044	9.5373e-07	0.00051478	0.000111204	1.77556e-28
APCDD1	1.03198e-07	7.89819e-07	1.11274e-06	7.13969e-06	3.42167e-06	4.96348e-07	2.17724e-06	1.09975e-36
RAB6B	4.40488e-07	-2.36291e-07	1.02286e-06	-1.507e-06	-5.59076e-07	9.22589e-06	1.39781e-06	-8.27539e-37
EME1	5.69589e-06	3.37487e-07	5.57254e-06	1.04747e-05	2.02076e-06	3.9644e-05	1.06242e-05	8.98885e-33
PROM2	5.18367e-07	-9.18524e-07	1.89358e-07	-2.73484e-07	-1.13653e-07	-2.08757e-06	-4.47584e-07	5.85012e-39
OTUD6B	1.28317e-06	7.30911e-06	-9.48811e-06	-3.38905e-06	3.73899e-05	3.07824e-05	1.06479e-05	3.47105e-31
GOLGA7B	-1.00506e-06	5.16393e-07	3.23319e-07	-1.24757e-06	1.0757e-06	-3.25655e-06	-5.9896e-07	-7.33362e-37
GRAMD2B	-4.94686e-07	6.91715e-06	2.66518e-06	-3.6482e-06	7.92505e-07	3.0138e-06	1.54096e-06	7.94656e-35
NIFK	-3.93722e-07	6.06234e-06	4.49131e-06	7.21984e-06	4.04784e-06	0.000154989	2.94027e-05	-4.85572e-32
MIER3	6.19833e-07	-4.22769e-06	2.23439e-06	-6.859e-06	4.18193e-06	7.85447e-06	6.33988e-07	1.31914e-33
TTN	-2.0008e-08	-3.598e-07	-1.46832e-06	4.18141e-06	2.43804e-07	-1.79397e-06	1.3052e-07	1.93314e-38
VSIG4	0.000695703	0.000473221	0.00166283	0.000352211	0.000279782	0.000199743	0.000610581	1.07753e-20
PPARGC1B	-7.66578e-08	-4.38716e-07	1.07727e-07	9.65649e-07	8.14728e-07	4.11949e-07	2.97446e-07	1.17419e-39
SLC26A2	-1.63668e-06	5.74363e-06	-3.21596e-07	3.94516e-06	4.32367e-06	-6.14814e-06	9.84341e-07	-3.17046e-34
RAET1L	-6.16616e-08	-8.05544e-07	-1.05533e-06	2.6308e-06	4.47225e-07	7.07988e-06	1.37256e-06	-4.36648e-37
CLIC2	0.000104878	5.58516e-05	0.000147762	0.000106567	5.6483e-05	6.45095e-05	8.9342e-05	3.36086e-25
KIF5A	1.94617e-05	-2.39715e-05	-4.06698e-07	-2.71067e-05	2.50605e-05	5.81157e-05	8.5255e-06	-7.49042e-30
NAT2	2.52769e-06	1.05418e-07	7.55874e-07	-2.54207e-06	1.933e-06	-3.18586e-07	4.1022e-07	3.15308e-37
FAM161B	-3.66746e-07	1.37922e-06	1.56555e-06	-4.04705e-06	-5.1583e-06	-1.82008e-06	-1.4079e-06	3.00886e-35
WIF1	2.82453e-06	2.2646e-05	2.34602e-05	-6.30284e-06	-4.12587e-06	3.0671e-06	6.92819e-06	1.19688e-31
KCNMA1	2.36041e-05	-7.06491e-06	1.57392e-05	-1.85693e-06	9.51978e-06	4.67999e-05	1.44569e-05	2.17142e-30
BATF	2.56288e-06	2.78073e-05	1.48309e-05	8.60919e-06	8.17222e-06	4.4124e-07	1.04039e-05	3.28119e-32
ADAMTSL3	1.39722e-05	2.04585e-06	5.28612e-07	8.5974e-06	1.21465e-05	1.1059e-05	8.05825e-06	1.74505e-32
ART3	-1.24522e-06	4.25439e-06	4.37468e-07	-6.008e-06	8.22115e-06	1.25919e-05	3.04194e-06	1.4414e-33
CXCL13	0.000106563	0.00205729	0.000954607	0.00111893	-1.22367e-05	0.00045853	0.000780613	-1.3139e-21
TSPAN7	1.83868e-06	-5.62061e-06	-1.19069e-06	-1.74826e-06	-1.12525e-07	9.09112e-07	-9.87382e-07	2.20072e-36
ANKRD9	2.77802e-06	-4.28481e-06	3.03396e-05	1.98715e-05	5.0517e-06	6.48827e-05	1.97731e-05	-2.35219e-30
FGF18	5.80262e-08	-6.98261e-06	-1.5174e-06	2.29597e-06	-6.4433e-07	4.83226e-06	-3.26349e-07	-4.39509e-36
MTERF3	1.07878e-07	-3.09596e-06	-7.65451e-08	1.2774e-05	9.38051e-06	5.12654e-05	1.17259e-05	1.57044e-34
UTP14A	8.74492e-06	1.5711e-05	8.48741e-06	8.37995e-06	8.043e-06	7.11161e-05	2.00804e-05	5.58937e-30
MS4A1	4.16137e-06	0.000282142	4.10166e-05	1.18137e-05	1.64773e-05	3.50385e-06	5.98525e-05	3.28459e-29
TBC1D31	4.85985e-07	1.67134e-06	-5.1442e-06	-1.69975e-06	5.73952e-06	2.78784e-05	4.82187e-06	1.1364e-33
NTAQ1	2.07413e-06	1.89439e-05	-2.80826e-06	-1.24984e-05	3.22723e-05	0.000275342	5.22209e-05	1.22546e-29
ATAD2	6.90919e-07	9.13212e-07	-3.63962e-06	-2.48803e-05	-6.32585e-07	5.84377e-05	5.14822e-06	-2.11214e-33
FBXO32	4.03734e-05	1.36271e-05	-3.44697e-06	9.76818e-06	2.13322e-05	2.63084e-05	1.79937e-05	-1.03963e-29
MALSU1	4.84598e-06	1.84263e-06	-2.70768e-06	-1.68509e-06	2.99047e-06	2.73244e-05	5.43512e-06	3.32912e-33
B3GNT7	1.68638e-06	1.06865e-05	6.23293e-06	-1.20701e-06	2.86225e-05	1.48981e-05	1.01532e-05	-5.7814e-32
BUB1B	1.07153e-06	8.30919e-06	-1.13962e-05	1.98467e-05	-1.08981e-06	0.00010421	2.01585e-05	2.28703e-31
TMEM171	2.76638e-07	1.45497e-06	-3.40438e-07	5.46155e-06	3.07261e-06	7.91723e-06	2.97376e-06	-1.82054e-35
NRG1	1.73353e-06	7.66838e-06	-7.72124e-07	-7.23274e-06	1.01405e-05	9.99593e-06	3.58892e-06	7.52504e-33
CPT2	-3.15857e-07	-2.40799e-06	-6.64544e-07	-3.44571e-06	-4.11153e-06	-2.12027e-06	-2.17765e-06	1.51825e-35
LRP8	-3.09464e-06	3.67385e-06	-8.12565e-07	-6.35319e-06	1.19294e-05	3.77247e-05	7.17794e-06	-2.64135e-32
MMP14	0.00036321	0.00021013	0.000138057	7.20481e-05	0.000983547	0.000199194	0.000327698	1.4873e-22
CACNA1D	-1.11142e-06	1.09122e-05	5.95345e-06	9.21827e-06	4.12506e-07	1.09544e-05	6.05658e-06	-3.00765e-33
KIT	2.47636e-06	-1.21632e-06	1.34327e-07	9.75895e-06	2.2605e-06	2.04717e-06	2.57683e-06	-1.82719e-35
CCNB2	4.08766e-05	2.04526e-05	-9.82194e-06	4.08798e-06	1.34797e-05	0.00069895	0.000128004	-3.16269e-28
TSC22D3	1.17806e-06	2.35408e-06	1.04922e-07	-1.30631e-06	-3.64557e-07	-3.85953e-06	-3.15555e-07	-5.34816e-37
KCNJ15	6.02521e-05	-2.75662e-06	9.5753e-05	1.18051e-05	4.18213e-05	3.4244e-06	3.50499e-05	-2.68876e-29
ETS2	1.7108e-06	6.26096e-08	8.68161e-07	-8.81263e-07	-1.41757e-06	2.39319e-05	4.04577e-06	2.78015e-36
TSPAN18	8.00707e-05	1.68337e-05	5.56504e-06	6.30894e-05	0.000148649	2.64872e-05	5.67825e-05	1.86327e-27
ACAN	3.98067e-06	2.01003e-05	1.04232e-05	1.68805e-05	6.32949e-05	1.27684e-05	2.12413e-05	1.13776e-29
AP3S2	3.32153e-08	1.64258e-05	7.02097e-06	-2.82484e-06	3.68695e-06	2.76173e-06	4.5173e-06	-1.10181e-34
FMNL2	3.09417e-07	3.61213e-07	5.4399e-09	-2.10374e-07	-1.40664e-07	-1.34599e-06	-1.70159e-07	-2.42166e-41
GAREM2	-2.89788e-07	-3.84175e-06	-3.70199e-07	-8.32605e-06	4.73594e-07	1.55222e-05	5.28004e-07	2.52257e-35
MEGF11	-1.81202e-06	1.03486e-05	7.73842e-06	1.53162e-06	-1.92778e-06	3.59973e-06	3.24643e-06	1.54232e-33
PAFAH2	-4.72982e-07	1.86437e-07	-2.96057e-07	3.65743e-06	-7.05269e-07	1.24599e-06	6.02591e-07	-8.39065e-38
SLC30A2	-6.542e-08	2.61713e-06	8.45817e-07	3.92337e-06	4.91422e-07	3.52196e-06	1.88905e-06	-9.83358e-37
CFAP251	5.55112e-20	-3.33067e-19	1.11022e-19	-4.44089e-19	3.33067e-19	2.22045e-19	-9.25186e-21	6.74161e-113
MRPL17	-6.85721e-06	-3.49656e-05	-9.64198e-06	1.16704e-05	3.14448e-05	0.000310656	5.03845e-05	-2.63554e-28
DUSP2	1.24658e-06	6.60112e-06	3.05873e-08	4.65749e-06	5.08132e-07	7.49609e-05	1.46675e-05	4.46521e-35
GRHL3	2.50047e-06	6.17171e-06	7.01567e-06	-5.07799e-08	6.89808e-07	8.94358e-06	4.21174e-06	-3.39178e-35
UBXN11	1.90632e-06	2.06182e-06	-2.62435e-06	7.2834e-07	-2.75709e-07	2.34222e-06	6.89773e-07	4.85156e-36
RHPN1	2.72769e-05	9.08644e-06	2.89817e-05	-3.48782e-06	1.63437e-05	4.0849e-05	1.98417e-05	-1.67263e-29
XDH	4.87809e-06	5.81238e-06	-1.26768e-06	-2.78869e-06	2.80659e-06	-1.15274e-05	-3.47784e-07	-3.24284e-33
CNNM4	8.40216e-06	3.63072e-05	8.85666e-06	-6.60683e-06	1.85661e-05	8.14816e-06	1.22789e-05	-2.70039e-30
ABHD3	9.37855e-07	3.93928e-06	6.14321e-06	2.02528e-05	3.66243e-06	-1.05597e-06	5.6466e-06	-1.77769e-33
TENT5B	4.98353e-06	-3.13755e-06	6.4559e-06	8.14013e-06	8.26246e-06	3.77074e-06	4.74587e-06	-2.56007e-32
COLEC12	0.000927262	0.000203753	0.000705758	2.25026e-05	0.000641117	0.000162168	0.00044376	3.1196e-22
SLC13A3	-1.69932e-06	-3.34147e-06	-2.32222e-06	2.64857e-06	3.33111e-06	-1.84703e-05	-3.30893e-06	2.14878e-33
RHBDL2	5.55112e-20	-3.33067e-19	1.11022e-19	-4.44089e-19	3.33067e-19	2.22045e-19	-9.25186e-21	6.74161e-113
SHROOM4	-2.74776e-06	6.0437e-06	6.55412e-06	8.21692e-06	4.50645e-06	9.97334e-06	5.42446e-06	-4.01957e-32
CDC25C	8.93753e-06	4.26391e-05	1.99818e-06	5.10056e-06	4.76142e-05	0.000636134	0.000123737	1.17642e-28
AHCYL2	-6.72744e-08	6.08833e-06	3.76313e-07	-4.92536e-06	-1.21242e-07	1.73835e-08	2.28025e-07	-1.60002e-39
CD1D	2.97445e-06	3.8383e-05	1.55742e-05	3.46715e-06	-2.30448e-08	-1.31106e-06	9.84412e-06	1.86261e-34
CD1C	5.90397e-06	1.85004e-05	2.22791e-05	1.64684e-05	2.03438e-06	6.89673e-06	1.20138e-05	5.62275e-31
NCF1	0.000322149	0.00200492	0.00141944	0.000399744	0.000285389	5.07981e-05	0.000747073	5.31296e-21
GDPD5	7.25018e-07	1.31399e-07	4.51349e-06	1.33796e-05	-7.72652e-06	1.77906e-07	1.86682e-06	-7.90811e-36
DYNC1I1	5.07046e-06	6.68336e-06	-1.99183e-06	-4.08352e-06	2.69069e-07	1.15793e-05	2.92114e-06	8.58769e-34
PLA2G2F	1.03828e-07	-5.08158e-06	-6.6516e-07	8.7785e-07	-1.81322e-06	6.78886e-06	3.50969e-08	-3.79233e-36
NPM2	3.2891e-06	8.27628e-06	2.91968e-06	1.52279e-05	-3.26902e-06	2.25482e-05	8.16535e-06	-8.92105e-32
PINK1	-1.1815e-07	-5.38221e-07	4.15248e-07	3.25827e-06	-1.02545e-06	-5.95015e-06	-6.59742e-07	5.24968e-37
ADAMTS4	7.92393e-05	4.34414e-05	8.20617e-05	8.28669e-06	0.000148899	-1.52803e-05	5.77747e-05	-5.32589e-27
MPZ	-3.7834e-07	-2.55254e-06	-3.5742e-07	-8.67402e-06	-2.36175e-06	-8.31556e-06	-3.77327e-06	5.88001e-35
CFAP298	1.67506e-06	3.98783e-06	-1.3912e-07	1.46558e-06	6.33805e-06	3.33354e-06	2.77683e-06	-2.8776e-35
DONSON	-7.35362e-07	1.17715e-05	5.03861e-06	7.15713e-05	-1.11294e-06	0.000239703	5.43727e-05	8.32771e-31
STC1	1.87447e-05	-1.07335e-05	9.93575e-06	1.67091e-05	3.72484e-05	9.19765e-06	1.3517e-05	-1.14436e-29
CSRP1	2.42219e-06	-1.76326e-06	1.19042e-06	-3.12057e-06	2.24915e-06	1.27684e-06	3.75795e-07	4.55629e-35
HOXB13	7.57818e-07	3.50909e-06	-2.82274e-07	-2.10893e-06	4.93633e-06	1.55106e-06	1.39385e-06	1.21206e-35
C1QC	0.000435443	0.00142342	0.00168606	0.000532778	0.000354498	0.000407244	0.000806574	8.03808e-20
RCAN1	6.18629e-06	6.5012e-06	7.60509e-06	1.28383e-05	2.22165e-06	4.24961e-05	1.29748e-05	3.70732e-31
CIART	1.14899e-06	-8.68221e-07	3.14412e-07	-3.76224e-06	-1.87842e-06	1.37774e-05	1.45532e-06	-3.05388e-35
RUNX1	9.78109e-06	1.71032e-05	7.46091e-06	9.1543e-06	2.08694e-05	1.52619e-05	1.32718e-05	3.63917e-30
IGF2BP1	-7.06135e-07	3.03969e-06	6.55602e-07	1.80234e-06	-1.53678e-06	4.01819e-06	1.21215e-06	1.56616e-35
CBR3	2.06042e-06	-6.90995e-07	7.88916e-07	1.33209e-07	-4.35753e-07	-3.3658e-06	-2.51666e-07	-2.19444e-37
CHAF1B	9.10114e-05	-3.39864e-06	1.39078e-07	5.44857e-05	3.80117e-05	0.00109259	0.00021214	-9.73456e-29
CLDN14	-2.50758e-07	1.30437e-06	7.79889e-07	1.8927e-06	1.67989e-07	-6.42638e-07	5.41926e-07	5.21216e-38
SIM2	-1.04922e-06	6.96314e-06	-1.02249e-06	-1.05598e-05	5.48742e-06	-6.27248e-06	-1.07558e-06	2.71515e-33
SCUBE1	4.24823e-06	-9.09853e-06	-5.24338e-06	8.45584e-06	1.69686e-05	4.20005e-05	9.55522e-06	1.22137e-30
HK2	1.02209e-06	-9.73404e-06	-2.17716e-07	1.72628e-07	5.46113e-06	-1.96052e-06	-8.76071e-07	-4.00348e-36
ALDH4A1	2.03988e-08	-1.61076e-06	1.07415e-05	2.77582e-06	3.58108e-06	2.67814e-05	7.04824e-06	-9.39588e-35
ACE	8.27886e-07	4.92157e-05	3.17296e-06	1.33434e-05	2.17679e-05	7.08213e-05	2.65249e-05	2.65942e-30
SPON2	3.719e-05	9.66281e-05	3.99908e-05	-2.14939e-05	0.0003034	0.00022117	0.000112814	-2.07275e-25
CHCHD6	2.46139e-05	5.60018e-06	2.46288e-05	-1.8226e-05	-1.21561e-05	0.000340157	6.07696e-05	2.55852e-28
LRRC36	7.65104e-06	6.15077e-06	2.9237e-05	6.25978e-05	2.45712e-06	2.34252e-05	2.19198e-05	4.95736e-30
ZFYVE28	1.44557e-06	4.43709e-06	1.8171e-06	2.14457e-05	9.15812e-06	1.18392e-05	8.35713e-06	2.7101e-32
TNFRSF13C	-1.25028e-06	6.67307e-05	-6.45221e-06	7.05741e-06	1.00829e-05	6.92995e-06	1.38498e-05	2.65462e-31
ATAD3B	2.15157e-05	3.47256e-06	1.03833e-05	-1.0705e-05	1.18272e-05	5.5734e-05	1.53713e-05	-5.47427e-30
CPAMD8	4.65479e-05	2.00186e-05	3.02743e-05	3.63398e-06	3.66403e-05	6.61787e-05	3.38823e-05	2.48581e-28
VMA21	8.16858e-06	-1.4966e-06	5.08735e-06	6.13102e-07	1.62782e-05	0.000121735	2.50643e-05	-7.55613e-32
CILP2	-2.28504e-06	-7.76758e-07	6.41177e-07	-1.45373e-06	-2.30251e-08	3.25293e-06	-1.07407e-07	1.23913e-37
TFF2	2.94224e-08	-4.67431e-06	9.34525e-07	1.23129e-05	-2.0364e-06	1.81556e-05	4.12028e-06	5.85087e-35
TFF1	1.01783e-08	6.42535e-07	-4.09944e-08	1.19364e-06	1.84039e-06	5.05199e-06	1.44962e-06	-2.97538e-39
TMPRSS3	-5.37675e-06	1.32869e-06	1.47445e-06	9.48465e-06	3.02669e-06	-9.75477e-07	1.49371e-06	2.94971e-34
PDE9A	1.11898e-07	-1.64632e-06	2.12667e-07	2.54899e-06	6.53744e-08	-2.47707e-06	-1.97411e-07	1.61715e-38
WDR4	5.98507e-06	8.86227e-06	1.24608e-05	1.72418e-05	-6.19172e-06	2.14567e-05	9.96917e-06	-1.51398e-30
RRP1	2.09848e-05	1.13591e-05	1.6091e-05	2.02578e-06	2.26126e-06	8.09318e-05	2.22756e-05	1.42199e-30
ZNF66	3.28409e-06	6.95994e-06	7.08546e-06	1.32239e-05	7.84014e-06	-6.73954e-06	5.27566e-06	-1.13162e-31
S100B	-7.76542e-06	1.53726e-05	7.65646e-07	-9.62041e-06	-1.2067e-05	-6.2162e-06	-3.25514e-06	6.59563e-32
CACFD1	1.20657e-06	1.8421e-05	3.09141e-05	2.13655e-05	5.11893e-05	0.000243195	6.10486e-05	1.82755e-28
ZNF761	-3.39568e-06	6.58796e-06	1.48436e-06	7.29648e-06	-9.71652e-08	5.57972e-06	2.90928e-06	1.31357e-34
[truncated: 2,077 more rows]
